# Supplementary material for: Crystal structure of (1R,3S,8R,11R)-11-acetyl-3,7,7-trimethyl-10-oxatri­cyclo­[6.4.0.01,3]dodecan-9-one
Source: Acta Crystallogr E Crystallogr Commun. 2015 Dec 6;71(Pt 12):o1013–4. doi: 10.1107/S2056989015022847 (PMC4719952; doi:10.1107/S2056989015022847)
Supplement: Supplementary file 1 [file e-71-o1013-sup1.cif]

##############################################################################
#                                                                            #
# This CIF contains the data in a paper accepted for publication in          #
# Acta Crystallographica Section E. It conforms to the requirements of       #
# Notes for Authors for Acta Crystallographica Section E, and has been       #
# peer reviewed under the auspices of the IUCr Commission on Journals.       #
#                                                                            #
# Full details of the Crystallographic Information File format               #
# are given in the paper "The Crystallographic Information File (CIF):       #
# a New Standard Archive File for Crystallography" by S. R. Hall, F. H.      #
# Allen and I. D. Brown [Acta Cryst. (1991), A47, 655-685].                  #
#                                                                            #
# The current version of the core CIF dictionary is obtainable from          #
# ftp://ftp.iucr.org/pub/cif_core.dic.                                       #
#                                                                            #
# Software is freely available for graphical display of the structure(s)     #
# in this CIF. For information consult the CIF software page                 #
# http://www.iucr.org/resources/cif/software.                                #
#                                                                            #
# This file may be used for bona fide research purposes within the           #
# scientific community so long as proper attribution is given to the journal # 
# article from which it was obtained.                                        #
#                                                                            #
##############################################################################
data_I
_database_code_depnum_ccdc_archive 'CCDC 1439412'
_audit_creation_method     SHELXL-2014/6
_chemical_name_systematic
;\
(1<i>R</i>,3<i>S</i>,8<i>R</i>,11<i>R</i>)-11-Acetyl-3,7,7-trimethyl-\
10-oxatricyclo[6.4.0.0^1,3^]dodecan-9-one
;
_chemical_name_common     ?
_chemical_formula_moiety     'C16 H24 O3'
_chemical_formula_sum     'C16 H24 O3'
_chemical_formula_iupac     'C16 H24 O3'
_chemical_formula_weight     264.35
_chemical_melting_point     ?
_shelx_space_group_comment
;
The symmetry employed for this shelxl refinement is uniquely defined
by the following loop, which should always be used as a source of
symmetry information in preference to the above space-group names.
They are only intended as comments.
;
_space_group_crystal_system     monoclinic
_space_group_name_H-M_alt     'P 21'
_space_group_name_Hall     'P 2yb'
loop_
    _symmetry_equiv_pos_as_xyz
    'x, y, z'
    '-x, y+1/2, -z'
_cell_length_a     6.4443(6)
_cell_length_b     8.4437(7)
_cell_length_c     13.7083(12)
_cell_angle_alpha     90
_cell_angle_beta     98.654(9)
_cell_angle_gamma     90
_cell_volume     737.43(11)
_cell_formula_units_Z     2
_cell_measurement_reflns_used     2697
_cell_measurement_theta_min     3.9970
_cell_measurement_theta_max     28.3540
_cell_measurement_temperature     180(2)
_exptl_crystal_description     box
_exptl_crystal_colour     colourless
_exptl_crystal_size_max     0.520
_exptl_crystal_size_mid     0.450
_exptl_crystal_size_min     0.250
_exptl_crystal_density_diffrn     1.191
_exptl_crystal_density_meas     ?
_exptl_crystal_density_method     ?
_exptl_crystal_F_000     288
_exptl_absorpt_coefficient_mu     0.08
_exptl_absorpt_correction_type     multi-scan
_exptl_absorpt_process_details
;
(CrysAlis PRO; Agilent, 2014).
;
_shelx_estimated_absorpt_T_min     0.961
_shelx_estimated_absorpt_T_max     0.981
_exptl_absorpt_correction_T_min     0.71686
_exptl_absorpt_correction_T_max     1.00000
_diffrn_ambient_temperature     180(2)
_diffrn_radiation_type     'Mo K\a'
_diffrn_radiation_wavelength     0.71073
_diffrn_radiation_monochromator     'graphite'
_diffrn_measurement_device_type     'Agilent Xcalibur (Eos, Gemini ultra)'
_diffrn_measurement_device     'four-circle diffractometer'
_diffrn_measurement_method     '\w scans'
_diffrn_detector_area_resol_mean     16.1978
_diffrn_reflns_number     7878
_diffrn_reflns_av_R_equivalents     0.0406
_diffrn_reflns_av_sigmaI/netI     0.0517
_diffrn_reflns_theta_min     3.006
_diffrn_reflns_theta_max     26.365
_diffrn_reflns_theta_full     26.365
_diffrn_measured_fraction_theta_max     0.999
_diffrn_measured_fraction_theta_full     0.994
_diffrn_reflns_limit_h_min     -8
_diffrn_reflns_limit_h_max     8
_diffrn_reflns_limit_k_min     -10
_diffrn_reflns_limit_k_max     10
_diffrn_reflns_limit_l_min     -17
_diffrn_reflns_limit_l_max     16
_refine_special_details
;
;
_reflns_number_total     7878
_reflns_number_gt     7173
_reflns_threshold_expression     'I > 2\s(I)'
_refine_ls_structure_factor_coef     Fsqd
_refine_ls_matrix_type     full
_refine_ls_R_factor_all     0.0674
_refine_ls_R_factor_gt     0.0610
_refine_ls_wR_factor_gt     0.1370
_refine_ls_wR_factor_ref     0.1412
_refine_ls_goodness_of_fit_ref     1.052
_refine_ls_restrained_S_all     1.052
_refine_ls_number_reflns     7878
_refine_ls_number_parameters     177
_refine_ls_number_restraints     1
_refine_ls_hydrogen_treatment     constr
_refine_ls_weighting_scheme     calc
_refine_ls_weighting_details
              'w=1/[\s^2^(Fo^2^)+(0.0238P)^2^+0.9242P] where P=(Fo^2^+2Fc^2^)/3'
_atom_sites_solution_hydrogens     geom
_atom_sites_solution_primary     ?
_atom_sites_solution_secondary     ?
_refine_ls_shift/su_max     0.000
_refine_ls_shift/su_mean     0.000
_refine_diff_density_max     0.314
_refine_diff_density_min     -0.336
_refine_ls_extinction_method     none
_refine_ls_extinction_coef     .
loop_
    _atom_type_symbol
    _atom_type_description
    _atom_type_scat_dispersion_real
    _atom_type_scat_dispersion_imag
    _atom_type_scat_source
    'C' 'C' 0.0033 0.0016
                         'International Tables Vol C Tables 4.2.6.8 and 6.1.1.4'
    'H' 'H' 0.0000 0.0000
                         'International Tables Vol C Tables 4.2.6.8 and 6.1.1.4'
    'N' 'N' 0.0061 0.0033
                         'International Tables Vol C Tables 4.2.6.8 and 6.1.1.4'
    'O' 'O' 0.0106 0.0060
                         'International Tables Vol C Tables 4.2.6.8 and 6.1.1.4'
_computing_data_collection
;
CrysAlis PRO (Agilent, 2014)
;
_computing_cell_refinement
;
CrysAlis PRO (Agilent, 2014)
;
_computing_data_reduction
;
CrysAlis PRO (Agilent, 2014)
;
_computing_structure_solution
;
SIR97 (Altomare <i>et al.</i>,  1999)
;
_computing_structure_refinement
;
SHELXL2013 (Sheldrick, 2015)
;
_computing_molecular_graphics
;
ORTEPIII (Burnett & Johnson, 1996) and ORTEP-3 for Windows (Farrugia,
2012)
;
_computing_publication_material
;
SHELXL2013 (Sheldrick, 2015)
;
loop_
    _atom_site_type_symbol
    _atom_site_label
    _atom_site_fract_x
    _atom_site_fract_y
    _atom_site_fract_z
    _atom_site_U_iso_or_equiv
    _atom_site_adp_type
    _atom_site_calc_flag
    _atom_site_occupancy
    _atom_site_disorder_assembly
    _atom_site_disorder_group
    C C1 0.2887(8) 0.3804(6) 0.2813(4) 0.0237(11) Uani d 1 . .
    C C2 0.3418(9) 0.2072(6) 0.2798(4) 0.0297(12) Uani d 1 . .
    H H2A 0.2894 0.1378 0.3289 0.036 Uiso calc 1 . .
    H H2B 0.4811 0.1776 0.2634 0.036 Uiso calc 1 . .
    C C3 0.1834(8) 0.2745(7) 0.1985(4) 0.0274(12) Uani d 1 . .
    C C4 0.2531(10) 0.2989(7) 0.0992(4) 0.0359(14) Uani d 1 . .
    H H4A 0.2061 0.2079 0.0559 0.043 Uiso calc 1 . .
    H H4B 0.4084 0.3023 0.1078 0.043 Uiso calc 1 . .
    C C5 0.1648(11) 0.4526(8) 0.0492(4) 0.0482(17) Uani d 1 . .
    H H5A 0.0218 0.4315 0.0140 0.058 Uiso calc 1 . .
    H H5B 0.2534 0.4840 -0.0006 0.058 Uiso calc 1 . .
    C C6 0.1541(10) 0.5920(7) 0.1208(4) 0.0402(15) Uani d 1 . .
    H H6A 0.1000 0.6852 0.0811 0.048 Uiso calc 1 . .
    H H6B 0.0487 0.5650 0.1637 0.048 Uiso calc 1 . .
    C C7 0.3540(9) 0.6425(7) 0.1873(4) 0.0378(14) Uani d 1 . .
    C C8 0.4454(8) 0.5023(6) 0.2584(4) 0.0278(13) Uani d 1 . .
    H H8 0.5466 0.4443 0.2228 0.033 Uiso calc 1 . .
    C C9 0.5737(8) 0.5692(7) 0.3498(4) 0.0319(13) Uani d 1 . .
    C C10 0.3256(8) 0.4700(7) 0.4541(4) 0.0266(12) Uani d 1 . .
    H H10 0.3797 0.3666 0.4830 0.032 Uiso calc 1 . .
    C C11 0.1686(8) 0.4366(6) 0.3621(3) 0.0234(11) Uani d 1 . .
    H H11A 0.0888 0.5340 0.3408 0.028 Uiso calc 1 . .
    H H11B 0.0680 0.3541 0.3762 0.028 Uiso calc 1 . .
    C C12 -0.0452(8) 0.2292(7) 0.1912(4) 0.0371(15) Uani d 1 . .
    H H12A -0.0664 0.1231 0.1623 0.056 Uiso calc 1 . .
    H H12B -0.1315 0.3057 0.1493 0.056 Uiso calc 1 . .
    H H12C -0.0860 0.2292 0.2572 0.056 Uiso calc 1 . .
    C C13 0.5222(11) 0.6924(9) 0.1249(5) 0.061(2) Uani d 1 . .
    H H13A 0.6470 0.7301 0.1684 0.091 Uiso calc 1 . .
    H H13B 0.4669 0.7775 0.0797 0.091 Uiso calc 1 . .
    H H13C 0.5597 0.6014 0.0868 0.091 Uiso calc 1 . .
    C C14 0.2968(11) 0.7879(7) 0.2460(5) 0.0483(17) Uani d 1 . .
    H H14A 0.2497 0.8743 0.2002 0.072 Uiso calc 1 . .
    H H14B 0.4204 0.8221 0.2917 0.072 Uiso calc 1 . .
    H H14C 0.1839 0.7596 0.2834 0.072 Uiso calc 1 . .
    C C15 0.2174(8) 0.5569(7) 0.5301(4) 0.0301(12) Uani d 1 . .
    C C16 0.0480(9) 0.4660(7) 0.5691(4) 0.0372(14) Uani d 1 . .
    H H16A -0.0855 0.4816 0.5254 0.056 Uiso calc 1 . .
    H H16B 0.0349 0.5037 0.6355 0.056 Uiso calc 1 . .
    H H16C 0.0836 0.3531 0.5718 0.056 Uiso calc 1 . .
    O O1 0.5017(6) 0.5651(5) 0.4367(3) 0.0370(10) Uani d 1 . .
    O O2 0.7419(6) 0.6310(6) 0.3489(3) 0.0476(11) Uani d 1 . .
    O O3 0.2640(7) 0.6912(5) 0.5555(3) 0.0415(10) Uani d 1 . .
loop_
    _atom_site_aniso_label
    _atom_site_aniso_U_11
    _atom_site_aniso_U_22
    _atom_site_aniso_U_33
    _atom_site_aniso_U_12
    _atom_site_aniso_U_13
    _atom_site_aniso_U_23
    C1 0.021(3) 0.023(3) 0.027(3) 0.002(2) 0.003(2) -0.003(2)
    C2 0.034(3) 0.023(3) 0.033(3) 0.003(2) 0.006(3) -0.001(3)
    C3 0.029(3) 0.025(3) 0.029(3) 0.002(2) 0.005(2) -0.005(2)
    C4 0.044(3) 0.037(4) 0.027(3) 0.000(3) 0.007(3) -0.005(3)
    C5 0.069(5) 0.048(4) 0.028(3) 0.006(4) 0.009(3) 0.005(3)
    C6 0.053(4) 0.032(3) 0.034(3) 0.012(3) 0.002(3) 0.011(3)
    C7 0.043(3) 0.027(3) 0.047(3) 0.004(3) 0.019(3) 0.006(3)
    C8 0.026(3) 0.024(3) 0.037(3) 0.000(2) 0.014(3) -0.003(2)
    C9 0.018(2) 0.027(3) 0.052(3) 0.004(2) 0.010(3) -0.002(3)
    C10 0.026(3) 0.023(3) 0.030(3) 0.001(2) 0.003(2) -0.003(2)
    C11 0.022(2) 0.027(3) 0.022(2) -0.002(2) 0.007(2) -0.002(2)
    C12 0.031(3) 0.039(4) 0.040(3) 0.001(3) 0.002(3) -0.009(3)
    C13 0.067(5) 0.056(5) 0.067(4) -0.008(4) 0.032(4) 0.019(4)
    C14 0.059(4) 0.021(3) 0.064(4) 0.006(3) 0.008(4) 0.004(3)
    C15 0.031(3) 0.030(3) 0.027(3) 0.013(3) -0.003(2) -0.001(3)
    C16 0.041(3) 0.036(3) 0.038(3) 0.001(3) 0.018(3) -0.006(3)
    O1 0.0256(19) 0.043(2) 0.041(2) -0.004(2) 0.0022(18) -0.013(2)
    O2 0.023(2) 0.044(3) 0.077(3) -0.008(2) 0.010(2) -0.011(2)
    O3 0.050(3) 0.030(2) 0.043(2) 0.001(2) 0.003(2) -0.012(2)
_geom_special_details
;
All e.s.d.'s (except the e.s.d. in the dihedral angle between two l.s. planes)
are estimated using the full covariance matrix. The cell e.s.d.'s are taken
into account individually in the estimation of e.s.d.'s in distances, angles
and torsion angles; correlations between e.s.d.'s in cell parameters are only
used when they are defined by crystal symmetry. An approximate (isotropic)
treatment of cell e.s.d.'s is used for estimating e.s.d.'s involving l.s.
planes.
;
loop_
    _geom_bond_atom_site_label_1
    _geom_bond_atom_site_label_2
    _geom_bond_site_symmetry_2
    _geom_bond_distance
    _geom_bond_publ_flag
    C1 C2 . 1.503(7) ?
    C1 C8 . 1.507(7) ?
    C1 C11 . 1.520(7) ?
    C1 C3 . 1.523(7) ?
    C2 C3 . 1.505(7) ?
    C2 H2A . 0.9900 ?
    C2 H2B . 0.9900 ?
    C3 C12 . 1.511(7) ?
    C3 C4 . 1.511(7) ?
    C4 C5 . 1.537(9) ?
    C4 H4A . 0.9900 ?
    C4 H4B . 0.9900 ?
    C5 C6 . 1.541(8) ?
    C5 H5A . 0.9900 ?
    C5 H5B . 0.9900 ?
    C6 C7 . 1.523(8) ?
    C6 H6A . 0.9900 ?
    C6 H6B . 0.9900 ?
    C7 C13 . 1.537(8) ?
    C7 C14 . 1.542(8) ?
    C7 C8 . 1.590(7) ?
    C8 C9 . 1.503(7) ?
    C8 H8 . 1.0000 ?
    C9 O2 . 1.205(6) ?
    C9 O1 . 1.343(6) ?
    C10 O1 . 1.438(6) ?
    C10 C11 . 1.519(7) ?
    C10 C15 . 1.527(7) ?
    C10 H10 . 1.0000 ?
    C11 H11A . 0.9900 ?
    C11 H11B . 0.9900 ?
    C12 H12A . 0.9800 ?
    C12 H12B . 0.9800 ?
    C12 H12C . 0.9800 ?
    C13 H13A . 0.9800 ?
    C13 H13B . 0.9800 ?
    C13 H13C . 0.9800 ?
    C14 H14A . 0.9800 ?
    C14 H14B . 0.9800 ?
    C14 H14C . 0.9800 ?
    C15 O3 . 1.211(7) ?
    C15 C16 . 1.498(8) ?
    C16 H16A . 0.9800 ?
    C16 H16B . 0.9800 ?
    C16 H16C . 0.9800 ?
loop_
    _geom_angle_atom_site_label_1
    _geom_angle_atom_site_label_2
    _geom_angle_atom_site_label_3
    _geom_angle_site_symmetry_1
    _geom_angle_site_symmetry_3
    _geom_angle
    _geom_angle_publ_flag
    C2 C1 C8 . . 120.0(5) ?
    C2 C1 C11 . . 117.1(5) ?
    C8 C1 C11 . . 111.7(4) ?
    C2 C1 C3 . . 59.6(3) ?
    C8 C1 C3 . . 118.9(5) ?
    C11 C1 C3 . . 120.5(4) ?
    C1 C2 C3 . . 60.8(4) ?
    C1 C2 H2A . . 117.7 ?
    C3 C2 H2A . . 117.7 ?
    C1 C2 H2B . . 117.7 ?
    C3 C2 H2B . . 117.7 ?
    H2A C2 H2B . . 114.8 ?
    C2 C3 C12 . . 120.0(5) ?
    C2 C3 C4 . . 117.3(5) ?
    C12 C3 C4 . . 113.2(5) ?
    C2 C3 C1 . . 59.5(3) ?
    C12 C3 C1 . . 121.3(4) ?
    C4 C3 C1 . . 115.6(5) ?
    C3 C4 C5 . . 112.1(5) ?
    C3 C4 H4A . . 109.2 ?
    C5 C4 H4A . . 109.2 ?
    C3 C4 H4B . . 109.2 ?
    C5 C4 H4B . . 109.2 ?
    H4A C4 H4B . . 107.9 ?
    C4 C5 C6 . . 114.2(4) ?
    C4 C5 H5A . . 108.7 ?
    C6 C5 H5A . . 108.7 ?
    C4 C5 H5B . . 108.7 ?
    C6 C5 H5B . . 108.7 ?
    H5A C5 H5B . . 107.6 ?
    C7 C6 C5 . . 118.7(5) ?
    C7 C6 H6A . . 107.6 ?
    C5 C6 H6A . . 107.6 ?
    C7 C6 H6B . . 107.6 ?
    C5 C6 H6B . . 107.6 ?
    H6A C6 H6B . . 107.1 ?
    C6 C7 C13 . . 110.3(5) ?
    C6 C7 C14 . . 106.7(5) ?
    C13 C7 C14 . . 108.4(5) ?
    C6 C7 C8 . . 111.1(5) ?
    C13 C7 C8 . . 108.5(5) ?
    C14 C7 C8 . . 111.6(5) ?
    C9 C8 C1 . . 112.6(4) ?
    C9 C8 C7 . . 109.7(5) ?
    C1 C8 C7 . . 116.0(4) ?
    C9 C8 H8 . . 105.9 ?
    C1 C8 H8 . . 105.9 ?
    C7 C8 H8 . . 105.9 ?
    O2 C9 O1 . . 116.9(5) ?
    O2 C9 C8 . . 122.5(5) ?
    O1 C9 C8 . . 120.6(4) ?
    O1 C10 C11 . . 114.2(4) ?
    O1 C10 C15 . . 107.3(4) ?
    C11 C10 C15 . . 109.9(4) ?
    O1 C10 H10 . . 108.4 ?
    C11 C10 H10 . . 108.4 ?
    C15 C10 H10 . . 108.4 ?
    C10 C11 C1 . . 108.3(4) ?
    C10 C11 H11A . . 110.0 ?
    C1 C11 H11A . . 110.0 ?
    C10 C11 H11B . . 110.0 ?
    C1 C11 H11B . . 110.0 ?
    H11A C11 H11B . . 108.4 ?
    C3 C12 H12A . . 109.5 ?
    C3 C12 H12B . . 109.5 ?
    H12A C12 H12B . . 109.5 ?
    C3 C12 H12C . . 109.5 ?
    H12A C12 H12C . . 109.5 ?
    H12B C12 H12C . . 109.5 ?
    C7 C13 H13A . . 109.5 ?
    C7 C13 H13B . . 109.5 ?
    H13A C13 H13B . . 109.5 ?
    C7 C13 H13C . . 109.5 ?
    H13A C13 H13C . . 109.5 ?
    H13B C13 H13C . . 109.5 ?
    C7 C14 H14A . . 109.5 ?
    C7 C14 H14B . . 109.5 ?
    H14A C14 H14B . . 109.5 ?
    C7 C14 H14C . . 109.5 ?
    H14A C14 H14C . . 109.5 ?
    H14B C14 H14C . . 109.5 ?
    O3 C15 C16 . . 122.7(5) ?
    O3 C15 C10 . . 121.8(5) ?
    C16 C15 C10 . . 115.4(5) ?
    C15 C16 H16A . . 109.5 ?
    C15 C16 H16B . . 109.5 ?
    H16A C16 H16B . . 109.5 ?
    C15 C16 H16C . . 109.5 ?
    H16A C16 H16C . . 109.5 ?
    H16B C16 H16C . . 109.5 ?
    C9 O1 C10 . . 123.2(4) ?
loop_
    _geom_hbond_atom_site_label_D
    _geom_hbond_atom_site_label_H
    _geom_hbond_atom_site_label_A
    _geom_hbond_site_symmetry_A
    _geom_hbond_distance_DH
    _geom_hbond_distance_HA
    _geom_hbond_distance_DA
    _geom_hbond_angle_DHA
    C11 H11A O2 1_455 0.99 2.40 3.184(6) 135.7
    C16 H16C O2 2_646 0.98 2.37 3.262(8) 151.8
_shelx_hkl_file
;
   0  11  -2  410.98  465.65  -2
   0 -11   2  410.98  465.65   1
   0  11  -3  310.03  420.19  -2
   0 -11   3  310.03  420.19   1
   0  11  -4  157.76  482.98  -2
   0 -11   4  157.76  482.98   1
   0  11  -5 3699.61 1156.19  -2
   0 -11   5 3699.61 1156.19   1
   0  11  -6 9848.41 1675.23  -2
   0 -11   6 9848.41 1675.23   1
   0  10   020852.40 2331.04  -2
   0 -10   020852.40 2331.04   1
   0  10   1 8511.27 1502.47  -2
   0 -10  -1 8511.27 1502.47   1
   0  10  -1 8131.96 1454.80  -2
   0 -10   1 8131.96 1454.80   1
   0  10   210639.50 1725.73  -2
   0 -10  -210639.50 1725.73   1
   0  10  -210640.30 1671.37  -2
   0 -10   210640.30 1671.37   1
   0  10   3 2750.91  882.33  -2
   0 -10  -3 2750.91  882.33   1
   0  10  -3 3842.64 1029.52  -2
   0 -10   3 3842.64 1029.52   1
   0  10  -4 5297.62 1205.71  -2
   0 -10   4 5297.62 1205.71   1
   0  10   4 2404.27  612.10  -2
   0 -10  -4 2404.27  612.10   1
   0  10  -513025.50 1895.63  -2
   0 -10   513025.50 1895.63   1
   0  10   511741.50 1827.78  -2
   0 -10  -511741.50 1827.78   1
   0  10  -623526.80 2462.22  -2
   0 -10   623526.80 2462.22   1
   0  10  -716730.00 2096.05  -2
   0 -10   716730.00 2096.05   1
   0  10  -812273.80 1827.56  -2
   0 -10   812273.80 1827.56   1
   0   9   0  272.54  586.23  -2
   0  -9   0  272.54  586.23   1
   0   9  -1  692.88  396.80  -2
   0  -9   1  692.88  396.80   1
   0   9   1  -57.06  399.39  -2
   0  -9  -1  -57.06  399.39   1
   0   9  -2 4576.43  963.31  -2
   0  -9   2 4576.43  963.31   1
   0   9   2 5563.87 1074.32  -2
   0  -9  -2 5563.87 1074.32   1
   0   9   2 5742.48 1086.84  -2
   0  -9  -2 5742.48 1086.84   1
   0   9   3 1201.43  434.61  -2
   0  -9  -3 1201.43  434.61   1
   0   9   3  166.09  366.07  -2
   0  -9  -3  166.09  366.07   1
   0   9  -3  202.79  368.48  -2
   0  -9   3  202.79  368.48   1
   0   9   4  672.56  439.91  -2
   0  -9  -4  672.56  439.91   1
   0   9  -4  589.81  445.18  -2
   0  -9   4  589.81  445.18   1
   0   9   4 -250.23  441.79  -2
   0  -9  -4 -250.23  441.79   1
   0   9   5  773.26  431.33  -2
   0  -9  -5  773.26  431.33   1
   0   9  -5 -106.55  543.70  -2
   0  -9   5 -106.55  543.70   1
   0   9   5  529.50  352.99  -2
   0  -9  -5  529.50  352.99   1
   0   9  -611066.30 1584.85  -2
   0  -9   611066.30 1584.85   1
   0   9   610226.00 1610.44  -2
   0  -9  -610226.00 1610.44   1
   0   9  -7 1152.29  627.97  -2
   0  -9   7 1152.29  627.97   1
   0   9   7 1271.34  795.10  -2
   0  -9  -7 1271.34  795.10   1
   0   9  -8 1005.39  668.89  -2
   0  -9   8 1005.39  668.89   1
   0   9   8 -219.24  643.09  -2
   0  -9  -8 -219.24  643.09   1
   0   9   9 2439.16  802.61  -2
   0  -9  -9 2439.16  802.61   1
   0   9  -9 2651.74  830.38  -2
   0  -9   9 2651.74  830.38   1
   0   8   030333.10 2414.51  -2
   0  -8   030333.10 2414.51   1
   0   8  -115790.00 1763.80  -2
   0  -8   115790.00 1763.80   1
   0   8   116206.50 1750.28  -2
   0  -8  -116206.50 1750.28   1
   0   8   115877.80 1681.03  -2
   0  -8  -115877.80 1681.03   1
   0   8  -266999.70 3561.29  -2
   0  -8   266999.70 3561.29   1
   0   8   276603.40 3700.31  -2
   0  -8  -276603.40 3700.31   1
   0   8   270293.30 3784.34  -2
   0  -8  -270293.30 3784.34   1
   0   8   3  -67.19  433.15  -2
   0  -8  -3  -67.19  433.15   1
   0   8  -3  840.46  628.13  -2
   0  -8   3  840.46  628.13   1
   0   8   3  168.86  385.77  -2
   0  -8  -3  168.86  385.77   1
   0   8   4 8987.01 1275.01  -2
   0  -8  -4 8987.01 1275.01   1
   0   8  -4 7892.80 1240.36  -2
   0  -8   4 7892.80 1240.36   1
   0   8   4 7881.53 1319.46  -2
   0  -8  -4 7881.53 1319.46   1
   0   8   5 4120.85  863.03  -2
   0  -8  -5 4120.85  863.03   1
   0   8  -5 4316.15  921.04  -2
   0  -8   5 4316.15  921.04   1
   0   8   5 3654.85  904.10  -2
   0  -8  -5 3654.85  904.10   1
   0   8   6 3094.65  883.37  -2
   0  -8  -6 3094.65  883.37   1
   0   8  -6 4713.85  948.42  -2
   0  -8   6 4713.85  948.42   1
   0   8   6 4207.22  883.94  -2
   0  -8  -6 4207.22  883.94   1
   0   8  -715499.50 1735.11  -2
   0  -8   715499.50 1735.11   1
   0   8   716058.10 1735.71  -2
   0  -8  -716058.10 1735.71   1
   0   8   713392.30 1771.88  -2
   0  -8  -713392.30 1771.88   1
   0   8   8 1120.87  675.06  -2
   0  -8  -8 1120.87  675.06   1
   0   8  -8 2382.00  706.42  -2
   0  -8   8 2382.00  706.42   1
   0   8   8 2339.80  757.22  -2
   0  -8  -8 2339.80  757.22   1
   0   8  -916132.40 1827.70  -2
   0  -8   916132.40 1827.70   1
   0   8   914263.60 1850.37  -2
   0  -8  -914263.60 1850.37   1
   0   8 -1012365.70 1590.58  -2
   0  -8  1012365.70 1590.58   1
   0   8  1011921.10 1759.24  -2
   0  -8 -1011921.10 1759.24   1
   0   8  11 1258.64  732.77  -2
   0  -8 -11 1258.64  732.77   1
   0   7   0  700.46  461.46  -2
   0  -7   0  700.46  461.46   1
   0   7   0  -76.99  329.12  -2
   0  -7   0  -76.99  329.12   1
   0   7   113529.10 1470.19  -2
   0  -7  -113529.10 1470.19   1
   0   7   113384.90 1477.57  -2
   0  -7  -113384.90 1477.57   1
   0   7  -112219.10 1430.94  -2
   0  -7   112219.10 1430.94   1
   0   7   2 3424.38  763.88  -2
   0  -7  -2 3424.38  763.88   1
   0   7   2 4356.79  824.48  -2
   0  -7  -2 4356.79  824.48   1
   0   7  -2 4931.34  943.54  -2
   0  -7   2 4931.34  943.54   1
   0   7  -3  121332    4458  -2
   0  -7   3  121332    4458   1
   0   7   3  119381    4623  -2
   0  -7  -3  119381    4623   1
   0   7   3  124231    4456  -2
   0  -7  -3  124231    4456   1
   0   7  -4 1440.06  579.09  -2
   0  -7   4 1440.06  579.09   1
   0   7   4 1193.99  634.00  -2
   0  -7  -4 1193.99  634.00   1
   0   7   4 1021.12  424.52  -2
   0  -7  -4 1021.12  424.52   1
   0   7   545433.10 2706.09  -2
   0  -7  -545433.10 2706.09   1
   0   7   542672.60 2827.81  -2
   0  -7  -542672.60 2827.81   1
   0   7  -546919.00 2790.71  -2
   0  -7   546919.00 2790.71   1
   0   7   610484.80 1304.00  -2
   0  -7  -610484.80 1304.00   1
   0   7   613678.40 1611.57  -2
   0  -7  -613678.40 1611.57   1
   0   7  -611869.40 1436.09  -2
   0  -7   611869.40 1436.09   1
   0   7   7 3192.79  849.25  -2
   0  -7  -7 3192.79  849.25   1
   0   7  -7 4156.10  873.28  -2
   0  -7   7 4156.10  873.28   1
   0   7   7 2944.09  757.66  -2
   0  -7  -7 2944.09  757.66   1
   0   7   812371.20 1471.70  -2
   0  -7  -812371.20 1471.70   1
   0   7   811775.40 1571.06  -2
   0  -7  -811775.40 1571.06   1
   0   7  -811840.70 1422.93  -2
   0  -7   811840.70 1422.93   1
   0   7   914322.60 1756.52  -2
   0  -7  -914322.60 1756.52   1
   0   7   914775.20 1660.63  -2
   0  -7  -914775.20 1660.63   1
   0   7  -914175.70 1583.23  -2
   0  -7   914175.70 1583.23   1
   0   7 -1022014.10 1965.16  -2
   0  -7  1022014.10 1965.16   1
   0   7  1020159.20 2076.53  -2
   0  -7 -1020159.20 2076.53   1
   0   7  1023610.40 2131.62  -2
   0  -7 -1023610.40 2131.62   1
   0   7  11  876.83  546.62  -2
   0  -7 -11  876.83  546.62   1
   0   7  12  537.50  315.76  -2
   0  -7 -12  537.50  315.76   1
   0   7  13 2705.67  857.12  -2
   0  -7 -13 2705.67  857.12   1
   0   7  14 2621.67  929.84  -2
   0  -7 -14 2621.67  929.84   1
   0   6   014001.20 1385.89  -2
   0  -6   014001.20 1385.89   1
   0   6   129833.10 2030.92  -2
   0  -6  -129833.10 2030.92   1
   0   6  -129640.40 1966.39  -2
   0  -6   129640.40 1966.39   1
   0   6  -131169.10 2023.57  -2
   0  -6   131169.10 2023.57   1
   0   6   2   59.73  308.80  -2
   0  -6  -2   59.73  308.80   1
   0   6  -2  957.44  387.73  -2
   0  -6   2  957.44  387.73   1
   0   6  -3 2315.83  566.14  -2
   0  -6   3 2315.83  566.14   1
   0   6   3 2229.55  634.98  -2
   0  -6  -3 2229.55  634.98   1
   0   6   440058.00 2474.90  -2
   0  -6  -440058.00 2474.90   1
   0   6  -439525.30 2315.78  -2
   0  -6   439525.30 2315.78   1
   0   6   528968.00 2112.81  -2
   0  -6  -528968.00 2112.81   1
   0   6  -529281.50 2008.50  -2
   0  -6   529281.50 2008.50   1
   0   6   613284.10 1456.65  -2
   0  -6  -613284.10 1456.65   1
   0   6  -612601.80 1296.95  -2
   0  -6   612601.80 1296.95   1
   0   6   612209.80 1333.94  -2
   0  -6  -612209.80 1333.94   1
   0   6  -754844.80 2847.08  -2
   0  -6   754844.80 2847.08   1
   0   6   752172.00 2868.93  -2
   0  -6  -752172.00 2868.93   1
   0   6  -8  335.58  387.40  -2
   0  -6   8  335.58  387.40   1
   0   6   8   60.53  297.47  -2
   0  -6  -8   60.53  297.47   1
   0   6  -9 6540.77  991.57  -2
   0  -6   9 6540.77  991.57   1
   0   6 -10 1082.30  464.89  -2
   0  -6  10 1082.30  464.89   1
   0   6 -11 3255.41  761.90  -2
   0  -6  11 3255.41  761.90   1
   0   5   0  202.54  307.87  -2
   0  -5   0  202.54  307.87   1
   0   5  -1  125288    3804  -2
   0  -5   1  125288    3804   1
   0   5  -2  188154    4682  -2
   0  -5   2  188154    4682   1
   0   5  -2  171841    4275  -2
   0  -5   2  171841    4275   1
   0   5  -3 3364.43  577.91  -2
   0  -5   3 3364.43  577.91   1
   0   5  -3 2274.69  536.12  -2
   0  -5   3 2274.69  536.12   1
   0   5  -4 1143.42  369.60  -2
   0  -5   4 1143.42  369.60   1
   0   5  -4 1279.13  324.92  -2
   0  -5   4 1279.13  324.92   1
   0   5  -519163.50 1483.59  -2
   0  -5   519163.50 1483.59   1
   0   5  -515924.40 1155.45  -2
   0  -5   515924.40 1155.45   1
   0   5  -659398.90 2280.45  -2
   0  -5   659398.90 2280.45   1
   0   5  -667194.20 2835.12  -2
   0  -5   667194.20 2835.12   1
   0   5  -754103.70 2575.63  -2
   0  -5   754103.70 2575.63   1
   0   5   829839.10 2262.24  -2
   0  -5  -829839.10 2262.24   1
   0   5  -831006.40 1946.48  -2
   0  -5   831006.40 1946.48   1
   0   5   9 5186.66  960.96  -2
   0  -5  -9 5186.66  960.96   1
   0   5  -9 5255.69  835.42  -2
   0  -5   9 5255.69  835.42   1
   0   5  -9 4916.88  784.62  -2
   0  -5   9 4916.88  784.62   1
   0   5 -1028580.10 1911.92  -2
   0  -5  1028580.10 1911.92   1
   0   5 -1026283.50 1886.14  -2
   0  -5  1026283.50 1886.14   1
   0   5  1023821.30 2164.50  -2
   0  -5 -1023821.30 2164.50   1
   0   5 -1027650.70 1595.42  -2
   0  -5  1027650.70 1595.42   1
   0   5 -1130751.10 2140.65  -2
   0  -5  1130751.10 2140.65   1
   0   5 -1130018.40 1996.68  -2
   0  -5  1130018.40 1996.68   1
   0   5  1126659.00 2305.32  -2
   0  -5 -1126659.00 2305.32   1
   0   5 -1212360.20 1417.11  -2
   0  -5  1212360.20 1417.11   1
   0   5  1211096.00 1611.67  -2
   0  -5 -1211096.00 1611.67   1
   0   5  1316839.20 1987.40  -2
   0  -5 -1316839.20 1987.40   1
   0   5  14 8747.81 1526.33  -2
   0  -5 -14 8747.81 1526.33   1
   0   5  15 5834.91 1292.99  -2
   0  -5 -15 5834.91 1292.99   1
   0   4   065506.90 2396.35  -2
   0  -4   065506.90 2396.35   1
   0   4   067847.20 2540.01  -2
   0  -4   067847.20 2540.01   1
   0   4  -1 2481.00  616.38  -2
   0  -4   1 2481.00  616.38   1
   0   4  -1 2548.79  579.74  -2
   0  -4   1 2548.79  579.74   1
   0   4  -1 3137.47  604.05  -2
   0  -4   1 3137.47  604.05   1
   0   4  -1 2486.47  491.18  -2
   0  -4   1 2486.47  491.18   1
   0   4   1 2386.60  568.01  -2
   0  -4  -1 2386.60  568.01   1
   0   4   1 1731.28  441.28  -2
   0  -4  -1 1731.28  441.28   1
   0   4  -2 4460.60  656.03  -2
   0  -4   2 4460.60  656.03   1
   0   4  -2 4423.00  597.18  -2
   0  -4   2 4423.00  597.18   1
   0   4   2 5365.55  761.75  -2
   0  -4  -2 5365.55  761.75   1
   0   4  -2 4294.01  675.11  -2
   0  -4   2 4294.01  675.11   1
   0   4   2 4258.58  687.53  -2
   0  -4  -2 4258.58  687.53   1
   0   4  -382312.90 2493.84  -2
   0  -4   382312.90 2493.84   1
   0   4  -383316.80 3056.97  -2
   0  -4   383316.80 3056.97   1
   0   4   387378.40 2893.64  -2
   0  -4  -387378.40 2893.64   1
   0   4  -382981.60 2693.77  -2
   0  -4   382981.60 2693.77   1
   0   4  -4  144159    3765  -2
   0  -4   4  144159    3765   1
   0   4   4  144920    3964  -2
   0  -4  -4  144920    3964   1
   0   4  -523787.40 1483.52  -2
   0  -4   523787.40 1483.52   1
   0   4  -649968.70 2073.24  -2
   0  -4   649968.70 2073.24   1
   0   4  -653327.20 2260.85  -2
   0  -4   653327.20 2260.85   1
   0   4   712638.00 1315.82  -2
   0  -4  -712638.00 1315.82   1
   0   4  -713649.10 1154.90  -2
   0  -4   713649.10 1154.90   1
   0   4  -713145.60 1110.72  -2
   0  -4   713145.60 1110.72   1
   0   4  -823372.60 1537.32  -2
   0  -4   823372.60 1537.32   1
   0   4   823317.50 1902.94  -2
   0  -4  -823317.50 1902.94   1
   0   4  -825126.50 1617.16  -2
   0  -4   825126.50 1617.16   1
   0   4   917217.20 1709.26  -2
   0  -4  -917217.20 1709.26   1
   0   4  -915390.00 1357.62  -2
   0  -4   915390.00 1357.62   1
   0   4  -916137.20 1312.11  -2
   0  -4   916137.20 1312.11   1
   0   4  -913456.40 1008.01  -2
   0  -4   913456.40 1008.01   1
   0   4 -1012731.50  988.43  -2
   0  -4  1012731.50  988.43   1
   0   4 -1014558.80 1265.38  -2
   0  -4  1014558.80 1265.38   1
   0   4 -1015485.20 1417.62  -2
   0  -4  1015485.20 1417.62   1
   0   4  1014721.00 1610.76  -2
   0  -4 -1014721.00 1610.76   1
   0   4 -11 2337.89  425.80  -2
   0  -4  11 2337.89  425.80   1
   0   4  11 2414.62  710.86  -2
   0  -4 -11 2414.62  710.86   1
   0   4 -11 3003.26  650.26  -2
   0  -4  11 3003.26  650.26   1
   0   4 -1214626.10 1495.46  -2
   0  -4  1214626.10 1495.46   1
   0   4  1213865.80 1678.17  -2
   0  -4 -1213865.80 1678.17   1
   0   4  13 2247.42  743.10  -2
   0  -4 -13 2247.42  743.10   1
   0   4 -13 2899.58  691.49  -2
   0  -4  13 2899.58  691.49   1
   0   4  1411437.20 1655.06  -2
   0  -4 -1411437.20 1655.06   1
   0   4 -1413850.00 1589.23  -2
   0  -4  1413850.00 1589.23   1
   0   4  15 2109.77  809.88  -2
   0  -4 -15 2109.77  809.88   1
   0   4  16 2439.15  745.25  -2
   0  -4 -16 2439.15  745.25   1
   0   3   0  323.37  246.04  -2
   0  -3   0  323.37  246.04   1
   0   3   1  227530    4411  -2
   0  -3  -1  227530    4411   1
   0   3  -1  223341    4089  -2
   0  -3   1  223341    4089   1
   0   3   1  223197    4327  -2
   0  -3  -1  223197    4327   1
   0   3  -1  237077    4747  -2
   0  -3   1  237077    4747   1
   0   3   2  147235    3424  -2
   0  -3  -2  147235    3424   1
   0   3  -2  153930    3298  -2
   0  -3   2  153930    3298   1
   0   3  -2  151893    3708  -2
   0  -3   2  151893    3708   1
   0   3  -2  153432    3182  -2
   0  -3   2  153432    3182   1
   0   3   2  152722    3590  -2
   0  -3  -2  152722    3590   1
   0   3  -3  113541    3304  -2
   0  -3   3  113541    3304   1
   0   3  -3  118625    2916  -2
   0  -3   3  118625    2916   1
   0   3   3  121931    3294  -2
   0  -3  -3  121931    3294   1
   0   3   4  148269    3832  -2
   0  -3  -4  148269    3832   1
   0   3  -4  152392    3413  -2
   0  -3   4  152392    3413   1
   0   3  -4  148984    3933  -2
   0  -3   4  148984    3933   1
   0   3  -4  147104    3200  -2
   0  -3   4  147104    3200   1
   0   3   5  374518    6939  -2
   0  -3  -5  374518    6939   1
   0   3  -5  382974    6095  -2
   0  -3   5  382974    6095   1
   0   3  -5  391368    6257  -2
   0  -3   5  391368    6257   1
   0   3  -6 5398.17  667.00  -2
   0  -3   6 5398.17  667.00   1
   0   3  -6 5414.36  661.58  -2
   0  -3   6 5414.36  661.58   1
   0   3  -7 5686.27  694.91  -2
   0  -3   7 5686.27  694.91   1
   0   3  -7 5035.79  669.65  -2
   0  -3   7 5035.79  669.65   1
   0   3   819418.70 1610.46  -2
   0  -3  -819418.70 1610.46   1
   0   3  -818888.00 1101.89  -2
   0  -3   818888.00 1101.89   1
   0   3  -818896.60 1347.62  -2
   0  -3   818896.60 1347.62   1
   0   3  -819634.10 1289.18  -2
   0  -3   819634.10 1289.18   1
   0   3  -9  102642    2800  -2
   0  -3   9  102642    2800   1
   0   3   9  106007    3988  -2
   0  -3  -9  106007    3988   1
   0   3  -9  105109    3461  -2
   0  -3   9  105109    3461   1
   0   3 -1023549.90 1697.69  -2
   0  -3  1023549.90 1697.69   1
   0   3  1023058.20 1988.89  -2
   0  -3 -1023058.20 1988.89   1
   0   3 -1024448.30 1337.05  -2
   0  -3  1024448.30 1337.05   1
   0   3 -1126692.30 1417.63  -2
   0  -3  1126692.30 1417.63   1
   0   3 -1126707.80 1885.40  -2
   0  -3  1126707.80 1885.40   1
   0   3  1130551.00 2334.74  -2
   0  -3 -1130551.00 2334.74   1
   0   3 -1260971.50 3025.16  -2
   0  -3  1260971.50 3025.16   1
   0   3 -1260722.10 2248.58  -2
   0  -3  1260722.10 2248.58   1
   0   3  1264969.00 3523.68  -2
   0  -3 -1264969.00 3523.68   1
   0   3 -13 5659.10  983.95  -2
   0  -3  13 5659.10  983.95   1
   0   3  13 9193.87 1373.54  -2
   0  -3 -13 9193.87 1373.54   1
   0   3  14 5167.72 1043.63  -2
   0  -3 -14 5167.72 1043.63   1
   0   3 -14 4147.30  866.52  -2
   0  -3  14 4147.30  866.52   1
   0   3  15 7546.82 1365.91  -2
   0  -3 -15 7546.82 1365.91   1
   0   3 -15 8128.62 1252.55  -2
   0  -3  15 8128.62 1252.55   1
   0   3 -16 2697.15  800.11  -2
   0  -3  16 2697.15  800.11   1
   0   3  16 2507.42  776.79  -2
   0  -3 -16 2507.42  776.79   1
   0   3  17 2734.35  853.24  -2
   0  -3 -17 2734.35  853.24   1
   0   2   0  441299    5861  -2
   0  -2   0  441299    5861   1
   0   2   1  723892    8771  -2
   0  -2  -1  723892    8771   1
   0   2  -1  708005    8921  -2
   0  -2   1  708005    8921   1
   0   2  -1  705153    8362  -2
   0  -2   1  705153    8362   1
   0   2   2  740008    9203  -2
   0  -2  -2  740008    9203   1
   0   2  -2  738915    8681  -2
   0  -2   2  738915    8681   1
   0   2  -2  714110    9311  -2
   0  -2   2  714110    9311   1
   0   2  -3  270034    4182  -2
   0  -2   3  270034    4182   1
   0   2   3  265365    4630  -2
   0  -2  -3  265365    4630   1
   0   2  -3  248604    4620  -2
   0  -2   3  248604    4620   1
   0   2  -3  255084    4014  -2
   0  -2   3  255084    4014   1
   0   2  -4  154686    3680  -2
   0  -2   4  154686    3680   1
   0   2  -4  165587    3216  -2
   0  -2   4  165587    3216   1
   0   2  -4  159235    3165  -2
   0  -2   4  159235    3165   1
   0   2  -5 1817.61  363.69  -2
   0  -2   5 1817.61  363.69   1
   0   2  -5 2115.92  368.54  -2
   0  -2   5 2115.92  368.54   1
   0   2   5 2094.37  459.45  -2
   0  -2  -5 2094.37  459.45   1
   0   2  -5 2063.52  465.89  -2
   0  -2   5 2063.52  465.89   1
   0   2   653077.70 2155.13  -2
   0  -2  -653077.70 2155.13   1
   0   2  -653323.10 2363.66  -2
   0  -2   653323.10 2363.66   1
   0   2  -653394.80 1815.09  -2
   0  -2   653394.80 1815.09   1
   0   2  -653162.60 1968.05  -2
   0  -2   653162.60 1968.05   1
   0   2  -655118.40 1697.20  -2
   0  -2   655118.40 1697.20   1
   0   2   7 6392.08  818.08  -2
   0  -2  -7 6392.08  818.08   1
   0   2  -7 4927.29  717.44  -2
   0  -2   7 4927.29  717.44   1
   0   2  -7 4931.33  536.95  -2
   0  -2   7 4931.33  536.95   1
   0   2  -813817.50 1140.40  -2
   0  -2   813817.50 1140.40   1
   0   2   813806.20 1283.97  -2
   0  -2  -813806.20 1283.97   1
   0   2  -813373.40  903.17  -2
   0  -2   813373.40  903.17   1
   0   2  -957702.90 1992.88  -2
   0  -2   957702.90 1992.88   1
   0   2   958463.30 2790.89  -2
   0  -2  -958463.30 2790.89   1
   0   2  -957990.50 2535.01  -2
   0  -2   957990.50 2535.01   1
   0   2 -10  119354    3106  -2
   0  -2  10  119354    3106   1
   0   2  10  122186    4290  -2
   0  -2 -10  122186    4290   1
   0   2 -10  118549    3905  -2
   0  -2  10  118549    3905   1
   0   2  11 1845.53  615.61  -2
   0  -2 -11 1845.53  615.61   1
   0   2 -11 2039.19  452.20  -2
   0  -2  11 2039.19  452.20   1
   0   2 -11 1960.44  574.34  -2
   0  -2  11 1960.44  574.34   1
   0   2  12 -493.86  401.11  -2
   0  -2 -12 -493.86  401.11   1
   0   2 -12  224.67  302.62  -2
   0  -2  12  224.67  302.62   1
   0   2 -13 6566.17 1134.56  -2
   0  -2  13 6566.17 1134.56   1
   0   2  13 5526.02 1051.74  -2
   0  -2 -13 5526.02 1051.74   1
   0   2  14 1050.62  550.87  -2
   0  -2 -14 1050.62  550.87   1
   0   2 -14 1459.97  535.17  -2
   0  -2  14 1459.97  535.17   1
   0   2  15 6016.72 1177.06  -2
   0  -2 -15 6016.72 1177.06   1
   0   2 -15 4285.53  929.10  -2
   0  -2  15 4285.53  929.10   1
   0   2 -16 3009.07  834.77  -2
   0  -2  16 3009.07  834.77   1
   0   2  16 3957.66  981.14  -2
   0  -2 -16 3957.66  981.14   1
   0   2  17 2931.35  926.39  -2
   0  -2 -17 2931.35  926.39   1
   0   1  -2    3.45  120.76  -2
   0  -1   2    3.45  120.76   1
   0   1  -2  327.03  176.75  -2
   0  -1   2  327.03  176.75   1
   0   1   2  409.38  191.12  -2
   0  -1  -2  409.38  191.12   1
   0   1  -3  115484    2581  -2
   0  -1   3  115484    2581   1
   0   1   3  118368    2418  -2
   0  -1  -3  118368    2418   1
   0   1  -3  121932    2149  -2
   0  -1   3  121932    2149   1
   0   1  -3  118095    2281  -2
   0  -1   3  118095    2281   1
   0   1  -4  170353    2871  -2
   0  -1   4  170353    2871   1
   0   1   4  173153    3264  -2
   0  -1  -4  173153    3264   1
   0   1  -4  170191    3191  -2
   0  -1   4  170191    3191   1
   0   1  -4  166958    3572  -2
   0  -1   4  166958    3572   1
   0   1  -4  177859    2797  -2
   0  -1   4  177859    2797   1
   0   1   4  169152    2363  -2
   0  -1  -4  169152    2363   1
   0   1  -5  253368    4922  -2
   0  -1   5  253368    4922   1
   0   1   5  254703    4471  -2
   0  -1  -5  254703    4471   1
   0   1  -5  255731    4500  -2
   0  -1   5  255731    4500   1
   0   1  -5  271052    4017  -2
   0  -1   5  271052    4017   1
   0   1   5  257927    3409  -2
   0  -1  -5  257927    3409   1
   0   1  -629913.80 1456.57  -2
   0  -1   629913.80 1456.57   1
   0   1   631108.80  970.38  -2
   0  -1  -631108.80  970.38   1
   0   1   629184.70 1403.21  -2
   0  -1  -629184.70 1403.21   1
   0   1  -630684.30 1659.74  -2
   0  -1   630684.30 1659.74   1
   0   1  -629063.20 1185.06  -2
   0  -1   629063.20 1185.06   1
   0   1  -735500.60 1717.80  -2
   0  -1   735500.60 1717.80   1
   0   1  -736338.70 1423.11  -2
   0  -1   736338.70 1423.11   1
   0   1   736099.90 1149.33  -2
   0  -1  -736099.90 1149.33   1
   0   1   734317.10 1634.32  -2
   0  -1  -734317.10 1634.32   1
   0   1   8 9361.60  914.39  -2
   0  -1  -8 9361.60  914.39   1
   0   1  -8 8181.34  909.64  -2
   0  -1   8 8181.34  909.64   1
   0   1  -8 9235.71  776.63  -2
   0  -1   8 9235.71  776.63   1
   0   1   8 9421.24  622.11  -2
   0  -1  -8 9421.24  622.11   1
   0   1   957665.00 2675.85  -2
   0  -1  -957665.00 2675.85   1
   0   1  -958423.20 2572.42  -2
   0  -1   958423.20 2572.42   1
   0   1   954416.90 1651.14  -2
   0  -1  -954416.90 1651.14   1
   0   1  -956885.20 2060.90  -2
   0  -1   956885.20 2060.90   1
   0   1   955349.60 2397.57  -2
   0  -1  -955349.60 2397.57   1
   0   1  1055977.20 2784.23  -2
   0  -1 -1055977.20 2784.23   1
   0   1 -1053374.60 2613.32  -2
   0  -1  1053374.60 2613.32   1
   0   1  1051539.60 1692.83  -2
   0  -1 -1051539.60 1692.83   1
   0   1 -1053962.00 2128.39  -2
   0  -1  1053962.00 2128.39   1
   0   1  1134509.60 1423.87  -2
   0  -1 -1134509.60 1423.87   1
   0   1  1138511.20 2406.93  -2
   0  -1 -1138511.20 2406.93   1
   0   1 -1135710.20 2250.54  -2
   0  -1  1135710.20 2250.54   1
   0   1  1249531.70 1773.85  -2
   0  -1 -1249531.70 1773.85   1
   0   1  1250067.70 2888.85  -2
   0  -1 -1250067.70 2888.85   1
   0   1 -1251688.50 2877.37  -2
   0  -1  1251688.50 2877.37   1
   0   1 -1317159.60 1764.81  -2
   0  -1  1317159.60 1764.81   1
   0   1  1320791.60 1948.37  -2
   0  -1 -1320791.60 1948.37   1
   0   1  14 3508.52  930.86  -2
   0  -1 -14 3508.52  930.86   1
   0   1 -14 3100.87  819.77  -2
   0  -1  14 3100.87  819.77   1
   0   1  15 6258.71 1155.81  -2
   0  -1 -15 6258.71 1155.81   1
   0   1 -15 4766.12  996.10  -2
   0  -1  15 4766.12  996.10   1
   0   1  16 3090.93  875.85  -2
   0  -1 -16 3090.93  875.85   1
   0   1 -16 2571.84  787.59  -2
   0  -1  16 2571.84  787.59   1
   0   1  17 5016.31 1188.98  -2
   0  -1 -17 5016.31 1188.98   1
   0   1  18 2089.12  827.51  -2
   0  -1 -18 2089.12  827.51   1
   0   0   2  121419    1830  -2
   0   0  -2  121419    1830   1
   0   0  -3  209564    3381  -2
   0   0   3  209564    3381   1
   0   0  -3  202812    3438  -2
   0   0   3  202812    3438   1
   0   0   3  202430    2980  -2
   0   0  -3  202430    2980   1
   0   0  -3  199665    3238  -2
   0   0   3  199665    3238   1
   0   0   4 6493.95  575.01  -2
   0   0  -4 6493.95  575.01   1
   0   0  -4 5740.87  562.42  -2
   0   0   4 5740.87  562.42   1
   0   0  -4 4757.79  610.34  -2
   0   0   4 4757.79  610.34   1
   0   0  -4 4787.52  610.08  -2
   0   0   4 4787.52  610.08   1
   0   0  -4 4273.25  570.80  -2
   0   0   4 4273.25  570.80   1
   0   0  -510041.50  748.80  -2
   0   0   510041.50  748.80   1
   0   0  -5 8779.48  851.49  -2
   0   0   5 8779.48  851.49   1
   0   0  -5 8205.32  775.54  -2
   0   0   5 8205.32  775.54   1
   0   0  -5 8043.23  758.77  -2
   0   0   5 8043.23  758.77   1
   0   0   510915.70  764.13  -2
   0   0  -510915.70  764.13   1
   0   0  -666591.60 2326.63  -2
   0   0   666591.60 2326.63   1
   0   0  -664363.80 2392.86  -2
   0   0   664363.80 2392.86   1
   0   0  -663388.10 2196.08  -2
   0   0   663388.10 2196.08   1
   0   0   667614.60 2365.54  -2
   0   0  -667614.60 2365.54   1
   0   0  -669264.60 2026.45  -2
   0   0   669264.60 2026.45   1
   0   0   666130.90 2029.02  -2
   0   0  -666130.90 2029.02   1
   0   0   712811.90  913.42  -2
   0   0  -712811.90  913.42   1
   0   0  -713910.50  939.56  -2
   0   0   713910.50  939.56   1
   0   0  -712552.90 1030.86  -2
   0   0   712552.90 1030.86   1
   0   0  -714158.60 1118.76  -2
   0   0   714158.60 1118.76   1
   0   0   713711.40 1098.82  -2
   0   0  -713711.40 1098.82   1
   0   0  -848092.70 2191.70  -2
   0   0   848092.70 2191.70   1
   0   0  -850773.20 2323.12  -2
   0   0   850773.20 2323.12   1
   0   0   851055.70 2004.86  -2
   0   0  -851055.70 2004.86   1
   0   0  -853459.60 2011.19  -2
   0   0   853459.60 2011.19   1
   0   0  -981731.60 3105.14  -2
   0   0   981731.60 3105.14   1
   0   0   988014.00 2780.40  -2
   0   0  -988014.00 2780.40   1
   0   0   987941.80 2822.01  -2
   0   0  -987941.80 2822.01   1
   0   0   988589.60 3284.86  -2
   0   0  -988589.60 3284.86   1
   0   0   982555.10 2366.65  -2
   0   0  -982555.10 2366.65   1
   0   0  -991136.00 2847.85  -2
   0   0   991136.00 2847.85   1
   0   0  1081729.20 3328.45  -2
   0   0 -1081729.20 3328.45   1
   0   0  1078845.80 2419.43  -2
   0   0 -1078845.80 2419.43   1
   0   0 -1082467.00 3332.22  -2
   0   0  1082467.00 3332.22   1
   0   0  1080416.40 2889.91  -2
   0   0 -1080416.40 2889.91   1
   0   0  1082292.00 2831.24  -2
   0   0 -1082292.00 2831.24   1
   0   0  11  193851    5555  -2
   0   0 -11  193851    5555   1
   0   0 -11  179807    5396  -2
   0   0  11  179807    5396   1
   0   0  11  180875    4049  -2
   0   0 -11  180875    4049   1
   0   0  1243875.20 1922.39  -2
   0   0 -1243875.20 1922.39   1
   0   0  1245190.00 2740.89  -2
   0   0 -1245190.00 2740.89   1
   0   0 -1241978.70 2646.76  -2
   0   0  1241978.70 2646.76   1
   0   0 -1378817.80 3850.92  -2
   0   0  1378817.80 3850.92   1
   0   0  1380898.70 3899.33  -2
   0   0 -1380898.70 3899.33   1
   0   0  1374340.10 2630.52  -2
   0   0 -1374340.10 2630.52   1
   0   0 -1378715.10 3124.67  -2
   0   0  1378715.10 3124.67   1
   0   0  14 1155.57  365.75  -2
   0   0 -14 1155.57  365.75   1
   0   0 -14  901.75  395.26  -2
   0   0  14  901.75  395.26   1
   0   0 -14  370.29  345.48  -2
   0   0  14  370.29  345.48   1
   0   0 -15 -309.88  519.47  -2
   0   0  15 -309.88  519.47   1
   0   0  15  -89.34  434.30  -2
   0   0 -15  -89.34  434.30   1
   0   0  16 3216.57  865.88  -2
   0   0 -16 3216.57  865.88   1
   0   0  17  361.82  442.68  -2
   0   0 -17  361.82  442.68   1
   0   0  18  287.31  344.83  -2
   0   0 -18  287.31  344.83   1
   0  -1  -2  239.11  150.84  -2
   0   1   2  239.11  150.84   1
   0  -1  -3  119491    1718  -2
   0   1   3  119491    1718   1
   0  -1  -3  124214    2673  -2
   0   1   3  124214    2673   1
   0  -1   3  122032    2189  -2
   0   1  -3  122032    2189   1
   0  -1  -3  118095    2604  -2
   0   1   3  118095    2604   1
   0  -1  -4  177354    3619  -2
   0   1   4  177354    3619   1
   0  -1  -4  178330    3614  -2
   0   1   4  178330    3614   1
   0  -1   4  176753    2977  -2
   0   1  -4  176753    2977   1
   0  -1   5  258058    4748  -2
   0   1  -5  258058    4748   1
   0  -1  -5  264421    4972  -2
   0   1   5  264421    4972   1
   0  -1  -5  265830    4586  -2
   0   1   5  265830    4586   1
   0  -1   5  259661    4515  -2
   0   1  -5  259661    4515   1
   0  -1  -5  259620    4889  -2
   0   1   5  259620    4889   1
   0  -1   5  265025    4160  -2
   0   1  -5  265025    4160   1
   0  -1   631040.90 1281.95  -2
   0   1  -631040.90 1281.95   1
   0  -1   631168.80 1508.16  -2
   0   1  -631168.80 1508.16   1
   0  -1  -630747.60 1625.93  -2
   0   1   630747.60 1625.93   1
   0  -1  -633725.70 1509.78  -2
   0   1   633725.70 1509.78   1
   0  -1  -630698.40 1661.31  -2
   0   1   630698.40 1661.31   1
   0  -1   631506.40 1605.65  -2
   0   1  -631506.40 1605.65   1
   0  -1  -735163.30 1879.44  -2
   0   1   735163.30 1879.44   1
   0  -1  -736663.20 1719.92  -2
   0   1   736663.20 1719.92   1
   0  -1   736619.80 1863.62  -2
   0   1  -736619.80 1863.62   1
   0  -1   738092.50 1789.72  -2
   0   1  -738092.50 1789.72   1
   0  -1   738093.40 1536.95  -2
   0   1  -738093.40 1536.95   1
   0  -1  -738144.30 1974.64  -2
   0   1   738144.30 1974.64   1
   0  -1  -8 8870.87 1022.36  -2
   0   1   8 8870.87 1022.36   1
   0  -1   8 9772.27  829.84  -2
   0   1  -8 9772.27  829.84   1
   0  -1   956167.60 2169.80  -2
   0   1  -956167.60 2169.80   1
   0  -1  -955499.90 2633.70  -2
   0   1   955499.90 2633.70   1
   0  -1 -1053041.30 2748.34  -2
   0   1  1053041.30 2748.34   1
   0  -1  1052574.80 2655.47  -2
   0   1 -1052574.80 2655.47   1
   0  -1  1058199.90 2794.78  -2
   0   1 -1058199.90 2794.78   1
   0  -1  1052117.20 2192.82  -2
   0   1 -1052117.20 2192.82   1
   0  -1 -1137045.40 2390.92  -2
   0   1  1137045.40 2390.92   1
   0  -1 -1136891.50 2090.27  -2
   0   1  1136891.50 2090.27   1
   0  -1  1137558.40 2365.26  -2
   0   1 -1137558.40 2365.26   1
   0  -1  1251750.50 2352.89  -2
   0   1 -1251750.50 2352.89   1
   0  -1  1250513.10 2875.70  -2
   0   1 -1250513.10 2875.70   1
   0  -1 -1252215.30 2608.82  -2
   0   1  1252215.30 2608.82   1
   0  -1 -1249349.80 2932.29  -2
   0   1  1249349.80 2932.29   1
   0  -1 -1319489.70 1635.01  -2
   0   1  1319489.70 1635.01   1
   0  -1  1319233.40 1877.06  -2
   0   1 -1319233.40 1877.06   1
   0  -1  1318912.00 1475.04  -2
   0   1 -1318912.00 1475.04   1
   0  -1 -1316275.50 1763.39  -2
   0   1  1316275.50 1763.39   1
   0  -1  14 2205.81  701.89  -2
   0   1 -14 2205.81  701.89   1
   0  -1 -14 1778.06  668.92  -2
   0   1  14 1778.06  668.92   1
   0  -1 -14 3093.81  726.41  -2
   0   1  14 3093.81  726.41   1
   0  -1  14 1789.87  506.86  -2
   0   1 -14 1789.87  506.86   1
   0  -1 -15 5731.40 1208.42  -2
   0   1  15 5731.40 1208.42   1
   0  -1 -15 6566.98 1015.67  -2
   0   1  15 6566.98 1015.67   1
   0  -1  15 7329.47 1293.41  -2
   0   1 -15 7329.47 1293.41   1
   0  -1  16 3446.93  909.92  -2
   0   1 -16 3446.93  909.92   1
   0  -1  17 6316.96 1272.56  -2
   0   1 -17 6316.96 1272.56   1
   0  -2   0  439978    6007  -2
   0   2   0  439978    6007   1
   0  -2  -1  709992    8836  -2
   0   2   1  709992    8836   1
   0  -2   1  720697    8849  -2
   0   2  -1  720697    8849   1
   0  -2   1  715499    8485  -2
   0   2  -1  715499    8485   1
   0  -2   2  740812    9286  -2
   0   2  -2  740812    9286   1
   0  -2  -2  745973    9378  -2
   0   2   2  745973    9378   1
   0  -2   2  724907    8521  -2
   0   2  -2  724907    8521   1
   0  -2   2  739693    8735  -2
   0   2  -2  739693    8735   1
   0  -2   3  254777    3946  -2
   0   2  -3  254777    3946   1
   0  -2  -3  259966    4738  -2
   0   2   3  259966    4738   1
   0  -2   3  258726    4055  -2
   0   2  -3  258726    4055   1
   0  -2  -4  166775    3886  -2
   0   2   4  166775    3886   1
   0  -2   4  166674    3220  -2
   0   2  -4  166674    3220   1
   0  -2  -4  162446    2563  -2
   0   2   4  162446    2563   1
   0  -2   4  164598    3197  -2
   0   2  -4  164598    3197   1
   0  -2   5 2061.84  365.48  -2
   0   2  -5 2061.84  365.48   1
   0  -2  -5 1464.97  370.35  -2
   0   2   5 1464.97  370.35   1
   0  -2   5 2164.64  343.92  -2
   0   2  -5 2164.64  343.92   1
   0  -2  -5 1885.02  217.37  -2
   0   2   5 1885.02  217.37   1
   0  -2  -5 2352.57  522.55  -2
   0   2   5 2352.57  522.55   1
   0  -2  -650096.10 1240.43  -2
   0   2   650096.10 1240.43   1
   0  -2   654546.90 1839.36  -2
   0   2  -654546.90 1839.36   1
   0  -2  -655256.90 2382.05  -2
   0   2   655256.90 2382.05   1
   0  -2   653476.30 1959.13  -2
   0   2  -653476.30 1959.13   1
   0  -2  -653429.10 2157.87  -2
   0   2   653429.10 2157.87   1
   0  -2   651542.90 2133.31  -2
   0   2  -651542.90 2133.31   1
   0  -2  -655321.80 2401.21  -2
   0   2   655321.80 2401.21   1
   0  -2   7 5867.06  643.06  -2
   0   2  -7 5867.06  643.06   1
   0  -2  -7 4887.57  820.63  -2
   0   2   7 4887.57  820.63   1
   0  -2   7 5054.77  735.89  -2
   0   2  -7 5054.77  735.89   1
   0  -2   7 5539.76  678.98  -2
   0   2  -7 5539.76  678.98   1
   0  -2  -811254.60 1227.63  -2
   0   2   811254.60 1227.63   1
   0  -2   812967.60  984.81  -2
   0   2  -812967.60  984.81   1
   0  -2  -957177.60 2878.18  -2
   0   2   957177.60 2878.18   1
   0  -2   958155.10 2950.55  -2
   0   2  -958155.10 2950.55   1
   0  -2   958899.70 2233.83  -2
   0   2  -958899.70 2233.83   1
   0  -2 -10  125559    4049  -2
   0   2  10  125559    4049   1
   0  -2 -10  119585    4407  -2
   0   2  10  119585    4407   1
   0  -2  10  125406    3513  -2
   0   2 -10  125406    3513   1
   0  -2  10  127666    4166  -2
   0   2 -10  127666    4166   1
   0  -2  10  126010    4269  -2
   0   2 -10  126010    4269   1
   0  -2  11 2473.38  641.36  -2
   0   2 -11 2473.38  641.36   1
   0  -2 -11 3021.25  701.98  -2
   0   2  11 3021.25  701.98   1
   0  -2 -11 1530.39  602.62  -2
   0   2  11 1530.39  602.62   1
   0  -2 -12 -457.32  381.51  -2
   0   2  12 -457.32  381.51   1
   0  -2  12  148.56  288.19  -2
   0   2 -12  148.56  288.19   1
   0  -2 -12  354.66  414.82  -2
   0   2  12  354.66  414.82   1
   0  -2 -13 5864.78  962.12  -2
   0   2  13 5864.78  962.12   1
   0  -2 -13 5381.44 1075.27  -2
   0   2  13 5381.44 1075.27   1
   0  -2  13 7858.20 1196.46  -2
   0   2 -13 7858.20 1196.46   1
   0  -2  14 1363.86  597.61  -2
   0   2 -14 1363.86  597.61   1
   0  -2 -14  393.84  329.93  -2
   0   2  14  393.84  329.93   1
   0  -2 -14  778.84  517.75  -2
   0   2  14  778.84  517.75   1
   0  -2 -15 4768.98  945.73  -2
   0   2  15 4768.98  945.73   1
   0  -2  15 3406.08  874.12  -2
   0   2 -15 3406.08  874.12   1
   0  -2  15 6290.24 1024.17  -2
   0   2 -15 6290.24 1024.17   1
   0  -2  16 4181.23 1012.76  -2
   0   2 -16 4181.23 1012.76   1
   0  -2  17 3301.45  961.83  -2
   0   2 -17 3301.45  961.83   1
   0  -3   0 -220.48  206.35  -2
   0   3   0 -220.48  206.35   1
   0  -3   1  226558    4233  -2
   0   3  -1  226558    4233   1
   0  -3   1  232204    4520  -2
   0   3  -1  232204    4520   1
   0  -3  -1  229442    4501  -2
   0   3   1  229442    4501   1
   0  -3  -1  231368    4420  -2
   0   3   1  231368    4420   1
   0  -3   2  159495    3771  -2
   0   3  -2  159495    3771   1
   0  -3   2  158962    3356  -2
   0   3  -2  158962    3356   1
   0  -3  -2  151884    3672  -2
   0   3   2  151884    3672   1
   0  -3   2  152892    3122  -2
   0   3  -2  152892    3122   1
   0  -3   3  120707    3339  -2
   0   3  -3  120707    3339   1
   0  -3   3  114678    2658  -2
   0   3  -3  114678    2658   1
   0  -3  -3  114535    3284  -2
   0   3   3  114535    3284   1
   0  -3   3  115781    2844  -2
   0   3  -3  115781    2844   1
   0  -3   4  141577    3101  -2
   0   3  -4  141577    3101   1
   0  -3   4  146715    3300  -2
   0   3  -4  146715    3300   1
   0  -3  -4  149909    3971  -2
   0   3   4  149909    3971   1
   0  -3   5  379721    6024  -2
   0   3  -5  379721    6024   1
   0  -3  -5  378657    7185  -2
   0   3   5  378657    7185   1
   0  -3  -5  375352    5187  -2
   0   3   5  375352    5187   1
   0  -3   5  366479    5958  -2
   0   3  -5  366479    5958   1
   0  -3  -6 5467.24  888.23  -2
   0   3   6 5467.24  888.23   1
   0  -3   6 5061.56  629.14  -2
   0   3  -6 5061.56  629.14   1
   0  -3  -6 4742.71  429.74  -2
   0   3   6 4742.71  429.74   1
   0  -3   6 4890.20  641.08  -2
   0   3  -6 4890.20  641.08   1
   0  -3   7 5488.50  673.01  -2
   0   3  -7 5488.50  673.01   1
   0  -3  -7 5571.98 1004.15  -2
   0   3   7 5571.98 1004.15   1
   0  -3  -7 4627.30  400.45  -2
   0   3   7 4627.30  400.45   1
   0  -3   7 4948.53  619.31  -2
   0   3  -7 4948.53  619.31   1
   0  -3  -821625.90 1620.71  -2
   0   3   821625.90 1620.71   1
   0  -3   818175.80 1233.99  -2
   0   3  -818175.80 1233.99   1
   0  -3  -820627.80 1707.77  -2
   0   3   820627.80 1707.77   1
   0  -3   9  103601    3811  -2
   0   3  -9  103601    3811   1
   0  -3  -9  107901    3826  -2
   0   3   9  107901    3826   1
   0  -3   9  106826    4135  -2
   0   3  -9  106826    4135   1
   0  -3  -9  104369    4094  -2
   0   3   9  104369    4094   1
   0  -3   9  101846    3132  -2
   0   3  -9  101846    3132   1
   0  -3  1027588.20 2201.40  -2
   0   3 -1027588.20 2201.40   1
   0  -3  1025668.60 1821.63  -2
   0   3 -1025668.60 1821.63   1
   0  -3 -1028927.90 2041.19  -2
   0   3  1028927.90 2041.19   1
   0  -3  1024350.20 1529.97  -2
   0   3 -1024350.20 1529.97   1
   0  -3  1024043.80 1903.00  -2
   0   3 -1024043.80 1903.00   1
   0  -3 -1024509.70 2069.20  -2
   0   3  1024509.70 2069.20   1
   0  -3 -1130144.30 2388.36  -2
   0   3  1130144.30 2388.36   1
   0  -3 -1129964.50 2161.81  -2
   0   3  1129964.50 2161.81   1
   0  -3  1129053.10 2338.04  -2
   0   3 -1129053.10 2338.04   1
   0  -3  1130034.70 2211.55  -2
   0   3 -1130034.70 2211.55   1
   0  -3  1265223.20 3402.38  -2
   0   3 -1265223.20 3402.38   1
   0  -3 -1265100.80 3315.47  -2
   0   3  1265100.80 3315.47   1
   0  -3 -1263076.10 3605.02  -2
   0   3  1263076.10 3605.02   1
   0  -3 -13 7429.58 1189.07  -2
   0   3  13 7429.58 1189.07   1
   0  -3 -13 7470.43 1257.04  -2
   0   3  13 7470.43 1257.04   1
   0  -3  13 9166.22 1345.07  -2
   0   3 -13 9166.22 1345.07   1
   0  -3 -14 6717.31 1134.02  -2
   0   3  14 6717.31 1134.02   1
   0  -3 -14 5018.31 1126.02  -2
   0   3  14 5018.31 1126.02   1
   0  -3  14 4956.47 1036.85  -2
   0   3 -14 4956.47 1036.85   1
   0  -3  15 7638.87 1353.12  -2
   0   3 -15 7638.87 1353.12   1
   0  -3 -15 7713.15 1262.16  -2
   0   3  15 7713.15 1262.16   1
   0  -3 -16 2885.47  787.82  -2
   0   3  16 2885.47  787.82   1
   0  -3  16 2766.28  819.74  -2
   0   3 -16 2766.28  819.74   1
   0  -4   065684.40 2509.11  -2
   0   4   065684.40 2509.11   1
   0  -4  -1 4628.92  663.87  -2
   0   4   1 4628.92  663.87   1
   0  -4  -1 4511.63  697.50  -2
   0   4   1 4511.63  697.50   1
   0  -4   1 3037.18  582.70  -2
   0   4  -1 3037.18  582.70   1
   0  -4  -2 6018.13  799.79  -2
   0   4   2 6018.13  799.79   1
   0  -4   2 5200.13  728.37  -2
   0   4  -2 5200.13  728.37   1
   0  -4   2 4947.49  723.91  -2
   0   4  -2 4947.49  723.91   1
   0  -4   383681.10 2514.65  -2
   0   4  -383681.10 2514.65   1
   0  -4   382441.50 2688.29  -2
   0   4  -382441.50 2688.29   1
   0  -4   388411.50 3161.59  -2
   0   4  -388411.50 3161.59   1
   0  -4   4  141149    3602  -2
   0   4  -4  141149    3602   1
   0  -4   4  132584    3254  -2
   0   4  -4  132584    3254   1
   0  -4   525573.80 1472.00  -2
   0   4  -525573.80 1472.00   1
   0  -4   523865.90 1339.58  -2
   0   4  -523865.90 1339.58   1
   0  -4   646008.70 2043.47  -2
   0   4  -646008.70 2043.47   1
   0  -4   648848.80 2039.87  -2
   0   4  -648848.80 2039.87   1
   0  -4  -648835.30 1651.39  -2
   0   4   648835.30 1651.39   1
   0  -4  -711917.10  763.13  -2
   0   4   711917.10  763.13   1
   0  -4   712557.60 1076.78  -2
   0   4  -712557.60 1076.78   1
   0  -4   712086.40 1371.66  -2
   0   4  -712086.40 1371.66   1
   0  -4   712457.10 1072.95  -2
   0   4  -712457.10 1072.95   1
   0  -4  -713758.30 1331.18  -2
   0   4   713758.30 1331.18   1
   0  -4  -713016.40 1380.79  -2
   0   4   713016.40 1380.79   1
   0  -4  -825368.50 1901.31  -2
   0   4   825368.50 1901.31   1
   0  -4  -820960.10  965.98  -2
   0   4   820960.10  965.98   1
   0  -4   822727.90 1466.53  -2
   0   4  -822727.90 1466.53   1
   0  -4  -821177.30 1893.15  -2
   0   4   821177.30 1893.15   1
   0  -4   822756.80 1984.22  -2
   0   4  -822756.80 1984.22   1
   0  -4   915504.50 1527.60  -2
   0   4  -915504.50 1527.60   1
   0  -4  -918534.80 1697.47  -2
   0   4   918534.80 1697.47   1
   0  -4  -912788.10  690.92  -2
   0   4   912788.10  690.92   1
   0  -4  -917407.30 1760.25  -2
   0   4   917407.30 1760.25   1
   0  -4   917350.30 1811.04  -2
   0   4  -917350.30 1811.04   1
   0  -4  1015903.40 1767.42  -2
   0   4 -1015903.40 1767.42   1
   0  -4  1013555.10 1328.42  -2
   0   4 -1013555.10 1328.42   1
   0  -4 -1014178.30 1656.02  -2
   0   4  1014178.30 1656.02   1
   0  -4 -1014778.50 1546.92  -2
   0   4  1014778.50 1546.92   1
   0  -4  1013863.10 1502.65  -2
   0   4 -1013863.10 1502.65   1
   0  -4 -11 2174.98  777.28  -2
   0   4  11 2174.98  777.28   1
   0  -4  11 3085.38  735.18  -2
   0   4 -11 3085.38  735.18   1
   0  -4 -11 3520.35  832.30  -2
   0   4  11 3520.35  832.30   1
   0  -4  11 3431.25  858.73  -2
   0   4 -11 3431.25  858.73   1
   0  -4 -1213620.50 1739.93  -2
   0   4  1213620.50 1739.93   1
   0  -4  1213748.70 1610.25  -2
   0   4 -1213748.70 1610.25   1
   0  -4 -1213625.70 1609.64  -2
   0   4  1213625.70 1609.64   1
   0  -4  1213711.50 1814.68  -2
   0   4 -1213711.50 1814.68   1
   0  -4 -13 1707.79  646.31  -2
   0   4  13 1707.79  646.31   1
   0  -4  13 2784.91  838.02  -2
   0   4 -13 2784.91  838.02   1
   0  -4 -13 2383.95  856.48  -2
   0   4  13 2383.95  856.48   1
   0  -4 -1411184.70 1555.12  -2
   0   4  1411184.70 1555.12   1
   0  -4  1412262.30 1612.65  -2
   0   4 -1412262.30 1612.65   1
   0  -4  15  284.95  433.38  -2
   0   4 -15  284.95  433.38   1
   0  -4 -15  270.09  329.84  -2
   0   4  15  270.09  329.84   1
   0  -4 -16 2823.13  872.91  -2
   0   4  16 2823.13  872.91   1
   0  -5   0  413.59  259.32  -2
   0   5   0  413.59  259.32   1
   0  -5  -1  125237    3924  -2
   0   5   1  125237    3924   1
   0  -5   1  117690    3867  -2
   0   5  -1  117690    3867   1
   0  -5  -2  183592    4911  -2
   0   5   2  183592    4911   1
   0  -5   3 3003.38  517.90  -2
   0   5  -3 3003.38  517.90   1
   0  -5   3 3142.36  712.80  -2
   0   5  -3 3142.36  712.80   1
   0  -5   4 1992.88  454.23  -2
   0   5  -4 1992.88  454.23   1
   0  -5   4  488.95  302.97  -2
   0   5  -4  488.95  302.97   1
   0  -5   517827.40 1680.81  -2
   0   5  -517827.40 1680.81   1
   0  -5   518517.60 1263.98  -2
   0   5  -518517.60 1263.98   1
   0  -5   658813.70 2386.12  -2
   0   5  -658813.70 2386.12   1
   0  -5  -664220.10 3016.83  -2
   0   5   664220.10 3016.83   1
   0  -5  -753425.30 2826.84  -2
   0   5   753425.30 2826.84   1
   0  -5   753892.90 3020.79  -2
   0   5  -753892.90 3020.79   1
   0  -5  -749644.30 2841.85  -2
   0   5   749644.30 2841.85   1
   0  -5  -747269.80 1807.95  -2
   0   5   747269.80 1807.95   1
   0  -5  -830155.50 2166.40  -2
   0   5   830155.50 2166.40   1
   0  -5   830100.60 2369.70  -2
   0   5  -830100.60 2369.70   1
   0  -5  -830424.30 2331.56  -2
   0   5   830424.30 2331.56   1
   0  -5  -9 4587.75 1005.32  -2
   0   5   9 4587.75 1005.32   1
   0  -5  -9 4930.36  953.28  -2
   0   5   9 4930.36  953.28   1
   0  -5   9 4698.84 1024.74  -2
   0   5  -9 4698.84 1024.74   1
   0  -5   9 3790.82  684.37  -2
   0   5  -9 3790.82  684.37   1
   0  -5 -1026559.40 2326.45  -2
   0   5  1026559.40 2326.45   1
   0  -5  1024547.10 1760.08  -2
   0   5 -1024547.10 1760.08   1
   0  -5 -1027982.40 2253.18  -2
   0   5  1027982.40 2253.18   1
   0  -5  1029974.80 2549.20  -2
   0   5 -1029974.80 2549.20   1
   0  -5  1024475.50 2098.40  -2
   0   5 -1024475.50 2098.40   1
   0  -5 -1126513.10 2442.52  -2
   0   5  1126513.10 2442.52   1
   0  -5  1127479.10 2293.24  -2
   0   5 -1127479.10 2293.24   1
   0  -5  1130447.50 2653.65  -2
   0   5 -1130447.50 2653.65   1
   0  -5 -1130855.20 2420.31  -2
   0   5  1130855.20 2420.31   1
   0  -5  1212634.90 1585.52  -2
   0   5 -1212634.90 1585.52   1
   0  -5 -1212772.30 1658.65  -2
   0   5  1212772.30 1658.65   1
   0  -5 -1212033.70 1768.34  -2
   0   5  1212033.70 1768.34   1
   0  -5  1212755.70 1798.20  -2
   0   5 -1212755.70 1798.20   1
   0  -5  1318288.70 1984.50  -2
   0   5 -1318288.70 1984.50   1
   0  -5  1319565.10 2275.32  -2
   0   5 -1319565.10 2275.32   1
   0  -5 -1317586.00 1961.50  -2
   0   5  1317586.00 1961.50   1
   0  -5  14 8680.80 1435.22  -2
   0   5 -14 8680.80 1435.22   1
   0  -5 -14 8521.20 1385.12  -2
   0   5  14 8521.20 1385.12   1
   0  -5 -15 5329.99 1130.80  -2
   0   5  15 5329.99 1130.80   1
   0  -5 -16 2678.85  877.64  -2
   0   5  16 2678.85  877.64   1
   0  -6   016154.10 1643.15  -2
   0   6   016154.10 1643.15   1
   0  -6  -133594.00 2359.24  -2
   0   6   133594.00 2359.24   1
   0  -6   131084.80 2248.28  -2
   0   6  -131084.80 2248.28   1
   0  -6   2 1066.32  509.60  -2
   0   6  -2 1066.32  509.60   1
   0  -6  -2  -71.53  507.72  -2
   0   6   2  -71.53  507.72   1
   0  -6   3 1693.86  551.30  -2
   0   6  -3 1693.86  551.30   1
   0  -6  -3 1887.16  639.77  -2
   0   6   3 1887.16  639.77   1
   0  -6  -3 2500.55  635.10  -2
   0   6   3 2500.55  635.10   1
   0  -6  -437855.60 2387.88  -2
   0   6   437855.60 2387.88   1
   0  -6   439989.70 2584.38  -2
   0   6  -439989.70 2584.38   1
   0  -6  -526691.60 2088.96  -2
   0   6   526691.60 2088.96   1
   0  -6   528054.10 2207.05  -2
   0   6  -528054.10 2207.05   1
   0  -6  -612074.70 1406.62  -2
   0   6   612074.70 1406.62   1
   0  -6   612662.70 1572.36  -2
   0   6  -612662.70 1572.36   1
   0  -6  -745144.90 2893.26  -2
   0   6   745144.90 2893.26   1
   0  -6  -748623.10 2875.55  -2
   0   6   748623.10 2875.55   1
   0  -6   749607.80 3091.72  -2
   0   6  -749607.80 3091.72   1
   0  -6  -8  778.48  520.15  -2
   0   6   8  778.48  520.15   1
   0  -6   8  880.40  597.35  -2
   0   6  -8  880.40  597.35   1
   0  -6  -8  575.81  537.03  -2
   0   6   8  575.81  537.03   1
   0  -6  -9 6163.17 1123.17  -2
   0   6   9 6163.17 1123.17   1
   0  -6   9 6183.06 1176.60  -2
   0   6  -9 6183.06 1176.60   1
   0  -6  -9 5933.89 1209.54  -2
   0   6   9 5933.89 1209.54   1
   0  -6 -10 1014.18  549.41  -2
   0   6  10 1014.18  549.41   1
   0  -6  10 1272.59  590.86  -2
   0   6 -10 1272.59  590.86   1
   0  -6 -10  451.95  554.93  -2
   0   6  10  451.95  554.93   1
   0  -6  11 2722.04  970.05  -2
   0   6 -11 2722.04  970.05   1
   0  -6 -11 2920.48  858.20  -2
   0   6  11 2920.48  858.20   1
   0  -6  11 1426.75  625.54  -2
   0   6 -11 1426.75  625.54   1
   0  -6 -11 1164.26  510.36  -2
   0   6  11 1164.26  510.36   1
   0  -6  12 9227.69 1416.09  -2
   0   6 -12 9227.69 1416.09   1
   0  -6  12 9577.24 1593.05  -2
   0   6 -12 9577.24 1593.05   1
   0  -6 -1210000.70 1526.32  -2
   0   6  1210000.70 1526.32   1
   0  -6  13 3443.00 1105.08  -2
   0   6 -13 3443.00 1105.08   1
   0  -6 -13 4317.95  970.32  -2
   0   6  13 4317.95  970.32   1
   0  -6  13 4064.99  963.84  -2
   0   6 -13 4064.99  963.84   1
   0  -6  14 3521.33 1116.72  -2
   0   6 -14 3521.33 1116.72   1
   0  -6 -14 4730.86 1146.44  -2
   0   6  14 4730.86 1146.44   1
   0  -6 -15 2071.55  801.61  -2
   0   6  15 2071.55  801.61   1
   0  -7   0 -361.21  569.89  -2
   0   7   0 -361.21  569.89   1
   0  -7  -111787.70 1556.41  -2
   0   7   111787.70 1556.41   1
   0  -7   111922.70 1531.76  -2
   0   7  -111922.70 1531.76   1
   0  -7   2 6207.41 1125.29  -2
   0   7  -2 6207.41 1125.29   1
   0  -7  -2 5065.41 1084.79  -2
   0   7   2 5065.41 1084.79   1
   0  -7  -3  129411    5308  -2
   0   7   3  129411    5308   1
   0  -7   3  121227    4964  -2
   0   7  -3  121227    4964   1
   0  -7  -4 1567.35  667.36  -2
   0   7   4 1567.35  667.36   1
   0  -7   4  794.23  727.03  -2
   0   7  -4  794.23  727.03   1
   0  -7  -542368.40 2867.95  -2
   0   7   542368.40 2867.95   1
   0  -7   544982.50 3030.86  -2
   0   7  -544982.50 3030.86   1
   0  -7   610557.30 1547.43  -2
   0   7  -610557.30 1547.43   1
   0  -7  -6 8987.13 1365.32  -2
   0   7   6 8987.13 1365.32   1
   0  -7   7 4212.01  985.67  -2
   0   7  -7 4212.01  985.67   1
   0  -7  -7 3614.03  865.28  -2
   0   7   7 3614.03  865.28   1
   0  -7  -7 2252.04  625.25  -2
   0   7   7 2252.04  625.25   1
   0  -7   812694.30 1729.17  -2
   0   7  -812694.30 1729.17   1
   0  -7  -810457.50 1497.79  -2
   0   7   810457.50 1497.79   1
   0  -7  -810856.90 1606.18  -2
   0   7   810856.90 1606.18   1
   0  -7  -912147.70 1595.16  -2
   0   7   912147.70 1595.16   1
   0  -7   911742.40 1731.97  -2
   0   7  -911742.40 1731.97   1
   0  -7  -911898.80 1673.50  -2
   0   7   911898.80 1673.50   1
   0  -7  1019839.80 2335.80  -2
   0   7 -1019839.80 2335.80   1
   0  -7 -1017865.40 2042.59  -2
   0   7  1017865.40 2042.59   1
   0  -7  11  672.82  612.84  -2
   0   7 -11  672.82  612.84   1
   0  -7 -11 -785.95  617.94  -2
   0   7  11 -785.95  617.94   1
   0  -7 -12 1255.41  588.64  -2
   0   7  12 1255.41  588.64   1
   0  -7  12  742.09  336.76  -2
   0   7 -12  742.09  336.76   1
   0  -7  12  721.73  641.46  -2
   0   7 -12  721.73  641.46   1
   0  -7 -13 2736.05  862.62  -2
   0   7  13 2736.05  862.62   1
   0  -8   031219.40 2678.23  -2
   0   8   031219.40 2678.23   1
   0  -8   117972.10 2066.27  -2
   0   8  -117972.10 2066.27   1
   0  -8  -115724.50 1915.51  -2
   0   8   115724.50 1915.51   1
   0  -8  -275999.90 4257.98  -2
   0   8   275999.90 4257.98   1
   0  -8   270561.30 4073.34  -2
   0   8  -270561.30 4073.34   1
   0  -8  -3 -185.28  530.11  -2
   0   8   3 -185.28  530.11   1
   0  -8   3   89.30  385.96  -2
   0   8  -3   89.30  385.96   1
   0  -8  -4 8904.74 1569.64  -2
   0   8   4 8904.74 1569.64   1
   0  -8   4 9904.15 1499.91  -2
   0   8  -4 9904.15 1499.91   1
   0  -8  -5 4629.26 1141.92  -2
   0   8   5 4629.26 1141.92   1
   0  -8   5 3797.52  995.76  -2
   0   8  -5 3797.52  995.76   1
   0  -8   6 3990.02 1032.25  -2
   0   8  -6 3990.02 1032.25   1
   0  -8  -6 5432.66 1258.40  -2
   0   8   6 5432.66 1258.40   1
   0  -8  -713738.90 1741.39  -2
   0   8   713738.90 1741.39   1
   0  -8   714947.40 1954.88  -2
   0   8  -714947.40 1954.88   1
   0  -8  -712704.80 1707.24  -2
   0   8   712704.80 1707.24   1
   0  -8   8  974.45  791.60  -2
   0   8  -8  974.45  791.60   1
   0  -8  -8 2062.28  798.04  -2
   0   8   8 2062.28  798.04   1
   0  -8  -8 2015.69  734.71  -2
   0   8   8 2015.69  734.71   1
   0  -8   916609.90 2170.95  -2
   0   8  -916609.90 2170.95   1
   0  -8  -912540.90 1866.99  -2
   0   8   912540.90 1866.99   1
   0  -8  10 9274.75 1673.23  -2
   0   8 -10 9274.75 1673.23   1
   0  -8 -1011750.40 1772.59  -2
   0   8  1011750.40 1772.59   1
   0  -8 -11 1373.28  806.43  -2
   0   8  11 1373.28  806.43   1
   0  -8  11  450.63  675.02  -2
   0   8 -11  450.63  675.02   1
   0  -9   0  420.40  393.32  -2
   0   9   0  420.40  393.32   1
   0  -9  -1-1226.22  666.23  -2
   0   9   1-1226.22  666.23   1
   0  -9   1  923.39  598.84  -2
   0   9  -1  923.39  598.84   1
   0  -9   2 4700.13 1138.02  -2
   0   9  -2 4700.13 1138.02   1
   0  -9  -2 6111.80 1366.55  -2
   0   9   2 6111.80 1366.55   1
   0  -9  -3 1836.54  773.13  -2
   0   9   3 1836.54  773.13   1
   0  -9   3  783.05  612.82  -2
   0   9  -3  783.05  612.82   1
   0  -9  -4  536.91  509.00  -2
   0   9   4  536.91  509.00   1
   0  -9   4  893.76  412.30  -2
   0   9  -4  893.76  412.30   1
   0  -9  -5  324.77  396.81  -2
   0   9   5  324.77  396.81   1
   0  -9   5 1169.08  598.25  -2
   0   9  -5 1169.08  598.25   1
   0  -9   6 9709.51 1741.62  -2
   0   9  -6 9709.51 1741.62   1
   0  -9  -6 9395.36 1703.87  -2
   0   9   6 9395.36 1703.87   1
   0  -9   7  606.96  514.25  -2
   0   9  -7  606.96  514.25   1
   0  -9  -7 1014.46  535.25  -2
   0   9   7 1014.46  535.25   1
   0  -9   8 -100.22  404.33  -2
   0   9  -8 -100.22  404.33   1
   0  -9  -8 -101.89  639.07  -2
   0   9   8 -101.89  639.07   1
   0  -9   9 2767.26 1016.02  -2
   0   9  -9 2767.26 1016.02   1
   0 -10   025669.90 2863.70  -2
   0  10   025669.90 2863.70   1
   0 -10   110808.70 1900.13  -2
   0  10  -110808.70 1900.13   1
   0 -10  -1 8682.86 1696.39  -2
   0  10   1 8682.86 1696.39   1
   0 -10  -2 9079.38 1683.45  -2
   0  10   2 9079.38 1683.45   1
   0 -10   211784.80 1891.70  -2
   0  10  -211784.80 1891.70   1
   0 -10  -3 2638.79  971.10  -2
   0  10   3 2638.79  971.10   1
   0 -10   3 3317.50 1062.49  -2
   0  10  -3 3317.50 1062.49   1
   0 -10   4 3941.37 1197.42  -2
   0  10  -4 3941.37 1197.42   1
   0 -10  -4 1814.41  724.07  -2
   0  10   4 1814.41  724.07   1
   0 -10   514114.80 2108.69  -2
   0  10  -514114.80 2108.69   1
   0 -10  -516937.10 2378.57  -2
   0  10   516937.10 2378.57   1
   0 -10   624954.70 2961.37  -2
   0  10  -624954.70 2961.37   1
   0 -10  -624932.30 2941.59  -2
   0  10   624932.30 2941.59   1
   0 -10  -718692.80 2572.13  -2
   0  10   718692.80 2572.13   1
   0 -11   0-1287.75  787.17  -2
   0  11   0-1287.75  787.17   1
   0 -11   1 1957.03  874.73  -2
   0  11  -1 1957.03  874.73   1
   0 -11  -1 2627.72 1076.76  -2
   0  11   1 2627.72 1076.76   1
   0 -11  -2 2486.14 1086.13  -2
   0  11   2 2486.14 1086.13   1
   1 -11  -2 3527.29 1006.29   1
   1 -11   1 2762.77 1061.77   1
   1 -11   2 2646.89  953.50   1
   1 -11   3 5568.16 1253.41   1
   1 -11   4 3181.95  968.01   1
   1 -11   5 3925.15  986.56   1
  -1 -10   9 3151.37  822.39   1
  -1 -10   8 1177.42  804.19   1
  -1 -10   7 9579.31 1720.54   1
   1 -10  -6 1499.20  672.73   1
  -1 -10   6  889.48  637.88   1
   1 -10  -5 4469.92 1303.81   1
  -1 -10   5 1941.91  848.58   1
   1 -10  -5 2773.05 1010.13   1
   1 -10  -4  232.60  349.23   1
  -1 -10   4  132.66  519.59   1
   1 -10  -4   12.38  583.12   1
   1 -10  -3 6266.10 1249.00   1
   1 -10  -3 8528.00 1533.78   1
  -1 -10   3 9293.55 1637.14   1
   1 -10  -2 3978.46 1108.87   1
  -1 -10   2 2621.68  915.94   1
   1 -10  -2 2295.31  906.87   1
  -1 -10   1 8268.24 1468.32   1
   1 -10  -1 8968.87 1582.10   1
   1 -10  -110276.00 1635.54   1
   1 -10   0 3802.34 1090.34   1
  -1 -10   0 5165.95 1268.13   1
  -1 -10  -1 2792.50  831.28   1
   1 -10   1 3997.48 1047.54   1
  -1 -10  -2 2885.64  924.96   1
   1 -10   2 1833.44  685.05   1
  -1 -10  -3  504.88  428.22   1
   1 -10   3 1183.79  556.38   1
  -1 -10  -4 7424.68 1394.91   1
   1 -10   4 8447.75 1419.99   1
   1 -10   5 1015.27  512.85   1
   1 -10   610214.40 1581.60   1
  -1  -9  10 2437.37  834.75   1
  -1  -9   9 6604.58 1303.20   1
   1  -9  -9 7305.15 1490.02   1
   1  -9  -8 2618.62  947.97   1
  -1  -9   8  872.42  714.96   1
   1  -9  -8 3341.20 1036.59   1
   1  -9  -7  736.04  574.59   1
  -1  -9   7 1051.63  634.29   1
   1  -9  -7 1076.15  676.94   1
   1  -9  -6 3655.50 1011.17   1
  -1  -9   6 4122.30 1030.26   1
   1  -9  -6 4265.19  978.17   1
  -1  -9   5 -609.29  514.95   1
   1  -9  -5  128.19  620.97   1
   1  -9  -5   79.01  329.64   1
   1  -9  -4  693.38  495.75   1
   1  -9  -4 1294.12  659.63   1
  -1  -9   4  268.79  432.82   1
   1  -9  -3 8317.24 1479.49   1
  -1  -9   3 7967.47 1443.04   1
   1  -9  -2 1228.71  605.69   1
  -1  -9   2 1186.48  638.84   1
   1  -9  -2 1219.90  763.82   1
   1  -9  -1 9632.94 1531.08   1
  -1  -9   1 8380.27 1415.67   1
   1  -9  -1 8555.21 1461.91   1
   1  -9   0 4908.27 1113.46   1
   1  -9   0 5788.93 1232.69   1
  -1  -9   0 6653.08 1279.94   1
  -1  -9  -110635.30 1593.19   1
   1  -9   1 8412.02 1382.93   1
  -1  -9  -226019.40 2474.05   1
   1  -9   222931.90 2192.87   1
  -1  -9  -3 4564.31 1035.84   1
   1  -9   3 5788.69 1110.81   1
   1  -9   4 4494.90  931.10   1
  -1  -9  -4 3842.92  956.84   1
   1  -9   5  -13.15  351.22   1
  -1  -9  -5  372.08  653.60   1
   1  -9   6  382.78  361.59   1
  -1  -9  -6 -169.54  418.90   1
  -1  -9  -7 4044.74 1113.11   1
   1  -9   7 4179.30  972.24   1
  -1  -9  -8 2257.24  833.54   1
   1  -8 -11  146.61  341.14   1
  -1  -8  11  742.13  449.33   1
   1  -8 -10 1975.44  858.27   1
  -1  -8  10  664.20  657.85   1
   1  -8  -9 6043.75 1210.76   1
  -1  -8   9 6813.77 1292.49   1
   1  -8  -8  189.07  340.71   1
   1  -8  -8  763.48  531.33   1
  -1  -8   8  472.05  384.47   1
   1  -8  -7 8357.17 1497.64   1
   1  -8  -7 9236.74 1482.28   1
  -1  -8   7 8703.41 1377.32   1
   1  -8  -615650.80 1875.50   1
   1  -8  -614621.10 1841.62   1
  -1  -8   616844.80 1916.44   1
   1  -8  -512190.00 1608.15   1
  -1  -8   511321.70 1541.32   1
   1  -8  -510919.00 1579.43   1
   1  -8  -429475.90 2492.37   1
  -1  -8   430934.40 2540.98   1
   1  -8  -433516.40 2653.65   1
   1  -8  -3 4334.31  993.59   1
   1  -8  -3 3702.62  889.22   1
  -1  -8   3 4098.50  967.65   1
  -1  -8   2 2282.35  791.57   1
   1  -8  -2 4018.27 1096.31   1
   1  -8  -2 2848.98  903.57   1
   1  -8  -1  759.99  382.03   1
  -1  -8   1   -8.12  343.98   1
   1  -8  -1 1069.90  563.34   1
   1  -8   0 2172.54  648.11   1
  -1  -8   0 1388.16  586.47   1
   1  -8   1 8710.18 1394.82   1
  -1  -8  -110498.90 1485.65   1
   1  -8   1 9276.49 1292.00   1
  -1  -8  -2 2463.76  822.37   1
   1  -8   2 2874.59  852.76   1
  -1  -8  -311577.70 1491.11   1
   1  -8   313914.80 1590.54   1
  -1  -8  -313349.80 1820.63   1
  -1  -8  -4 8655.36 1396.62   1
  -1  -8  -4 9030.77 1137.42   1
   1  -8   4 7478.44 1201.42   1
  -1  -8  -5 6855.80 1330.36   1
   1  -8   5 8226.84 1233.38   1
  -1  -8  -614480.70 1782.74   1
   1  -8   611220.70 1459.77   1
  -1  -8  -7 3344.92  939.00   1
   1  -8   7 2616.28  703.10   1
  -1  -8  -8 4639.47 1141.20   1
   1  -8   8 3983.05  891.49   1
  -1  -8  -9 6246.04 1165.95   1
  -1  -8 -10  634.31  492.06   1
  -1  -8 -11  653.21  480.95   1
  -1  -7  12 5245.49 1109.84   1
   1  -7 -11 2693.61  839.18   1
  -1  -7  11 2089.87  757.88   1
   1  -7 -10 6764.96 1393.79   1
  -1  -7  10 5541.62 1097.81   1
  -1  -7   9 8441.13 1322.50   1
   1  -7  -9 5864.64 1143.07   1
   1  -7  -8 7715.11 1533.87   1
  -1  -7   8 3015.80  820.36   1
  -1  -7   7 4704.60  999.08   1
   1  -7  -7 6665.09 1229.46   1
   1  -7  -6 4208.00  971.00   1
  -1  -7   6 3956.52  907.78   1
  -1  -7   5 3785.11  767.53   1
   1  -7  -5 2983.49  960.84   1
  -1  -7   450846.20 3024.45   1
   1  -7  -451848.80 3153.74   1
   1  -7  -453124.10 3128.92   1
   1  -7  -3 7993.30 1272.81   1
   1  -7  -3 9746.34 1526.38   1
  -1  -7   3 6491.17 1237.70   1
  -1  -7   2 8568.12 1249.34   1
   1  -7  -2 8334.81 1292.85   1
   1  -7  -2 9013.74 1338.91   1
  -1  -7   118886.20 1760.65   1
   1  -7  -119764.00 1814.98   1
   1  -7  -117832.90 1838.88   1
   1  -7   0 4649.09 1000.92   1
   1  -7   0 3879.41  926.74   1
  -1  -7   0 4689.87  985.42   1
  -1  -7  -1 9615.87 1285.84   1
   1  -7   1 9763.64 1435.04   1
   1  -7   1 8582.71 1192.31   1
   1  -7   239833.40 2467.66   1
  -1  -7  -240327.30 2658.36   1
  -1  -7  -316402.20 1801.13   1
   1  -7   317492.90 1636.98   1
  -1  -7  -4 7240.99 1173.36   1
   1  -7   4 7177.06 1003.57   1
  -1  -7  -5 4370.75  958.53   1
   1  -7   5 4656.35  846.30   1
   1  -7   6 4842.47  851.20   1
  -1  -7  -6 5823.64 1088.82   1
   1  -7   723823.60 1901.40   1
  -1  -7  -720975.30 2019.91   1
   1  -7   8 1497.83  566.02   1
  -1  -7  -8 1337.65  706.44   1
   1  -7   919933.30 1729.73   1
  -1  -7  -917416.00 1879.14   1
  -1  -7 -10 3066.73  870.24   1
  -1  -7 -11 1848.48  707.13   1
  -1  -7 -12 1776.48  776.92   1
  -1  -7 -13  456.40  667.94   1
  -1  -7 -14 1676.05  757.94   1
   1  -6 -1411850.10 1856.60   1
  -1  -6  1310218.00 1411.30   1
   1  -6 -1310692.80 1676.16   1
  -1  -6  12 -245.00  288.37   1
   1  -6 -12  945.25  706.22   1
  -1  -6  11  977.69  554.42   1
   1  -6 -11 1310.48  746.96   1
   1  -6 -1012912.00 1655.63   1
  -1  -6  1012918.10 1521.82   1
  -1  -6   9 4779.50  971.20   1
   1  -6  -9 6352.24 1284.11   1
   1  -6  -828728.60 2405.00   1
  -1  -6   832055.60 2331.45   1
   1  -6  -828908.20 2400.93   1
  -1  -6   732670.40 2302.07   1
   1  -6  -734624.90 2527.19   1
   1  -6  -6 1677.06  670.12   1
  -1  -6   6 1547.76  385.41   1
  -1  -6   6 1825.12  665.30   1
   1  -6  -510272.90 1454.95   1
  -1  -6   5 8105.05  883.53   1
  -1  -6   510370.30 1314.15   1
  -1  -6   462871.40 3120.84   1
   1  -6  -461681.70 3173.59   1
  -1  -6   344716.80 2577.16   1
   1  -6  -344065.50 2669.49   1
   1  -6  -247462.30 2632.85   1
  -1  -6   245610.40 2531.65   1
   1  -6  -246126.50 2695.67   1
   1  -6  -130030.90 2079.44   1
   1  -6  -128717.90 2116.50   1
  -1  -6   126760.40 1922.55   1
   1  -6   027615.80 2143.06   1
  -1  -6   028753.90 2009.78   1
   1  -6   029837.10 2031.58   1
   1  -6   127005.20 2083.51   1
   1  -6   128152.90 1930.02   1
  -1  -6  -128727.30 2101.69   1
   1  -6   214831.00 1408.04   1
   1  -6   214598.50 1578.18   1
  -1  -6  -215241.20 1523.32   1
  -1  -6  -214974.40 1219.53   1
   1  -6   325331.30 1819.94   1
  -1  -6  -324151.60 1567.93   1
  -1  -6  -328809.10 2145.18   1
  -1  -6  -423822.20 1545.60   1
  -1  -6  -424031.60 1918.05   1
   1  -6   422884.10 1651.48   1
  -1  -6  -517498.10 1641.70   1
   1  -6   516666.80 1419.99   1
  -1  -6  -6 4349.42 1043.44   1
   1  -6   6 3219.80  687.04   1
   1  -6   7  375.75  404.26   1
  -1  -6  -7 3242.83  948.39   1
  -1  -6  -823195.00 2013.57   1
   1  -6   822691.30 1669.08   1
   1  -6   9 2545.27  579.74   1
  -1  -6  -9 3143.88  738.33   1
  -1  -6  -9 4012.64  960.47   1
  -1  -6 -10 2778.32  757.64   1
  -1  -6 -11 1393.80  610.80   1
  -1  -6 -12 4664.11  982.78   1
  -1  -6 -13 7376.33 1237.44   1
  -1  -6 -14 4898.40 1085.48   1
   1  -5 -15 5857.00 1290.22   1
  -1  -5  14 4206.13  967.00   1
   1  -5 -14 2817.90  886.03   1
   1  -5 -13  368.59  464.16   1
  -1  -5  13  526.34  320.31   1
   1  -5 -12 4978.65 1079.87   1
  -1  -5  12 3937.64  880.25   1
  -1  -5  12 3876.21  857.00   1
  -1  -5  11 7961.97 1168.84   1
  -1  -5  11 7606.47 1117.12   1
   1  -5 -11 7622.41 1322.32   1
  -1  -5  10  201.49  308.51   1
   1  -5 -10  417.97  534.78   1
  -1  -5  10  585.94  486.08   1
  -1  -5   950454.80 2787.33   1
   1  -5  -952736.40 3175.51   1
  -1  -5   952011.70 2820.07   1
  -1  -5   826847.20 1987.37   1
  -1  -5   822287.40 1059.10   1
   1  -5  -828727.60 2234.99   1
  -1  -5   725663.60 1203.11   1
   1  -5  -730389.20 2200.60   1
  -1  -5   729900.70 2063.17   1
  -1  -5   6 9934.58  816.06   1
  -1  -5   610185.60 1200.84   1
  -1  -5   524854.40 1312.64   1
   1  -5  -527045.70 2022.67   1
   1  -5  -529643.80 2043.28   1
  -1  -5   532476.50 2032.54   1
  -1  -5   419683.00 1564.95   1
  -1  -5   416924.60 1134.24   1
  -1  -5   3 9934.17 1100.89   1
  -1  -5   3 8972.81  857.29   1
  -1  -5   2  114209    3323   1
  -1  -5   2  117831    3804   1
  -1  -5   1 4134.06  648.00   1
   1  -5  -1 4779.45  852.64   1
   1  -5   011892.40 1136.76   1
   1  -5   138583.70 2032.41   1
   1  -5   140371.10 2173.23   1
  -1  -5  -133622.90 1650.28   1
   1  -5   210764.90 1276.53   1
   1  -5   210251.50 1017.79   1
  -1  -5  -2 8476.11  792.24   1
   1  -5   310238.90 1016.80   1
  -1  -5  -3 9985.96  875.85   1
  -1  -5  -4 3463.35  580.15   1
  -1  -5  -4 3902.41  890.34   1
   1  -5   4 4149.28  656.97   1
  -1  -5  -546870.90 2068.75   1
  -1  -5  -545497.90 2448.92   1
   1  -5   547969.10 2189.42   1
  -1  -5  -6 8363.50 1161.93   1
   1  -5   6 6116.22  827.80   1
  -1  -5  -6 5495.89  824.29   1
   1  -5   7 3157.79  621.33   1
  -1  -5  -7 4499.14  960.10   1
   1  -5   832778.30 1802.07   1
  -1  -5  -836166.90 2358.51   1
   1  -5   9 9893.68  991.21   1
  -1  -5  -9 8388.11 1123.50   1
   1  -5   9 9598.24  966.42   1
  -1  -5 -10 6127.02 1072.92   1
   1  -5  10 4945.88  759.91   1
   1  -5  10 5084.72  695.79   1
   1  -5  11  419.32  348.05   1
  -1  -5 -11 1588.28  575.25   1
  -1  -5 -12 1292.13  594.31   1
  -1  -5 -13 6224.04 1116.92   1
  -1  -5 -14  226.00  413.07   1
   1  -4 -16  425.71  592.02   1
  -1  -4  16 1078.02  471.58   1
  -1  -4  15 1349.09  653.99   1
   1  -4 -15  549.99  492.28   1
   1  -4 -14 1412.99  760.12   1
  -1  -4  14 1920.76  767.59   1
  -1  -4  1310457.70 1431.33   1
   1  -4 -13 8999.45 1463.70   1
   1  -4 -12   36.30  298.43   1
  -1  -4  12  452.83  476.64   1
  -1  -4  11 5019.62  960.90   1
   1  -4 -11 5157.54 1100.30   1
   1  -4 -1070978.70 3597.65   1
  -1  -4  1074104.10 3384.60   1
  -1  -4  1073118.50 3199.05   1
   1  -4  -938034.60 2500.27   1
  -1  -4   933201.10 2161.43   1
  -1  -4   926476.20  876.95   1
  -1  -4   935146.00 2140.69   1
  -1  -4   928799.50  947.81   1
  -1  -4   879641.90 3259.59   1
   1  -4  -882523.60 3602.24   1
  -1  -4   880799.90 3211.14   1
  -1  -4   715122.90 1331.12   1
  -1  -4   716304.90 1385.39   1
  -1  -4   715207.70  763.67   1
  -1  -4   633664.70 1971.45   1
  -1  -4   634407.80 1235.40   1
  -1  -4   636644.30 2007.21   1
  -1  -4   547151.30 2313.35   1
  -1  -4   542951.10 1475.22   1
  -1  -4   417279.70  977.18   1
  -1  -4   417095.50 1336.92   1
   1  -4  -322091.20 1592.43   1
  -1  -4   320548.70 1155.74   1
  -1  -4   319651.90 1420.47   1
  -1  -4   215952.40 1068.03   1
   1  -4  -165380.30 2546.87   1
  -1  -4   163105.90 2229.74   1
   1  -4   032963.70 1778.90   1
  -1  -4   031455.30 1638.53   1
   1  -4   136127.00 1829.88   1
   1  -4   135009.40 1733.24   1
  -1  -4  -134036.20 1759.59   1
  -1  -4  -130476.40 1354.00   1
   1  -4   2  114263    3397   1
   1  -4   2  116958    3112   1
  -1  -4  -2  112811    2746   1
   1  -4   344506.70 2143.11   1
   1  -4   342827.40 1787.13   1
  -1  -4  -341335.00 1632.69   1
  -1  -4  -435923.10 1591.46   1
   1  -4   437032.30 1627.35   1
   1  -4   530684.60 1519.19   1
   1  -4   622561.60 1326.12   1
  -1  -4  -623647.10 1621.55   1
   1  -4   621897.50 1135.92   1
   1  -4   738248.20 1717.22   1
   1  -4   738393.10 1691.27   1
  -1  -4  -739712.20 2220.34   1
   1  -4   823050.70 1324.28   1
   1  -4   822912.50 1400.08   1
   1  -4   9 7916.35  810.25   1
   1  -4   9 9821.12 1068.97   1
  -1  -4 -10 6513.64 1094.00   1
   1  -4  10 6605.83  863.91   1
   1  -4  11 4455.62  739.63   1
   1  -4  11 5070.66  809.90   1
  -1  -4 -11 3930.33  893.70   1
  -1  -4 -1210178.20 1458.58   1
   1  -4  12 7542.63 1003.41   1
   1  -4  12 8244.39 1103.80   1
  -1  -4 -13 3912.28  949.34   1
  -1  -4 -14 8845.17 1421.52   1
  -1  -4 -1511493.30 1669.31   1
  -1  -4 -16 3223.46  928.18   1
   1  -3 -16 2383.38  903.35   1
  -1  -3  16 3106.70  938.09   1
  -1  -3  15 8779.79 1408.84   1
   1  -3 -1510614.80 1639.19   1
   1  -3 -14 1309.34  642.48   1
  -1  -3  14  909.11  419.82   1
   1  -3 -13 1894.38  720.53   1
  -1  -3  13 1729.16  526.63   1
   1  -3 -12 3959.91  969.59   1
  -1  -3  12 2401.94  692.18   1
  -1  -3  1134819.20 2353.17   1
   1  -3 -1135545.10 2563.11   1
   1  -3 -1063895.30 3254.95   1
  -1  -3  1062393.30 2983.33   1
  -1  -3   9 5501.26  877.00   1
  -1  -3   9 4777.47  323.68   1
  -1  -3   9 6767.83  924.14   1
  -1  -3   816386.90 1335.09   1
  -1  -3   812180.90  493.23   1
  -1  -3   815484.60 1368.55   1
  -1  -3   812566.10  506.77   1
  -1  -3   716831.20  615.64   1
  -1  -3   722881.20 1524.48   1
  -1  -3   720878.30 1576.57   1
  -1  -3   716107.80  581.08   1
  -1  -3   6 7967.85  911.55   1
  -1  -3   6 9476.31  501.64   1
  -1  -3   6 8005.41  969.34   1
   1  -3  -555782.20 2342.53   1
  -1  -3   551384.50 1277.38   1
  -1  -3   553203.90 2205.40   1
  -1  -3   556177.40 2299.76   1
  -1  -3   419245.90 1429.10   1
  -1  -3   417583.90 1245.38   1
   1  -3  -419585.30 1362.13   1
  -1  -3   420186.10 1365.35   1
   1  -3  -3  144948    3688   1
  -1  -3   3  146074    3647   1
  -1  -3   3  142730    2722   1
  -1  -3   3  144282    3909   1
  -1  -3   2  255292    4180   1
   1  -3  -2  260620    5093   1
  -1  -3   2  261435    5419   1
   1  -3  -2  261563    4931   1
   1  -3  -178060.70 2529.92   1
  -1  -3   174164.90 2125.81   1
   1  -3   071380.80 2198.24   1
  -1  -3   072476.10 2212.54   1
   1  -3   1  180206    3822   1
  -1  -3  -1  178750    3061   1
  -1  -3  -1  178821    3875   1
  -1  -3  -2  186724    3181   1
  -1  -3  -2  190013    4169   1
   1  -3   2  190192    3592   1
   1  -3   2  195101    4079   1
   1  -3   3  414565    6718   1
  -1  -3  -3  393142    6837   1
  -1  -3  -3  396881    5587   1
   1  -3   3  392256    5729   1
   1  -3   446415.10 2066.77   1
  -1  -3  -443531.60 2055.57   1
   1  -3   443826.00 1267.83   1
   1  -3   445783.60 1561.40   1
  -1  -3  -448868.00 2013.65   1
   1  -3   5  107795    3396   1
   1  -3   5  109872    2417   1
   1  -3   5  111117    2571   1
   1  -3   633291.40 1328.22   1
   1  -3   634564.70 1406.23   1
   1  -3   7 1099.26  392.08   1
   1  -3   7  483.92  236.45   1
   1  -3   8 8634.76  821.02   1
  -1  -3  -8 8185.71 1079.17   1
   1  -3   9 9954.58 1036.82   1
  -1  -3  -912353.40 1460.66   1
  -1  -3 -1067667.30 3243.97   1
   1  -3  1067277.20 2703.15   1
  -1  -3 -11 4301.25  873.36   1
   1  -3  11 4414.85  735.26   1
   1  -3  11 3256.87  624.83   1
  -1  -3 -12 1597.43  591.24   1
   1  -3  12 1722.51  476.64   1
   1  -3  12 2292.82  604.38   1
  -1  -3 -13 2008.64  677.02   1
   1  -3  13 1426.59  512.95   1
  -1  -3 -14 9918.73 1467.74   1
   1  -3  1410151.00 1307.83   1
  -1  -3 -15 1296.10  615.53   1
  -1  -3 -16 2819.33  820.68   1
  -1  -3 -17 1269.27  611.60   1
   1  -2 -17 3306.64  977.44   1
  -1  -2  16 -365.08  575.21   1
   1  -2 -16  948.44  665.72   1
  -1  -2  1511197.10 1542.72   1
   1  -2 -1513027.30 1779.60   1
   1  -2 -1410624.00 1573.35   1
  -1  -2  1411324.90 1508.72   1
   1  -2 -1319291.10 1995.98   1
  -1  -2  1316901.30 1725.55   1
   1  -2 -12 5953.68 1122.88   1
  -1  -2  12 5348.07  904.34   1
   1  -2 -1130435.30 2263.80   1
  -1  -2  1128648.20 2092.97   1
  -1  -2  1127429.60 1075.95   1
  -1  -2  1025659.10 1877.16   1
   1  -2 -1025343.00 1986.79   1
  -1  -2  1023658.50  926.25   1
  -1  -2   940924.70 2232.66   1
  -1  -2   939474.40 1117.24   1
   1  -2  -942843.10 2477.94   1
  -1  -2   888893.10 3191.01   1
  -1  -2   883065.50 1535.69   1
   1  -2  -888308.40 3069.00   1
  -1  -2   757635.60 2274.51   1
  -1  -2   756985.90 2400.08   1
   1  -2  -761712.60 2394.67   1
  -1  -2   6 2467.09  547.52   1
  -1  -2   6 2032.81  481.52   1
  -1  -2   6 2355.37  543.13   1
   1  -2  -6 2022.96  426.11   1
  -1  -2   5  114830    3360   1
  -1  -2   5  115471    3108   1
   1  -2  -5  118802    3129   1
  -1  -2   5  113591    3179   1
   1  -2  -478101.90 2427.61   1
  -1  -2   474997.40 2539.64   1
  -1  -2   479745.80 2467.03   1
  -1  -2   476542.10 2397.66   1
   1  -2  -3  266389    4698   1
  -1  -2   3  262893    4758   1
  -1  -2   3  267393    4986   1
  -1  -2   3  264446    3347   1
   1  -2  -2  145977    3228   1
  -1  -2   2  144740    3343   1
  -1  -2   2  149857    2428   1
  -1  -2   156863.20 1973.55   1
  -1  -2   159868.30 1538.64   1
   1  -2   0  177100    2997   1
  -1  -2   0  169475    3118   1
  -1  -2  -1  451411    6318   1
  -1  -2  -1  440029    4964   1
   1  -2   2  411883    5819   1
   1  -2   2  401479    5085   1
   1  -2   350302.50 1241.22   1
   1  -2   346516.60 1052.95   1
   1  -2   352020.00 1891.89   1
  -1  -2  -348538.80 1849.18   1
  -1  -2  -448696.50 1978.56   1
   1  -2   451996.40 2078.14   1
   1  -2   450684.60 1288.02   1
   1  -2   449210.20 1324.51   1
  -1  -2  -453021.10 1819.14   1
   1  -2   526181.20 1551.23   1
  -1  -2  -524578.70 1449.27   1
   1  -2   524600.20  877.33   1
  -1  -2  -526683.80 1520.68   1
   1  -2   525371.30 1078.51   1
   1  -2   6 4913.19  694.36   1
  -1  -2  -6 5903.64  690.92   1
  -1  -2  -714374.50 1034.21   1
   1  -2   712941.30 1043.00   1
   1  -2   813422.00 1104.63   1
  -1  -2  -814559.10 1063.29   1
   1  -2   923498.90 1526.86   1
  -1  -2  -923930.70 1755.88   1
  -1  -2  -923949.00 1345.99   1
  -1  -2 -10 2950.31  604.64   1
  -1  -2 -10 3353.26  857.30   1
   1  -2  10 3642.99  742.14   1
  -1  -2 -11 4206.87  630.47   1
   1  -2  11 4410.80  789.87   1
   1  -2  11 4087.63  678.00   1
  -1  -2 -11 3228.18  759.86   1
  -1  -2 -12 4458.96  971.29   1
   1  -2  12 2859.81  640.53   1
   1  -2  12 3980.37  839.55   1
  -1  -2 -12 3675.22  616.43   1
   1  -2  13 7500.12 1129.56   1
   1  -2  13 8754.02 1104.32   1
  -1  -2 -13 7932.60 1257.98   1
   1  -2  14 1535.39  567.14   1
  -1  -2 -14 1440.52  668.86   1
  -1  -2 -15 8131.96 1331.10   1
   1  -2  15 5032.09 1005.29   1
  -1  -2 -16 2705.84  910.03   1
  -1  -2 -17 2615.96  848.09   1
   1  -1 -17 6972.61 1389.13   1
   1  -1 -1610910.80 1656.38   1
  -1  -1  15 1991.67  729.91   1
   1  -1 -15 1770.44  780.01   1
   1  -1 -1414685.60 1811.98   1
  -1  -1  1416198.00 1843.17   1
  -1  -1  13 8059.23 1301.11   1
   1  -1 -13 9843.33 1458.45   1
  -1  -1  12 8623.77  817.68   1
   1  -1 -12 6512.95  448.43   1
  -1  -1  1210674.00 1408.50   1
   1  -1 -12 9920.19 1459.41   1
  -1  -1  11 5209.08  930.49   1
   1  -1 -11 3404.66  320.78   1
   1  -1 -11 4152.71  904.46   1
  -1  -1  11 4033.41  511.57   1
   1  -1 -10 6455.93  405.52   1
   1  -1 -10 7619.77 1110.98   1
  -1  -1  10 8099.95 1072.11   1
  -1  -1  10 7503.56  631.06   1
   1  -1 -10 7209.32  836.19   1
   1  -1  -9 4585.84  655.83   1
  -1  -1   9 3822.94  440.31   1
  -1  -1   9 4350.68  723.78   1
   1  -1  -9 3211.80  265.82   1
  -1  -1   830288.10 1816.94   1
   1  -1  -829581.50 1525.39   1
  -1  -1   829439.30 1035.31   1
  -1  -1   794269.30 1817.94   1
  -1  -1   795020.20 3104.42   1
   1  -1  -792501.30 2636.39   1
   1  -1  -6  134689    3111   1
  -1  -1   6  130799    3531   1
  -1  -1   6  127341    1976   1
  -1  -1   567180.00 2172.06   1
  -1  -1   567461.60 2336.68   1
   1  -1  -569800.60 2024.84   1
  -1  -1   575057.70 2421.73   1
  -1  -1   482752.50 2382.23   1
   1  -1  -483471.90 2130.88   1
  -1  -1   483305.00 2357.45   1
  -1  -1   3  201995    3753   1
   1  -1  -3  199725    3398   1
  -1  -1   3  202071    3699   1
  -1  -1   2  185957    3389   1
  -1  -1   2  189621    3307   1
  -1  -1   1  187025    3229   1
  -1  -1   1  185928    2685   1
   1  -1   0  726532    7636   1
  -1  -1   0  715746    8211   1
   1  -1   1  465219    5501   1
  -1  -1  -1  458970    6051   1
   1  -1   2  501558    6260   1
   1  -1   2  478732    5278   1
  -1  -1  -2  494498    6636   1
  -1  -1  -3  471608    6196   1
   1  -1   3  462281    6457   1
  -1  -1  -3  456407    6629   1
  -1  -1  -3  466754    5848   1
  -1  -1  -4  488450    6768   1
  -1  -1  -4  468064    7085   1
   1  -1   4  467811    6104   1
   1  -1   4  491975    7187   1
  -1  -1  -4  474581    6407   1
  -1  -1  -5  206368    3703   1
   1  -1   5  198836    4415   1
   1  -1   5  200179    3646   1
  -1  -1  -5  194675    4284   1
  -1  -1  -5  206880    4067   1
   1  -1   5  209152    4171   1
  -1  -1  -679731.30 2537.84   1
   1  -1   679910.20 2544.19   1
   1  -1   680192.40 2839.83   1
  -1  -1  -682287.50 2245.69   1
   1  -1   676392.20 2283.96   1
  -1  -1  -674936.10 2616.93   1
  -1  -1  -7 3407.91  602.95   1
   1  -1   7 2933.46  574.88   1
  -1  -1  -7 4300.20  696.07   1
  -1  -1  -7 4937.20  602.14   1
   1  -1   7 2849.21  585.86   1
  -1  -1  -8 1396.94  367.36   1
   1  -1   8  840.68  356.24   1
   1  -1   911870.20 1137.98   1
  -1  -1  -913097.00 1002.52   1
   1  -1  1015744.10 1405.52   1
  -1  -1 -1017416.50 1476.47   1
  -1  -1 -1014618.00 1112.11   1
   1  -1  1144847.50 2309.07   1
   1  -1  1143024.30 2446.48   1
  -1  -1 -1145330.40 2504.57   1
  -1  -1 -1142033.90 1955.93   1
   1  -1  1249177.60 2576.52   1
   1  -1  1249115.80 2769.66   1
  -1  -1 -1246233.60 2113.31   1
  -1  -1 -1248114.60 2742.16   1
  -1  -1 -13 7315.59  871.55   1
  -1  -1 -13 8331.26 1223.37   1
   1  -1  13 6904.25 1127.20   1
   1  -1  13 7744.78 1068.62   1
   1  -1  14 3227.19  845.75   1
   1  -1  14 3934.02  800.11   1
  -1  -1 -14 5398.78 1049.58   1
  -1  -1 -15 3938.72  964.40   1
   1  -1  15 2351.22  806.70   1
  -1  -1 -16 6258.49 1237.67   1
   1  -1  16 5484.43 1199.65   1
   1   0 -18 2180.41  784.38   1
   1   0 -17 1069.79  728.44   1
   1   0 -16  -84.07  340.15   1
   1   0 -15 2139.98  790.89   1
  -1   0  15 3555.13  975.97   1
   1   0 -14 2600.59  741.54   1
  -1   0  14 2844.91  812.46   1
   1   0 -13 2935.27  462.38   1
   1   0 -13 3236.93  829.56   1
  -1   0  13 3130.64  817.86   1
   1   0 -12 4218.23  707.70   1
   1   0 -12 6387.18 1157.86   1
   1   0 -12 4653.86  571.29   1
  -1   0  12 4292.29  955.88   1
   1   0 -11 6577.32 1116.85   1
  -1   0  11 5919.18  735.29   1
  -1   0  11 6256.60 1031.11   1
   1   0 -11 6076.72  765.91   1
   1   0 -10  -21.95  318.68   1
   1   0 -10  130.61  166.03   1
  -1   0  10  217.61  153.41   1
  -1   0   922467.60 1689.65   1
   1   0  -920990.60 1710.87   1
  -1   0   924078.00 1250.39   1
   1   0  -921395.20 1210.77   1
   1   0  -924380.50 1744.06   1
  -1   0   8 4626.77  523.06   1
   1   0  -8 3246.77  434.54   1
   1   0  -8 3804.54  607.11   1
  -1   0   8 3210.17  630.75   1
  -1   0   7  200604    3488   1
   1   0  -7  194757    4353   1
  -1   0   7  197789    4633   1
  -1   0   7  185999    4449   1
   1   0  -7  178980    3359   1
  -1   0   7  187512    4736   1
  -1   0   667384.00 2469.50   1
  -1   0   662856.90 2256.81   1
   1   0  -660742.10 1628.27   1
  -1   0   664175.20 2368.62   1
  -1   0   665707.90 1665.16   1
   1   0  -663567.30 2208.29   1
   1   0  -5  277628    4818   1
  -1   0   5  273223    5061   1
  -1   0   5  266560    4750   1
  -1   0   5  268507    3776   1
   1   0  -5  265217    3800   1
  -1   0   5  274259    5138   1
  -1   0   436105.80 1477.25   1
  -1   0   431764.60 1275.67   1
   1   0  -435000.40 1388.99   1
   1   0  -431641.80  930.64   1
   1   0  -431861.90 1301.21   1
  -1   0   433581.70 1487.73   1
  -1   0   3  186217    3453   1
  -1   0   3  172953    2993   1
   1   0  -3  178122    3014   1
   1   0  -3  181800    2553   1
   1   0  -3  181374    3254   1
  -1   0   3  180533    3372   1
   1   0  -2  796490    8509   1
   1   0  -2  788693    9078   1
  -1   0   2  789757    9178   1
   1   0  -2  787737    8506   1
   1   0  -1  999999   10596   1
   1   0  -1  997688   10701   1
   1   0   0  111699    1842   1
   1   0   1  286522    3978   1
   1   0   1  273181    3288   1
   1   0   2  142768    2095   1
   1   0   2  147135    2693   1
  -1   0  -2  142748    2474   1
  -1   0  -391727.00 1416.86   1
   1   0   396506.40 2228.12   1
  -1   0  -393532.90 1823.80   1
  -1   0  -394357.00 2171.88   1
   1   0   393312.00 1844.63   1
  -1   0  -4  238933    4429   1
   1   0   4  237902    3810   1
  -1   0  -4  240716    3795   1
  -1   0  -4  254546    4192   1
   1   0   4  242660    4168   1
  -1   0  -5 8550.19  748.74   1
   1   0   5 6714.81  812.01   1
   1   0   5 9214.81  998.21   1
   1   0   5 7089.64  669.98   1
  -1   0  -5 9270.95  904.26   1
  -1   0  -626430.60 1538.18   1
   1   0   628037.30 1723.79   1
  -1   0  -633664.30 1544.70   1
   1   0   624678.50 1594.21   1
   1   0   631821.40 1768.80   1
   1   0   626438.10 1401.32   1
  -1   0  -7 1433.19  380.64   1
   1   0   7  864.57  325.51   1
  -1   0  -7 1852.35  485.14   1
  -1   0  -7 1483.61  399.40   1
   1   0   7  801.90  283.92   1
   1   0   835852.30 1857.59   1
   1   0   836432.10 1980.86   1
  -1   0  -835989.90 1691.73   1
  -1   0  -9  670.21  240.51   1
   1   0   9  111.99  219.01   1
   1   0  1038865.10 2165.15   1
  -1   0 -1036712.60 1880.21   1
   1   0  1039175.90 2281.23   1
  -1   0 -1040796.30 1742.92   1
  -1   0 -1131713.30 1616.46   1
  -1   0 -1132361.50 2065.18   1
   1   0  1132741.90 2047.52   1
   1   0  1132315.80 2165.27   1
  -1   0 -1130865.90 1788.46   1
  -1   0 -1216904.20 1359.63   1
   1   0  1216696.20 1637.85   1
   1   0  1218786.50 1615.37   1
  -1   0 -1217226.30 1583.74   1
  -1   0 -13 2123.54  551.95   1
  -1   0 -13 1380.24  516.05   1
   1   0  13  755.09  443.97   1
   1   0  13 1877.16  619.51   1
  -1   0 -14 1941.55  502.12   1
  -1   0 -14 2538.86  759.39   1
   1   0  14 2629.50  859.35   1
   1   0  14 2521.99  684.11   1
   1   0  15  871.39  453.90   1
  -1   0 -15  898.53  508.25   1
   1   0  15 1283.99  567.74   1
  -1   0 -16 1864.42  674.63   1
   1   1 -18  522.01  585.94   1
   1   1 -17 8254.27 1501.05   1
   1   1 -16 8596.61 1521.10   1
  -1   1  15 1885.74  696.08   1
   1   1 -15 1160.72  598.25   1
  -1   1  1413733.50 1303.73   1
   1   1 -1415387.60 1822.46   1
  -1   1  1413646.60 1732.91   1
   1   1 -13 6167.87 1147.66   1
  -1   1  13 7723.24 1295.58   1
  -1   1  13 7457.35  972.03   1
  -1   1  12 9840.62 1378.36   1
   1   1 -12 8361.63 1269.95   1
   1   1 -11 5549.87 1004.56   1
  -1   1  11 4045.19  863.38   1
  -1   1  10 7208.33 1025.61   1
   1   1 -10 7623.54 1080.08   1
   1   1  -9 4474.67  876.38   1
  -1   1   9 4818.51  686.56   1
  -1   1   9 4369.39  747.92   1
   1   1  -9 3835.98  735.59   1
   1   1  -829582.70 1854.57   1
   1   1  -829186.20 1654.11   1
  -1   1   831260.80 1514.24   1
  -1   1   827739.40 1752.34   1
  -1   1   789769.80 3030.31   1
  -1   1   793689.80 3010.36   1
   1   1  -794782.30 3211.99   1
   1   1  -792088.40 2879.33   1
  -1   1   7  100605    2700   1
  -1   1   6  126704    3347   1
  -1   1   6  137503    3529   1
  -1   1   6  136468    3806   1
   1   1  -6  130558    3342   1
   1   1  -569794.40 2332.57   1
  -1   1   575444.80 2581.25   1
  -1   1   487635.30 2226.47   1
   1   1  -481869.80 2326.02   1
  -1   1   485582.50 2584.43   1
  -1   1   3  196625    3757   1
   1   1  -3  192242    3582   1
  -1   1   3  188300    2426   1
  -1   1   2  194753    3316   1
  -1   1   2  193953    3117   1
  -1   1   1  181073    2910   1
   1   1  -1  182484    3185   1
  -1   1   0  710121    7545   1
   1   1   0  718339    8245   1
  -1   1   0  711532    8732   1
   1   1   1  455777    5757   1
  -1   1  -1  457128    6308   1
  -1   1  -2  511313    6923   1
   1   1   2  499114    6470   1
   1   1   2  501686    6425   1
  -1   1  -3  480672    6811   1
   1   1   3  470596    6298   1
   1   1   3  484072    6441   1
   1   1   4  501504    6966   1
   1   1   4  492628    6629   1
   1   1   5  206365    3747   1
  -1   1  -5  204423    3574   1
   1   1   5  211529    4170   1
   1   1   681055.60 2787.61   1
  -1   1  -674405.60 1595.59   1
  -1   1  -679470.60 2268.65   1
   1   1   680923.20 2653.70   1
   1   1   7 2345.73  514.20   1
  -1   1  -7 3474.98  369.49   1
   1   1   7 3654.21  718.31   1
  -1   1  -7 3891.87  601.40   1
   1   1   8 1249.95  439.07   1
   1   1   8 1346.96  474.37   1
  -1   1  -8 1931.25  520.56   1
  -1   1  -8 1149.94  251.45   1
  -1   1  -8 1646.19  406.38   1
   1   1   913647.00 1300.67   1
  -1   1  -913290.50  829.26   1
   1   1   912704.90 1356.29   1
  -1   1  -913273.60 1159.00   1
  -1   1 -1015018.60  953.11   1
   1   1  1019433.60 1587.63   1
  -1   1 -1019644.80 1462.23   1
   1   1  1017340.70 1623.18   1
  -1   1 -1144594.20 2413.66   1
   1   1  1147138.70 2607.30   1
   1   1  1145343.90 2731.57   1
  -1   1 -1142090.80 2263.77   1
  -1   1 -1255267.30 2839.22   1
  -1   1 -1250648.70 2550.05   1
   1   1  1247629.00 2926.51   1
   1   1  1254038.40 2876.95   1
  -1   1 -13 6980.25 1089.89   1
  -1   1 -13 7270.20 1031.27   1
   1   1  13 5053.43 1040.34   1
   1   1  13 7164.24 1138.96   1
   1   1  14 4669.43  952.74   1
   1   1  14 2560.12  774.10   1
  -1   1 -14 2803.61  605.20   1
  -1   1 -14 3310.81  703.33   1
  -1   1 -15 3106.60  819.41   1
   1   1  15 2057.45  788.46   1
   1   1  15 2268.90  771.97   1
   1   2 -18 2178.94  857.50   1
   1   2 -17 3055.75  978.96   1
   1   2 -16 1252.77  522.45   1
  -1   2  1514549.50 1491.16   1
   1   2 -1512791.30 1728.55   1
  -1   2  14 9148.78 1488.31   1
   1   2 -1410234.20 1477.57   1
  -1   2  14 9029.45 1167.26   1
  -1   2  1320100.00 1674.48   1
  -1   2  1320666.80 2079.04   1
   1   2 -1320583.50 2032.33   1
   1   2 -12 5203.78  985.76   1
  -1   2  12 6461.47 1118.61   1
  -1   2  12 6616.62  953.66   1
  -1   2  1129415.10 2210.45   1
  -1   2  1132446.50 1962.55   1
   1   2 -1129118.20 2296.07   1
  -1   2  1023155.40 1892.24   1
   1   2 -1026251.00 2087.48   1
   1   2 -1024833.40 1987.40   1
   1   2  -940118.20 2454.92   1
  -1   2   941234.00 2341.87   1
   1   2  -943297.30 2481.88   1
   1   2  -943278.80 2313.75   1
   1   2  -891718.00 3490.66   1
   1   2  -885573.40 2960.60   1
  -1   2   884278.30 3204.79   1
   1   2  -756658.70 2286.55   1
  -1   2   755721.00 2416.06   1
  -1   2   6 3663.97  674.38   1
  -1   2   6 2099.52  574.89   1
  -1   2   6 3773.58  639.95   1
   1   2  -6 3090.79  563.52   1
   1   2  -6 2677.44  474.84   1
   1   2  -5  112440    3064   1
  -1   2   5  123002    3143   1
  -1   2   5  117165    3437   1
  -1   2   5  115509    3217   1
  -1   2   480526.10 2435.37   1
  -1   2   481666.40 2640.28   1
   1   2  -478102.40 2421.72   1
  -1   2   3  275524    4982   1
   1   2  -3  265977    4847   1
  -1   2   2  144289    3109   1
   1   2  -2  143369    2401   1
   1   2  -2  140717    3138   1
  -1   2   157765.00 1538.03   1
   1   2  -153038.10 1769.19   1
   1   2  -158841.90 1532.03   1
  -1   2   156213.20 1677.76   1
  -1   2   0  178099    2429   1
  -1   2   0  172984    2961   1
  -1   2   0  168906    3709   1
   1   2   0  170729    3350   1
   1   2   0  177934    3137   1
   1   2   0  167741    2581   1
  -1   2   0  179327    2948   1
  -1   2  -1  480197    6156   1
  -1   2  -1  462607    7065   1
   1   2   1  462928    6519   1
   1   2   2  406773    6224   1
   1   2   2  409741    5829   1
  -1   2  -2  399827    6495   1
   1   2   352750.60 1732.53   1
  -1   2  -353444.10 2128.95   1
   1   2   354092.40 1941.03   1
  -1   2  -346909.30 1041.49   1
  -1   2  -453105.90 2238.30   1
   1   2   451581.60 1723.88   1
  -1   2  -449624.20 1222.45   1
   1   2   450905.10 2044.68   1
  -1   2  -452390.80 1366.94   1
   1   2   528531.80 1602.88   1
  -1   2  -525442.80  875.45   1
  -1   2  -526690.40 1109.38   1
   1   2   527134.90 1254.29   1
  -1   2  -526227.20 1200.31   1
  -1   2  -6 2165.33  455.24   1
   1   2   6 2385.99  654.61   1
  -1   2  -6 2405.18  331.28   1
   1   2   6 1837.50  386.17   1
  -1   2  -711188.70  963.26   1
  -1   2  -7 9372.68  931.04   1
  -1   2  -7 9453.96  613.51   1
   1   2   710133.40 1140.15   1
   1   2   7 8006.57  731.19   1
  -1   2  -810669.00 1061.88   1
  -1   2  -8 9917.68  695.97   1
   1   2   810801.70 1389.62   1
  -1   2  -920974.30 1037.59   1
   1   2   924348.10 1891.58   1
   1   2   925781.90 1848.30   1
   1   2  10 2548.25  910.06   1
   1   2  10 1759.89  677.91   1
  -1   2 -10 2066.17  377.20   1
   1   2  11 5347.00  942.57   1
  -1   2 -11 3831.87  758.65   1
   1   2  11 4626.19  957.62   1
   1   2  12 2923.33  794.82   1
  -1   2 -12 3391.97  776.99   1
  -1   2 -12 3288.23  809.76   1
   1   2  12 3436.70  891.59   1
  -1   2 -13 8957.04 1222.24   1
   1   2  13 7962.17 1327.02   1
   1   2  1310431.70 1415.24   1
  -1   2 -1310101.10 1289.90   1
   1   2  14 2288.20  773.18   1
  -1   2 -14 1281.72  528.35   1
   1   2  14  630.44  596.65   1
  -1   2 -14 1398.59  600.05   1
   1   2  15 5706.52 1083.34   1
  -1   2 -15 6011.19 1051.08   1
   1   2  16 2521.47  815.76   1
   1   3 -18 1089.65  760.12   1
   1   3 -17 1542.52  694.33   1
   1   3 -16 1051.75  687.27   1
  -1   3  15 9308.48 1313.20   1
   1   3 -15 6737.68 1307.77   1
  -1   3  14 1798.56  714.14   1
   1   3 -14  810.11  421.55   1
  -1   3  14 1594.81  587.75   1
  -1   3  13  506.54  381.03   1
  -1   3  13 2352.27  614.13   1
   1   3 -13 1719.61  680.20   1
  -1   3  12 3029.55  699.87   1
   1   3 -12 2288.44  791.49   1
  -1   3  12 2302.27  755.90   1
   1   3 -12 2758.72  823.35   1
  -1   3  1136077.10 2557.87   1
   1   3 -1133386.90 2487.55   1
  -1   3  1135264.10 2255.05   1
   1   3 -1132138.10 2503.27   1
  -1   3  1063630.50 2928.60   1
   1   3 -1061588.30 3269.75   1
  -1   3  1063315.00 3188.80   1
   1   3 -1065029.20 3359.84   1
   1   3  -9 6040.66 1011.51   1
   1   3  -9 5688.47  892.13   1
  -1   3   9 7565.02  993.06   1
  -1   3   9 6853.99 1028.95   1
   1   3  -9 5020.51  908.35   1
  -1   3   816173.40 1370.14   1
   1   3  -818188.60 1617.36   1
  -1   3   815449.30 1460.84   1
  -1   3   719645.00 1584.31   1
   1   3  -6 8746.74  989.33   1
  -1   3   6 9463.66 1213.45   1
   1   3  -553993.80 2229.71   1
  -1   3   555115.80 2281.12   1
   1   3  -553165.90 2198.06   1
  -1   3   418409.40 1379.05   1
   1   3  -415536.40 1237.03   1
   1   3  -418294.50 1357.26   1
  -1   3   3  147902    3747   1
  -1   3   3  152222    3462   1
   1   3  -3  147338    3672   1
   1   3  -2  255941    4216   1
  -1   3   2  262354    4949   1
  -1   3   2  263346    4420   1
   1   3  -2  252150    4923   1
   1   3  -171692.10 2058.13   1
  -1   3   176566.90 2314.15   1
   1   3  -177675.10 2143.35   1
   1   3  -173980.30 2422.83   1
  -1   3   174729.00 2253.37   1
  -1   3   071069.00 2103.73   1
  -1   3   068659.60 2563.51   1
   1   3   067056.40 1852.94   1
  -1   3   072034.70 2173.88   1
   1   3   071336.00 2331.15   1
   1   3   075898.00 2220.20   1
   1   3   1  194069    3930   1
  -1   3  -1  185847    3771   1
  -1   3  -1  178125    4325   1
   1   3   1  170189    3104   1
   1   3   1  183053    3963   1
  -1   3  -2  186356    4483   1
  -1   3  -2  177366    2622   1
  -1   3  -3  378574    4740   1
   1   3   3  401076    6965   1
  -1   3  -3  399122    7230   1
  -1   3  -441990.60 1184.04   1
   1   3   444844.20 1744.25   1
  -1   3  -445241.90 2328.56   1
   1   3   449087.30 2207.35   1
  -1   3  -446430.20 2081.10   1
  -1   3  -5  106366    2418   1
  -1   3  -5  103534    2267   1
   1   3   5  105734    2807   1
   1   3   632432.20 1507.62   1
  -1   3  -632898.80 1347.57   1
  -1   3  -633883.90 1291.23   1
   1   3   7  604.18  257.15   1
  -1   3  -7  653.55  242.59   1
  -1   3  -7 1348.70  414.58   1
  -1   3  -7  950.11  409.64   1
  -1   3  -7 1683.06  651.05   1
  -1   3  -8 9517.53  891.72   1
  -1   3  -8 7600.56  634.16   1
   1   3   8 7537.64 1142.46   1
  -1   3  -8 8789.12 1187.14   1
   1   3   810169.90 1199.53   1
   1   3   8 7593.52  739.15   1
  -1   3  -9 8040.50  695.69   1
   1   3   9 7133.55  723.46   1
  -1   3  -914211.40 1801.64   1
   1   3   9 8467.77 1335.95   1
   1   3   912816.30 1497.35   1
   1   3  1068610.40 3603.95   1
   1   3  1068348.50 3327.99   1
   1   3  11 5907.77 1056.81   1
   1   3  11 4776.05 1073.36   1
  -1   3 -11 4206.89  771.91   1
   1   3  12 2767.21  811.32   1
  -1   3 -12 2747.64  672.08   1
   1   3  12 2902.79  887.14   1
   1   3  13 2453.78  716.02   1
   1   3  13 2372.66  853.75   1
  -1   3 -13 1935.47  551.90   1
  -1   3 -14 9539.68 1345.48   1
  -1   3 -1410943.30 1470.93   1
   1   3  1411112.80 1527.52   1
   1   3  15 2191.56  700.05   1
  -1   3 -15 2301.86  813.09   1
   1   3  16 2314.47  802.82   1
   1   4 -17  466.27  463.32   1
  -1   4  16  812.50  466.82   1
   1   4 -16  187.43  399.43   1
  -1   4  15 1095.62  429.30   1
   1   4 -15 1818.36  773.32   1
   1   4 -14   43.91  359.73   1
  -1   4  14  868.30  476.33   1
   1   4 -1310419.60 1545.92   1
   1   4 -1310744.80 1582.82   1
  -1   4  13 9639.14 1495.22   1
  -1   4  13 9587.08 1330.20   1
   1   4 -12  -41.27  481.74   1
  -1   4  12  -83.18  284.83   1
   1   4 -12  181.50  300.89   1
  -1   4  12  924.36  531.76   1
   1   4 -11 2917.42  865.17   1
   1   4 -11 2937.61  806.83   1
  -1   4  11 4151.97  843.23   1
  -1   4  11 4580.86 1056.58   1
   1   4 -1066322.70 3493.64   1
  -1   4  1069069.20 3588.15   1
   1   4 -1071820.00 3730.83   1
  -1   4  1073359.90 3400.48   1
   1   4  -934788.40 2481.72   1
  -1   4   934721.50 2257.47   1
  -1   4   934956.80 2395.42   1
   1   4  -930832.70 2068.41   1
   1   4  -877812.10 3217.01   1
   1   4  -880909.50 3679.84   1
  -1   4   883731.90 3428.75   1
  -1   4   881320.70 3512.78   1
   1   4  -716250.70 1583.53   1
  -1   4   712449.80  590.97   1
  -1   4   715089.00 1463.46   1
  -1   4   717332.40 1533.96   1
  -1   4   637343.80 2173.17   1
  -1   4   636611.00 2087.97   1
  -1   4   546300.50 2255.43   1
   1   4  -416719.10 1317.09   1
  -1   4   419696.30 1381.84   1
  -1   4   321084.90 1421.16   1
   1   4  -319221.40 1340.44   1
   1   4  -318775.70 1381.44   1
  -1   4   214146.80 1168.94   1
  -1   4   216075.60 1253.72   1
   1   4  -215697.50 1112.02   1
   1   4  -215642.70 1216.97   1
   1   4  -214265.70 1106.22   1
  -1   4   160042.10 2679.76   1
   1   4  -164765.40 2261.49   1
   1   4  -160492.30 2176.40   1
   1   4  -160047.80 2405.34   1
  -1   4   163647.00 2372.48   1
  -1   4   029120.50 1841.79   1
   1   4   033294.30 1680.74   1
  -1   4   030109.70 1619.05   1
   1   4   028152.30 1417.55   1
   1   4   027805.90 1645.48   1
  -1   4   030818.70 1563.01   1
   1   4   131704.90 1450.87   1
   1   4   137184.00 1835.67   1
  -1   4  -134300.20 2028.52   1
  -1   4  -135403.10 1778.03   1
  -1   4  -2  121049    3444   1
  -1   4  -2  114220    2383   1
  -1   4  -339492.00 1248.53   1
  -1   4  -435576.60 1223.24   1
  -1   4  -531657.70 1220.15   1
   1   4   530492.30 1558.91   1
  -1   4  -622641.40 1265.33   1
  -1   4  -624421.60 1801.15   1
   1   4   621942.60 1325.59   1
  -1   4  -621386.40 1078.21   1
  -1   4  -737563.80 1656.57   1
   1   4   735550.40 1701.76   1
  -1   4  -743683.70 2643.99   1
  -1   4  -737697.50 1629.24   1
   1   4   742384.70 2482.47   1
   1   4   820194.00 1261.65   1
  -1   4  -826556.80 2198.66   1
   1   4   827954.20 2067.54   1
  -1   4  -821841.70 1247.23   1
  -1   4  -823039.60 1349.23   1
  -1   4  -911134.80 1572.44   1
   1   4   910821.10 1629.61   1
   1   4   915504.10 1748.49   1
   1   4  10 9899.26 1355.08   1
  -1   4 -10 6268.06 1002.76   1
  -1   4 -10 8357.70 1450.35   1
   1   4  10 7573.97 1347.97   1
   1   4  11 4766.81 1072.36   1
  -1   4 -11 5760.22  956.01   1
   1   4  11 6315.19 1116.30   1
   1   4  12 9363.08 1406.42   1
  -1   4 -12 9878.33 1282.83   1
   1   4  1210975.80 1641.02   1
   1   4  13 4297.70 1000.33   1
  -1   4 -13 3288.72  789.06   1
   1   4  14 7354.80 1276.56   1
  -1   4 -15 8979.94 1484.45   1
   1   4  1512278.40 1725.14   1
   1   4  16 1692.06  701.92   1
  -1   4 -16 1987.79  697.47   1
   1   5 -16 2976.08  955.04   1
  -1   5  16 3553.86  922.98   1
   1   5 -15 5532.90 1378.55   1
   1   5 -15 6734.55 1506.13   1
  -1   5  15 4867.14 1091.65   1
   1   5 -14 5091.01 1260.44   1
   1   5 -14 4704.11 1163.81   1
  -1   5  14 4995.27 1075.71   1
   1   5 -13   66.07  391.36   1
   1   5 -13   86.15  366.20   1
  -1   5  13  751.80  427.14   1
  -1   5  12 5384.14 1065.43   1
   1   5 -12 6357.51 1330.54   1
  -1   5  12 4787.70 1147.61   1
   1   5 -12 4766.50 1025.88   1
   1   5 -11 5943.29 1187.98   1
  -1   5  11 7350.30 1295.21   1
   1   5 -11 7042.30 1289.01   1
  -1   5  11 8602.56 1328.82   1
  -1   5  10 1217.91  614.93   1
   1   5 -10 1064.45  528.17   1
  -1   5  10  843.89  559.74   1
  -1   5   949235.50 3001.72   1
   1   5  -951222.80 3188.33   1
  -1   5   954728.80 3092.65   1
   1   5  -826796.00 1939.77   1
   1   5  -829617.30 2353.56   1
  -1   5   828577.90 2171.19   1
  -1   5   824787.00 2032.09   1
   1   5  -731185.70 2326.05   1
   1   5  -727868.40 1901.91   1
  -1   5   731647.40 2203.38   1
  -1   5   727610.20 2035.83   1
  -1   5   6 9856.71 1264.51   1
   1   5  -610577.90 1371.23   1
   1   5  -530353.90 2176.31   1
  -1   5   529226.70 1922.25   1
  -1   5   417888.20 1431.77   1
   1   5  -2  111908    3557   1
   1   5  -1 4711.88  738.18   1
   1   5  -1 4949.03  709.03   1
   1   5   013297.10 1177.46   1
   1   5   010801.80 1017.72   1
   1   5   135291.80 1801.52   1
   1   5   141186.40 2112.12   1
  -1   5  -2 9424.52  759.56   1
   1   5   210525.70 1108.54   1
   1   5   312141.70 1250.78   1
  -1   5  -310289.50  756.08   1
  -1   5  -4 3089.92  401.94   1
  -1   5  -4 5422.42  917.48   1
   1   5   4 4445.09  950.45   1
   1   5   549030.10 2596.51   1
  -1   5  -544834.40 1620.09   1
  -1   5  -551688.50 2760.00   1
  -1   5  -6 5740.00  611.33   1
  -1   5  -6 7399.62 1205.89   1
   1   5   6 5836.92  751.73   1
   1   5   7 1933.52  428.14   1
   1   5   7 3706.36  925.30   1
  -1   5  -7 3864.43  915.31   1
  -1   5  -7 3099.73  518.76   1
   1   5   837753.20 2582.91   1
  -1   5  -835300.80 2552.49   1
  -1   5  -834799.70 1680.80   1
   1   5   9 9489.06 1401.88   1
  -1   5  -9 8192.17 1094.55   1
  -1   5  -910918.80 1505.44   1
   1   5   910840.30 1403.05   1
   1   5  10 4463.09 1172.49   1
   1   5  10 5952.65 1161.94   1
  -1   5 -10 5610.95 1175.94   1
  -1   5 -10 4005.49  842.48   1
   1   5  11 1452.64  678.35   1
  -1   5 -11 1881.52  891.80   1
  -1   5 -11  593.15  406.05   1
   1   5  11 1449.40  748.41   1
  -1   5 -12  220.97  330.04   1
  -1   5 -12 -258.76  424.48   1
   1   5  12  515.50  485.28   1
   1   5  13 6957.19 1267.23   1
   1   5  14  620.34  519.62   1
   1   5  15  593.58  484.54   1
  -1   5 -16 2247.86  803.96   1
   1   6 -1516747.70 2244.53   1
  -1   6  1413083.00 1823.48   1
   1   6 -1413386.00 2066.83   1
   1   6 -1410293.50 1702.72   1
   1   6 -13 8916.15 1604.74   1
  -1   6  13 9800.78 1579.16   1
   1   6 -13 6255.28 1372.16   1
   1   6 -12 -621.76  638.20   1
  -1   6  12  505.59  337.42   1
   1   6 -12   65.02  436.98   1
   1   6 -11  347.85  384.72   1
  -1   6  11 1385.58  652.49   1
  -1   6  11 1873.45  694.81   1
  -1   6  1013108.10 1641.93   1
   1   6 -1013405.80 1792.76   1
  -1   6  1012189.90 1632.00   1
  -1   6   9 5046.62 1106.31   1
   1   6  -9 6100.26 1246.67   1
  -1   6   9 4652.99  988.00   1
  -1   6   826653.60 2205.65   1
   1   6  -829260.30 2480.49   1
   1   6  -730528.30 2113.11   1
  -1   6   732840.70 2359.75   1
  -1   6   6 1378.48  695.38   1
   1   6  -6 1739.64  575.96   1
   1   6  -6 1413.42  506.33   1
   1   6  -510904.80 1460.92   1
   1   6  -5 9237.64 1140.79   1
  -1   6   511181.60 1303.99   1
   1   6  -465544.50 3450.88   1
  -1   6   465841.40 2890.68   1
   1   6  -458049.40 2900.53   1
  -1   6   471794.20 3471.95   1
   1   6  -348558.60 2981.62   1
  -1   6   352638.90 2922.08   1
   1   6  -344521.10 2499.73   1
   1   6  -248358.20 2935.20   1
  -1   6   247162.10 2710.30   1
   1   6  -129992.50 2277.30   1
  -1   6   132541.00 2181.93   1
   1   6   025607.50 1759.22   1
   1   6   025324.50 2094.60   1
   1   6   028578.50 1971.28   1
  -1   6  -125938.40 1975.88   1
   1   6   126373.70 2139.75   1
   1   6   127462.60 1938.73   1
   1   6   214755.70 1634.30   1
  -1   6  -215541.40 1533.74   1
   1   6   215456.20 1494.68   1
  -1   6  -329306.40 2115.44   1
   1   6   327270.10 2009.17   1
  -1   6  -322906.90 1312.56   1
  -1   6  -427449.50 2167.33   1
  -1   6  -422563.90 1244.30   1
   1   6   423949.90 1908.17   1
  -1   6  -516537.10 1048.60   1
   1   6   516767.10 1660.33   1
  -1   6  -519288.50 1836.76   1
   1   6   6 4736.09 1086.76   1
  -1   6  -6 2499.16 1161.81   1
  -1   6  -6 2267.62  458.75   1
  -1   6  -7 1998.42 1033.90   1
   1   6   7 2271.84  932.92   1
  -1   6  -823996.20 2204.50   1
   1   6   824161.40 2159.60   1
   1   6   9 3722.81 1003.44   1
   1   6   9 2138.30  840.44   1
  -1   6  -9 4929.81 1336.60   1
   1   6  10 2966.32  823.45   1
   1   6  10 4244.53 1101.13   1
  -1   6 -10 3268.12  759.40   1
  -1   6 -10 3427.00  927.92   1
   1   6  11  632.81  399.79   1
  -1   6 -11  933.02  594.54   1
  -1   6 -12 4842.93 1300.01   1
   1   6  12 6808.89 1343.04   1
   1   6  13 4754.04 1203.63   1
  -1   6 -13 6446.21 1510.85   1
   1   6  14 5645.81 1317.14   1
   1   7 -14 -264.19  428.81   1
   1   7 -13  371.40  437.57   1
   1   7 -12 4260.93 1100.35   1
   1   7 -12 3968.84 1179.05   1
   1   7 -11 2963.90 1049.34   1
  -1   7  10 3770.74  950.38   1
   1   7 -10 5183.95 1194.81   1
  -1   7   9 6088.23 1194.83   1
   1   7  -9 6918.88 1318.17   1
  -1   7   8 3645.27  938.74   1
   1   7  -8 4476.05 1109.13   1
   1   7  -7 3288.11 1030.35   1
  -1   7   7 3714.35  823.00   1
   1   7  -6 5145.45 1099.54   1
  -1   7   6 4085.56  933.65   1
  -1   7   5 4051.90  913.03   1
   1   7  -5 2606.41  783.06   1
  -1   7   5 1692.68  663.32   1
   1   7  -456818.80 3505.40   1
  -1   7   456132.50 3462.58   1
  -1   7   449868.10 2696.35   1
   1   7  -3 5770.12 1207.09   1
  -1   7   3 6926.86 1316.17   1
  -1   7   2 7442.03 1206.16   1
   1   7  -2 9229.09 1430.22   1
  -1   7   119922.60 1856.53   1
   1   7  -117781.60 1911.36   1
   1   7   0 3736.72  959.91   1
  -1   7   0 3880.65  822.29   1
  -1   7  -1 6675.34 1132.87   1
   1   7   1 5945.35 1068.71   1
   1   7   1 8503.41 1201.52   1
  -1   7  -237273.50 1919.82   1
  -1   7  -244619.00 2814.90   1
   1   7   246113.80 3211.94   1
   1   7   239024.00 2552.22   1
   1   7   320738.30 2156.75   1
  -1   7  -317740.10 1790.06   1
   1   7   318077.30 1793.26   1
  -1   7  -314310.10 1148.03   1
  -1   7  -4 6426.10 1142.08   1
   1   7   4 6717.48 1270.37   1
   1   7   4 7854.76 1208.35   1
  -1   7  -5 6851.19 1177.26   1
   1   7   5 4078.11  926.34   1
   1   7   6 4685.53  985.48   1
  -1   7  -6 5020.62 1095.36   1
   1   7   721363.90 2059.82   1
  -1   7  -725517.40 2455.39   1
  -1   7  -8 1721.38  878.88   1
   1   7   8  569.45  606.74   1
  -1   7  -919301.70 2286.52   1
   1   7   918373.50 2060.40   1
   1   7   917496.50 2173.32   1
   1   7  10 1869.94  684.11   1
  -1   7 -10 2692.53 1013.59   1
   1   7  11 1247.57  580.27   1
  -1   7 -11  902.14  642.16   1
   1   7  12 2373.43  852.20   1
  -1   7 -12  945.58  502.69   1
   1   8 -13 2565.95  956.97   1
   1   8 -11   35.06  441.69   1
   1   8 -10 2052.77  929.94   1
   1   8  -9 6554.27 1462.16   1
  -1   8   8  695.78  512.51   1
   1   8  -8 -603.00  538.45   1
   1   8  -7 7851.85 1553.95   1
  -1   8   7 9791.46 1668.53   1
  -1   8   7 7329.87 1287.82   1
  -1   8   617352.70 2175.41   1
  -1   8   616189.20 1797.91   1
   1   8  -617114.70 2087.30   1
   1   8  -512304.30 1832.33   1
  -1   8   511693.90 1702.62   1
  -1   8   5 9402.40 1335.32   1
   1   8  -434436.60 2930.43   1
  -1   8   435703.90 2926.32   1
  -1   8   431790.30 2328.96   1
  -1   8   3 4506.01 1053.60   1
   1   8  -3 3558.67 1075.20   1
   1   8  -2 2273.60  808.13   1
  -1   8   2 2210.59  803.25   1
  -1   8   1   10.38  442.23   1
   1   8  -1  954.87  559.23   1
   1   8   0 2060.52  710.71   1
  -1   8   0 1732.03  496.11   1
  -1   8  -110481.20 1477.83   1
   1   8   1 8786.16 1519.77   1
  -1   8  -2 2641.80  832.33   1
   1   8   2 1832.30  690.21   1
   1   8   2 1952.12  859.53   1
  -1   8  -314281.40 2014.16   1
   1   8   311514.80 1814.14   1
   1   8   312873.70 1634.00   1
  -1   8  -4 9449.45 1521.43   1
   1   8   411583.60 1817.16   1
   1   8   4 8406.04 1308.65   1
  -1   8  -5 7418.43 1425.00   1
   1   8   5 5349.26 1148.86   1
   1   8   5 5949.49 1543.40   1
  -1   8  -614314.20 1943.72   1
   1   8   613121.80 1716.20   1
   1   8   7 1907.60  759.41   1
  -1   8  -7 3943.55 1188.79   1
  -1   8  -8 2989.36 1079.25   1
   1   8   8 2547.09  829.69   1
  -1   8  -9 5738.87 1284.89   1
   1   8   9 6008.55 1222.17   1
   1   8  10    0.91  410.25   1
  -1   8 -10 1372.47  710.89   1
  -1   8 -11  409.82  631.93   1
   1   9  -9 6819.04 1548.69   1
  -1   9   9 5148.28 1306.31   1
   1   9  -8  294.82  531.32   1
  -1   9   8 2081.84  887.45   1
  -1   9   7 -271.56  405.42   1
   1   9  -7 2280.46  981.72   1
  -1   9   7 1522.05  711.24   1
  -1   9   6 4135.68 1009.86   1
   1   9  -6 2526.42  918.72   1
  -1   9   6 4787.37 1205.20   1
  -1   9   5 -516.57  394.34   1
   1   9  -5  140.50  505.14   1
  -1   9   5  914.05  789.33   1
   1   9  -4  964.61  907.20   1
  -1   9   4 -635.93  680.29   1
  -1   9   4  318.15  345.31   1
   1   9  -310669.80 1947.03   1
  -1   9   310477.50 1851.22   1
  -1   9   3 7695.26 1248.02   1
  -1   9   2 1861.16  819.79   1
   1   9  -2 1197.82  732.52   1
  -1   9   1 6928.27 1355.38   1
   1   9  -1 9439.77 1655.65   1
   1   9   0 4154.30 1127.03   1
  -1   9   0 5704.99 1243.24   1
  -1   9  -1 7765.24 1263.02   1
   1   9   1 8655.94 1613.10   1
  -1   9  -223924.40 2443.95   1
   1   9   226129.90 2833.15   1
  -1   9  -3 5765.51 1212.91   1
   1   9   3 6145.15 1397.89   1
  -1   9  -4 5371.99 1248.82   1
   1   9   4 3666.66 1169.84   1
  -1   9  -5 1634.88  980.12   1
   1   9   5  549.55  688.39   1
   1   9   5  680.63  517.97   1
   1   9   6 1577.21  861.07   1
  -1   9  -6  863.06  520.18   1
   1   9   6  244.81  408.92   1
  -1   9  -7 4340.46 1191.14   1
   1   9   7 4052.99 1192.00   1
   1   9   7 3867.83 1038.19   1
  -1   9  -8  581.64  842.00   1
   1   9   8 2210.79  881.88   1
  -1   9  -9 1927.38  826.58   1
  -1  10   9  831.12  514.16   1
  -1  10   8 1915.06  740.30   1
  -1  10   710143.60 1897.09   1
   1  10  -6 1228.96  910.50   1
  -1  10   6  772.24  646.79   1
   1  10  -5 2857.74 1215.86   1
  -1  10   5 1246.62 1008.04   1
   1  10  -4 -130.19  490.52   1
  -1  10   4  631.26  616.61   1
   1  10  -3 7036.81 1498.09   1
  -1  10   3 8268.49 1615.72   1
   1  10  -2 1053.57  738.83   1
  -1  10   2 2786.83  945.22   1
  -1  10   110027.60 1781.96   1
   1  10  -1 9957.18 1837.40   1
   1  10   0 6518.02 1667.89   1
  -1  10   0 4024.47 1156.29   1
   1  10   1 3610.37 1160.59   1
  -1  10  -1 3497.59 1215.01   1
  -1  10  -2 2065.26 1014.41   1
   1  10   2 1026.43  948.60   1
   1  10   3 1365.81  826.88   1
  -1  10  -3  683.46  583.82   1
  -1  10  -4 8301.64 1616.97   1
   1  10   4 7879.18 1742.03   1
   1  10   5 2527.26 1089.22   1
  -1  10  -5  592.97  643.17   1
  -1  10  -612347.50 2104.10   1
   1  10   610941.20 2055.66   1
  -1  10  -7 2545.68 1039.15   1
  -1  11   5 1499.92  767.93   1
  -1  11   4  833.97  611.16   1
  -1  11   3  354.20  412.45   1
  -1  11   2 2877.04 1098.86   1
  -1  11   1  667.52  545.15   1
  -1  11   0 2445.40 1078.33   1
  -1  11  -1  999.43  616.37   1
  -1  11  -2 3786.94 1268.64   1
  -1  11  -3 5385.76 1375.73   1
   2 -11   0 3116.71  993.10   1
   2 -11   1 5516.40 1292.93   1
   2 -11   2  235.49  387.11   1
   2 -11   3 1038.28  612.04   1
   2 -10  -8 5195.23 1368.77   1
   2 -10  -7 1533.88  806.05   1
  -2 -10   7 1085.61  884.15   1
   2 -10  -6 3620.71 1136.38   1
  -2 -10   6 2782.73  964.56   1
   2 -10  -5 5064.29 1429.65   1
   2 -10  -5 5020.30 1335.47   1
  -2 -10   5 4433.81 1405.46   1
   2 -10  -413757.10 2037.89   1
   2 -10  -412206.60 1875.16   1
  -2 -10   412739.80 1998.03   1
   2 -10  -3 3027.47 1021.81   1
  -2 -10   3 4892.28 1294.95   1
   2 -10  -3 5354.34 1297.51   1
   2 -10  -2 9348.19 1691.19   1
   2 -10  -2 8142.84 1421.82   1
  -2 -10   210227.90 1758.71   1
   2 -10  -1 1817.40  893.44   1
   2 -10  -1  604.84  430.83   1
  -2 -10   1 1855.02  903.37   1
   2 -10   0  729.26  561.52   1
   2 -10   0 1398.80  750.15   1
  -2 -10   0  481.02  397.19   1
  -2 -10  -1 5458.10 1347.11   1
   2 -10   1 4366.88 1198.87   1
   2 -10   2 2699.44  822.83   1
  -2 -10  -2 3641.95 1148.66   1
   2 -10   3 6613.23 1265.84   1
   2 -10   412391.80 1686.73   1
  -2  -9  11 1759.57  843.82   1
   2  -9 -11 3238.97 1127.30   1
   2  -9 -10 6359.57 1426.62   1
  -2  -9  10 4387.45 1130.93   1
   2  -9  -9  744.24  623.53   1
  -2  -9   9 1839.62  795.05   1
   2  -9  -8 6126.09 1275.94   1
  -2  -9   8 5500.89 1262.72   1
   2  -9  -8 5897.26 1348.84   1
   2  -9  -7 5159.96 1225.09   1
   2  -9  -7 3417.71  938.77   1
  -2  -9   7 6750.44 1362.81   1
   2  -9  -6 2463.24 1002.78   1
  -2  -9   6 1180.54  811.29   1
   2  -9  -6 1536.51  860.14   1
   2  -9  -5 3932.79 1128.84   1
   2  -9  -5 3054.44 1071.06   1
  -2  -9   5 2862.43 1003.15   1
   2  -9  -4 7568.73 1570.01   1
   2  -9  -4 3873.01 1100.24   1
  -2  -9   4 4844.74 1264.19   1
   2  -9  -3 7241.15 1423.52   1
  -2  -9   3 4300.26 1180.00   1
   2  -9  -3 4871.75 1113.67   1
  -2  -9   2 5153.73 1316.95   1
   2  -9  -2 3076.74 1096.98   1
   2  -9  -2 2507.08  860.74   1
   2  -9  -1 4765.87 1255.74   1
   2  -9  -1 6444.97 1198.45   1
  -2  -9   1 5948.94 1281.74   1
   2  -9   0 4427.36 1200.97   1
  -2  -9   0 2362.16  978.63   1
   2  -9   0 2587.59  876.24   1
   2  -9   1 9006.93 1572.82   1
  -2  -9  -1 7025.35 1335.78   1
   2  -9   1 6882.60 1246.65   1
  -2  -9  -2 5496.30 1230.34   1
   2  -9   2 3903.77 1002.20   1
  -2  -9  -314472.70 1866.20   1
   2  -9   314875.60 1755.25   1
  -2  -9  -4 4828.48 1117.70   1
   2  -9   4 4716.61 1029.80   1
   2  -9   5 4212.63  908.73   1
  -2  -9  -5 3026.45  953.19   1
  -2  -9  -6 1605.86  831.14   1
  -2  -9  -7 2569.57  793.58   1
  -2  -9  -8  409.11  345.11   1
   2  -8 -13 4781.66 1286.82   1
   2  -8 -12  706.74  582.34   1
  -2  -8  12 1889.31  811.83   1
   2  -8 -11 2806.76 1002.25   1
  -2  -8  11 3145.74 1050.74   1
   2  -8 -10 1773.55  840.41   1
  -2  -8  10 3047.52  969.21   1
   2  -8  -9 5173.10 1143.89   1
  -2  -8   9 5069.46 1104.66   1
   2  -8  -8 1823.41  705.87   1
  -2  -8   8  358.68  422.33   1
   2  -8  -7 3119.69  792.16   1
  -2  -8   7 3457.97  966.88   1
   2  -8  -612382.70 1866.61   1
  -2  -8   610451.50 1586.29   1
   2  -8  -5 3089.77 1047.42   1
  -2  -8   5 1185.58  905.55   1
   2  -8  -4 3253.10  988.84   1
   2  -8  -4 3763.75  977.69   1
  -2  -8   4 3057.48  870.18   1
   2  -8  -313899.00 1871.54   1
  -2  -8   311433.50 1742.15   1
   2  -8  -310476.20 1575.46   1
   2  -8  -2 6561.98 1371.84   1
  -2  -8   2 5501.73 1193.32   1
   2  -8  -2 6025.60 1209.57   1
   2  -8  -1 5764.19 1289.49   1
   2  -8  -1 7167.71 1339.43   1
  -2  -8   1 8048.36 1380.14   1
   2  -8   011859.80 1753.09   1
   2  -8   0 8917.51 1327.31   1
  -2  -8   0 8816.39 1472.46   1
   2  -8   1 7134.01 1324.33   1
  -2  -8  -1 7102.44 1272.96   1
   2  -8   1 4501.13  960.12   1
   2  -8   217407.10 2029.35   1
   2  -8   217212.20 1727.63   1
  -2  -8  -216915.60 1976.20   1
  -2  -8  -3 1126.11  618.40   1
   2  -8   3 1594.72  552.31   1
  -2  -8  -4 7896.17 1392.39   1
   2  -8   4 7574.97 1120.49   1
  -2  -8  -510752.30 1549.12   1
   2  -8   5 9555.45 1271.47   1
  -2  -8  -6  857.84  562.88   1
   2  -8   6  933.52  387.74   1
  -2  -8  -7  114.76  460.79   1
  -2  -8  -8 1098.67  504.26   1
  -2  -8  -9 1224.82  668.18   1
  -2  -8 -10 2612.46  918.82   1
  -2  -8 -11  844.31  594.62   1
  -2  -7  13 7417.09 1452.61   1
   2  -7 -12 3411.96 1017.61   1
  -2  -7  12 4342.49 1170.03   1
   2  -7 -1119731.40 2362.92   1
  -2  -7  1122524.40 2301.84   1
   2  -7 -1115724.20 2121.32   1
   2  -7 -10  516.22  442.14   1
   2  -7 -10 1246.85  702.65   1
  -2  -7  10 1224.01  755.28   1
   2  -7  -910813.60 1703.89   1
  -2  -7   9 8770.75 1398.84   1
  -2  -7   8 4933.39 1114.86   1
   2  -7  -8 6263.40 1272.75   1
   2  -7  -718295.10 2145.89   1
  -2  -7   715386.30 1867.42   1
   2  -7  -625955.40 2456.76   1
  -2  -7   625059.60 2294.76   1
   2  -7  -5 5593.73 1149.31   1
  -2  -7   5 6951.08 1233.94   1
   2  -7  -428180.00 2532.31   1
  -2  -7   420228.50 2114.91   1
   2  -7  -374574.10 4136.20   1
  -2  -7   363333.50 3809.68   1
   2  -7  -2 3392.90 1012.25   1
   2  -7  -2 4206.22 1061.21   1
  -2  -7   2 4640.92 1017.40   1
   2  -7  -125733.20 2383.88   1
   2  -7  -124326.60 2145.87   1
   2  -7   082085.60 4223.81   1
  -2  -7   072924.30 3702.79   1
   2  -7   069854.90 3405.20   1
   2  -7   1 6308.62 1184.59   1
   2  -7   1 5313.65  942.84   1
  -2  -7  -1 5838.88 1156.01   1
   2  -7   286140.70 4407.57   1
  -2  -7  -282783.60 3936.47   1
  -2  -7  -327288.60 2294.66   1
   2  -7   323060.00 1828.45   1
   2  -7   4 5203.83  872.99   1
  -2  -7  -4 5125.52 1009.79   1
   2  -7   5 8965.46 1109.59   1
  -2  -7  -511264.90 1580.29   1
  -2  -7  -613615.80 1636.33   1
   2  -7   610593.10 1223.36   1
   2  -7   7 3431.33  695.08   1
  -2  -7  -7 4055.80  955.97   1
  -2  -7  -8 6102.15 1159.43   1
  -2  -7  -9 3749.16  911.28   1
  -2  -7 -10 6059.87 1190.27   1
  -2  -7 -11 1804.76  689.14   1
  -2  -7 -12 4212.75 1049.34   1
  -2  -7 -13 8518.41 1434.23   1
  -2  -6  14 2565.28  950.27   1
   2  -6 -13  679.47  543.28   1
  -2  -6  13  408.42  435.88   1
   2  -6 -12 9501.65 1619.79   1
  -2  -6  12 8287.14 1351.37   1
   2  -6 -11 6460.61 1349.56   1
  -2  -6  11 5527.53 1106.25   1
   2  -6 -10 1813.12  849.90   1
  -2  -6  10 3081.61  832.33   1
  -2  -6   916536.00 1813.88   1
   2  -6  -915704.80 1848.14   1
   2  -6  -826079.00 2346.32   1
   2  -6  -834407.40 2845.98   1
  -2  -6   828972.50 2368.67   1
   2  -6  -716952.90 1793.78   1
   2  -6  -719745.30 2064.17   1
  -2  -6   718640.90 1891.44   1
   2  -6  -6 5007.62 1180.97   1
   2  -6  -6 1949.87  858.56   1
  -2  -6   6 3032.84  889.56   1
  -2  -6   5 2866.13  515.92   1
   2  -6  -5 2557.11  822.40   1
  -2  -6   5 3579.56  844.44   1
  -2  -6   467325.30 3364.47   1
   2  -6  -467346.30 3589.71   1
  -2  -6   3 6705.83 1210.66   1
   2  -6  -3 7920.60 1321.52   1
   2  -6  -216208.80 1787.30   1
  -2  -6   226403.00 2323.83   1
  -2  -6   114636.50 1641.18   1
   2  -6  -1 8078.44 1258.60   1
   2  -6   030005.30 2352.23   1
   2  -6   028833.90 1986.40   1
  -2  -6   029711.40 2146.06   1
   2  -6   158298.10 3335.86   1
  -2  -6  -155962.80 2936.25   1
   2  -6   155546.40 2693.65   1
   2  -6   211198.00 1455.04   1
  -2  -6  -215111.20 1551.05   1
   2  -6   210780.30 1175.58   1
   2  -6   3 3532.41  805.09   1
   2  -6   3 6209.39 1161.86   1
  -2  -6  -4 3604.23  476.80   1
   2  -6   4 3990.77  704.32   1
  -2  -6  -4 3635.56  802.68   1
   2  -6   512486.30 1173.20   1
  -2  -6  -510979.30 1321.59   1
  -2  -6  -511677.30  847.62   1
  -2  -6  -6 8075.42 1236.55   1
   2  -6   6 4332.75  696.66   1
   2  -6   719906.60 1460.52   1
  -2  -6  -722235.20 2027.15   1
  -2  -6  -813574.20 1544.49   1
  -2  -6  -9 6097.34 1088.92   1
  -2  -6 -10 4676.03  964.70   1
  -2  -6 -11 5314.75 1083.64   1
  -2  -6 -12 1726.17  653.98   1
  -2  -6 -13 6195.91 1150.94   1
   2  -5 -15 2404.71  966.76   1
   2  -5 -14 4884.05 1234.91   1
  -2  -5  14 5018.50 1134.71   1
  -2  -5  13 4592.12 1021.29   1
   2  -5 -13 5361.07 1206.46   1
   2  -5 -12  664.95  480.08   1
  -2  -5  12 -273.89  304.64   1
  -2  -5  12  739.88  506.26   1
   2  -5 -1113267.40 1718.66   1
  -2  -5  1114565.40 1648.04   1
  -2  -5  1116278.90 1809.25   1
  -2  -5  1010512.10 1458.33   1
  -2  -5  10 8814.73 1389.05   1
   2  -5 -1011049.00 1597.52   1
   2  -5  -954320.90 3231.06   1
  -2  -5   959143.50 3191.75   1
  -2  -5   959542.50 3242.36   1
  -2  -5   829307.20 2229.43   1
   2  -5  -831762.70 2450.02   1
   2  -5  -724650.60 2016.55   1
  -2  -5   723685.70 2010.40   1
  -2  -5   718571.20  840.04   1
   2  -5  -610335.30 1474.61   1
   2  -5  -610641.40 1289.50   1
  -2  -5   611046.80 1369.65   1
  -2  -5   6 9337.36  688.74   1
  -2  -5   5 3134.88  524.05   1
   2  -5  -5 1686.01  995.43   1
   2  -5  -5 3901.86 1629.94   1
  -2  -5   5 2661.09  972.66   1
   2  -5  -411292.20 1276.23   1
   2  -5  -410359.80 1409.45   1
  -2  -5   411486.20 1326.75   1
  -2  -5   410850.90  912.08   1
   2  -5  -3  115033    4478   1
  -2  -5   3  126328    4368   1
  -2  -5   3  114512    3256   1
   2  -5  -235485.90 2466.40   1
  -2  -5   232869.10 1765.63   1
   2  -5   128204.50 1748.94   1
   2  -5   126615.60 1701.11   1
   2  -5   286586.00 3813.23   1
   2  -5   280389.40 2878.94   1
   2  -5   278387.30 3037.28   1
   2  -5   322926.70 2006.15   1
  -2  -5  -321730.50 1700.25   1
   2  -5   320366.40 1375.44   1
  -2  -5  -438501.50 1325.59   1
  -2  -5  -440171.00 2327.28   1
   2  -5   441404.70 1895.73   1
  -2  -5  -5 4801.75  869.51   1
  -2  -5  -5 3989.48  460.85   1
   2  -5   5 4140.75  602.28   1
  -2  -5  -614577.70  967.28   1
   2  -5   615375.50 1124.65   1
  -2  -5  -723860.30 1390.73   1
   2  -5   723138.50 1337.29   1
  -2  -5  -725764.70 1976.98   1
   2  -5   817199.60 1090.25   1
  -2  -5  -828344.20 2070.06   1
  -2  -5  -913856.90 1444.70   1
  -2  -5 -10 3297.33  796.71   1
   2  -5  11  947.33  393.76   1
  -2  -5 -11 1145.75  486.91   1
  -2  -5 -12 2216.53  710.51   1
  -2  -4  15 3423.51  980.25   1
   2  -4 -15 3894.63 1137.57   1
   2  -4 -14 2657.42  951.20   1
  -2  -4  14 2723.79  849.20   1
   2  -4 -13 8219.73 1498.67   1
  -2  -4  13 9094.85 1450.44   1
  -2  -4  12 3943.76  921.17   1
   2  -4 -12 2269.77  773.37   1
  -2  -4  1115435.80 1725.14   1
   2  -4 -1116059.30 1889.53   1
  -2  -4  1119847.70 2008.35   1
  -2  -4  1027976.30 2130.80   1
  -2  -4  1031618.70 2387.30   1
   2  -4 -1030522.40 2411.85   1
   2  -4  -926901.30 2167.22   1
  -2  -4   924864.50 2012.34   1
  -2  -4   929111.20 2253.06   1
   2  -4  -822267.10 1913.22   1
  -2  -4   826719.20 2019.22   1
  -2  -4   823439.60 1883.50   1
  -2  -4   725974.90 1965.28   1
  -2  -4   723874.30 1901.98   1
   2  -4  -725301.80 1996.85   1
  -2  -4   634862.70 2211.31   1
   2  -4  -635190.90 2198.68   1
  -2  -4   630683.20  985.67   1
  -2  -4   5 9388.73 1194.47   1
  -2  -4   510003.70  650.92   1
   2  -4  -511453.20 1229.66   1
   2  -4  -420991.00 1645.92   1
  -2  -4   421128.20 1736.04   1
  -2  -4   423796.50 1147.50   1
  -2  -4   325484.90 1281.74   1
   2  -4  -318833.50 1439.71   1
   2  -4  -229049.20 1679.92   1
  -2  -4   238350.10 1711.59   1
  -2  -4   147933.70 2014.90   1
  -2  -4   042138.90 1954.19   1
   2  -4   1  151422    3700   1
   2  -4   281112.70 2706.60   1
   2  -4   276669.40 2489.65   1
   2  -4   374833.90 2323.88   1
   2  -4   378466.90 2805.11   1
  -2  -4  -4 3813.45  336.10   1
   2  -4   4 4765.83  563.43   1
   2  -4   516360.10  979.16   1
  -2  -4  -514596.10  823.89   1
  -2  -4  -614269.00 1384.43   1
   2  -4   6 9163.25  707.34   1
   2  -4   7 8162.78  613.42   1
   2  -4   7 7955.48  587.39   1
   2  -4   815011.10  778.37   1
   2  -4   817935.80 1032.85   1
   2  -4   913878.30 1030.92   1
  -2  -4  -915431.70 1438.82   1
  -2  -4 -1022166.70 1736.06   1
   2  -4  1022157.60 1383.94   1
   2  -4  1021631.50 1905.47   1
  -2  -4 -11  232.16  373.18   1
   2  -4  11   33.03  350.85   1
  -2  -4 -1210766.90 1282.23   1
   2  -4  1210517.80 1396.41   1
   2  -3 -16  920.01  737.84   1
   2  -3 -15 9246.61 1569.80   1
  -2  -3  15 8024.40 1426.19   1
   2  -3 -14 5899.50 1238.69   1
  -2  -3  14 5454.06 1166.66   1
  -2  -3  1315035.40 1762.07   1
   2  -3 -1313456.90 1805.03   1
   2  -3 -12 3264.36  892.30   1
  -2  -3  12 3665.12  939.58   1
  -2  -3  11 8692.81 1290.46   1
   2  -3 -11 9106.09 1360.30   1
   2  -3 -1017743.80 1813.01   1
  -2  -3  1021460.90 1898.44   1
   2  -3  -912520.90 1478.40   1
  -2  -3   911273.20 1298.72   1
  -2  -3   913076.30 1421.89   1
  -2  -3   8 4596.89  968.91   1
   2  -3  -8 3767.74  876.99   1
  -2  -3   8 3127.46  766.63   1
   2  -3  -716830.30 1548.14   1
  -2  -3   714253.10 1396.56   1
   2  -3  -715594.60 1420.57   1
  -2  -3   718067.80 1628.05   1
  -2  -3   6 6196.20  895.09   1
   2  -3  -610175.20 1196.16   1
  -2  -3   6 7279.30 1025.73   1
   2  -3  -6 9364.62 1089.28   1
  -2  -3   5  171011    4625   1
  -2  -3   5  173393    4585   1
   2  -3  -5  177560    4537   1
   2  -3  -5  178088    4269   1
  -2  -3   496452.20 3387.11   1
   2  -3  -494619.20 3162.06   1
   2  -3  -4  100223    2930   1
  -2  -3   492582.80 2015.38   1
   2  -3  -494324.50 3111.12   1
  -2  -3   367718.00 2805.57   1
   2  -3  -374332.70 2376.74   1
   2  -3  -372456.10 2535.33   1
  -2  -3   369811.70 1909.22   1
  -2  -3   2  106554    2606   1
   2  -3  -2  105323    2928   1
   2  -3  -156593.40 1939.45   1
  -2  -3   154834.00 1934.57   1
  -2  -3   0 8543.61  883.44   1
   2  -3   0 3051.02  380.15   1
  -2  -3  -136874.80 1809.74   1
   2  -3   134174.40 1394.89   1
  -2  -3  -278101.20 2735.25   1
   2  -3   277415.60 2342.01   1
   2  -3   338444.70 1785.80   1
   2  -3   335432.50 1282.98   1
   2  -3   426328.90 1720.81   1
   2  -3   421625.00  920.32   1
   2  -3   512326.80  550.03   1
   2  -3   513066.20  652.03   1
   2  -3   616918.40  635.99   1
   2  -3   620274.60  887.00   1
   2  -3   712884.00  809.87   1
   2  -3   819805.00 1139.80   1
   2  -3   919573.20 1245.76   1
   2  -3   921538.50 1767.38   1
  -2  -3  -921401.30 1535.76   1
   2  -3  10 6156.15  774.18   1
   2  -3  10 7586.68 1071.20   1
  -2  -3 -10 8163.27  963.80   1
  -2  -3 -11 5656.11  860.04   1
   2  -3  11 3917.34  829.68   1
   2  -3  11 3668.92  630.44   1
  -2  -3 -12 3258.59  718.87   1
   2  -3  12 2500.89  584.29   1
   2  -3  12 1796.61  727.30   1
   2  -3  13 2401.39  685.52   1
  -2  -3 -13 2338.69  689.35   1
  -2  -3 -14 1642.90  665.64   1
   2  -2 -1712020.70 1975.39   1
   2  -2 -16 3228.10 1128.30   1
   2  -2 -15 2035.15  790.26   1
  -2  -2  15 2447.99  829.82   1
  -2  -2  14 2032.66  732.81   1
   2  -2 -14 1190.03  491.01   1
   2  -2 -13 8019.13 1340.34   1
  -2  -2  13 5029.54 1009.73   1
   2  -2 -1214656.80 1761.49   1
  -2  -2  1212516.50 1498.63   1
   2  -2 -11 5705.23 1121.06   1
  -2  -2  11 5446.02  986.63   1
  -2  -2  1032526.20 2252.42   1
   2  -2 -1033730.80 2424.68   1
   2  -2  -928254.20 2098.75   1
  -2  -2   929834.30 2069.53   1
   2  -2  -8 4082.13  737.49   1
  -2  -2   8 5917.36 1090.00   1
   2  -2  -8 7752.31 1169.34   1
  -2  -2   711054.20 1322.33   1
   2  -2  -7 9884.63 1033.35   1
  -2  -2   6  186059    4818   1
  -2  -2   6  175845    4587   1
  -2  -2   6  174495    4572   1
   2  -2  -6  181416    4252   1
   2  -2  -6  183477    4542   1
  -2  -2   513036.40 1168.25   1
   2  -2  -517174.50 1404.80   1
   2  -2  -513644.90 1106.76   1
  -2  -2   512291.90 1337.65   1
   2  -2  -517537.00 1309.56   1
  -2  -2   4  159704    4005   1
   2  -2  -4  157631    3871   1
   2  -2  -4  159645    3820   1
   2  -2  -4  159982    3692   1
  -2  -2   4  153933    4030   1
  -2  -2   314824.00 1177.53   1
  -2  -2   313128.10 1101.33   1
   2  -2  -317074.50 1148.03   1
   2  -2  -242090.00 1709.62   1
  -2  -2   238548.90 1839.88   1
  -2  -2   241225.30 1497.10   1
  -2  -2   162602.80 1987.12   1
   2  -2  -155792.30 1730.18   1
   2  -2   0  140296    2336   1
   2  -2   0  142934    2588   1
   2  -2   0  146918    2257   1
  -2  -2   0  144854    3282   1
   2  -2   1  172227    2976   1
  -2  -2  -1  176197    3888   1
  -2  -2  -232082.90 1478.25   1
   2  -2   232831.10 1343.37   1
  -2  -2  -234395.20 1701.37   1
   2  -2   341928.60 2107.83   1
   2  -2   348732.50 1855.55   1
  -2  -2  -348549.90 1847.65   1
   2  -2   335990.00  977.99   1
   2  -2   337992.20  845.57   1
  -2  -2  -351804.70 2219.39   1
  -2  -2  -433132.20 1514.98   1
   2  -2   434354.10 1679.05   1
  -2  -2  -435436.30 1720.76   1
   2  -2   554216.80 2355.09   1
  -2  -2  -560875.00 2196.08   1
   2  -2   555882.00 1522.26   1
  -2  -2  -6  121296    3089   1
  -2  -2  -6  122710    3429   1
   2  -2   740515.40 1615.35   1
  -2  -2  -744437.30 1833.98   1
  -2  -2  -742186.00 1989.25   1
   2  -2   811716.90  969.02   1
   2  -2   812419.90 1364.56   1
  -2  -2  -814371.60 1217.88   1
  -2  -2  -814057.00 1133.43   1
   2  -2   915123.00 1509.28   1
   2  -2   914358.60 1165.22   1
  -2  -2  -916586.10 1496.57   1
  -2  -2  -916088.40 1360.96   1
  -2  -2 -10 2911.77  687.77   1
  -2  -2 -10 3097.50  660.22   1
   2  -2  10 2419.12  589.59   1
   2  -2  10 1960.91  486.77   1
  -2  -2 -11 4751.59  819.55   1
   2  -2  11 5115.52  964.70   1
   2  -2  11 3025.98  634.94   1
  -2  -2 -11 4422.82  843.96   1
   2  -2  12 4329.94  859.60   1
   2  -2  12 3372.70  690.10   1
  -2  -2 -12 3185.14  757.77   1
  -2  -2 -12 4879.45  810.63   1
   2  -2  13 2162.55  686.52   1
  -2  -2 -13 1204.81  507.74   1
   2  -2  13 1991.24  589.46   1
  -2  -2 -14 5400.93  999.65   1
   2  -2  14 5235.08  962.14   1
  -2  -2 -15 5612.68 1098.51   1
   2  -1 -17 5109.79 1329.45   1
   2  -1 -16 4365.14 1155.04   1
  -2  -1  15  762.16  499.78   1
   2  -1 -15 1228.24  777.69   1
  -2  -1  14 3398.47  883.37   1
   2  -1 -14 3707.60 1026.12   1
   2  -1 -1322660.70 2234.10   1
  -2  -1  1319715.70 1998.76   1
   2  -1 -1213591.10 1752.41   1
  -2  -1  1210603.00 1423.74   1
   2  -1 -11  456.32  241.55   1
   2  -1 -11  -61.72  322.24   1
  -2  -1  11  434.39  386.91   1
  -2  -1  1011130.90 1338.31   1
   2  -1 -10 9807.38 1316.89   1
   2  -1 -10 9133.66  944.95   1
   2  -1  -9 1065.75  160.50   1
  -2  -1   9 1476.19  520.51   1
   2  -1  -9 1373.73  387.25   1
   2  -1  -823767.90 1386.98   1
   2  -1  -821805.80  760.58   1
  -2  -1   736403.30 1981.54   1
   2  -1  -738079.50 1694.78   1
  -2  -1   6  185688    4299   1
  -2  -1   6  187130    4602   1
   2  -1  -6  186730    3813   1
   2  -1  -6  174932    2828   1
  -2  -1   5  394145    6562   1
   2  -1  -5  391907    6036   1
  -2  -1   5  395253    7068   1
   2  -1  -5  392327    5111   1
  -2  -1   422653.60 1524.18   1
   2  -1  -437415.60 1256.46   1
   2  -1  -443107.00 1797.30   1
   2  -1  -3  238921    4449   1
   2  -1  -3  244316    4374   1
  -2  -1   3  245222    4365   1
   2  -1  -3  228558    3785   1
  -2  -1   3  244020    4792   1
  -2  -1   213913.10  994.58   1
   2  -1  -213594.30  846.72   1
   2  -1  -214944.60  898.83   1
   2  -1  -214885.90  852.04   1
  -2  -1   214343.10  907.28   1
   2  -1  -125192.30 1060.30   1
   2  -1  -127301.50 1284.34   1
   2  -1   0  130039    2175   1
   2  -1   0  135389    2426   1
   2  -1   0  132806    3211   1
   2  -1   0  136817    3017   1
   2  -1   117058.00 1073.63   1
  -2  -1  -119016.90 1162.34   1
   2  -1   119227.00  802.19   1
   2  -1   118830.90 1114.79   1
   2  -1   119002.00  795.09   1
  -2  -1  -119256.30 1001.32   1
   2  -1   118029.60  756.08   1
   2  -1   2 7176.40  834.98   1
   2  -1   2 7346.43  440.72   1
  -2  -1  -3  214997    3395   1
   2  -1   3  216207    4091   1
  -2  -1  -3  220465    3699   1
  -2  -1  -3  216612    4430   1
  -2  -1  -3  217826    4699   1
  -2  -1  -4  256033    5439   1
   2  -1   4  254904    4971   1
  -2  -1  -4  250852    4031   1
   2  -1   550245.40 2205.99   1
  -2  -1  -545961.40 1545.16   1
  -2  -1  -685804.60 2596.38   1
  -2  -1  -691620.40 2245.52   1
   2  -1   683936.20 2521.61   1
  -2  -1  -691689.70 2859.71   1
  -2  -1  -733822.70 1669.88   1
  -2  -1  -735091.10 1384.97   1
  -2  -1  -734734.00 1795.85   1
   2  -1   730373.10 1596.47   1
  -2  -1  -8 4327.65  651.32   1
   2  -1   8 3441.02  603.76   1
   2  -1   8 4148.67  779.90   1
  -2  -1  -8 4383.84  494.13   1
  -2  -1  -9 9718.63 1020.26   1
  -2  -1  -911558.50  851.56   1
   2  -1   910552.50 1237.01   1
   2  -1   9 9592.44 1027.43   1
  -2  -1 -10 1088.72  435.31   1
   2  -1  10  362.97  277.62   1
   2  -1  10  886.88  377.96   1
  -2  -1 -10  361.59  267.35   1
  -2  -1 -10 1166.72  317.02   1
  -2  -1 -1110272.20 1146.20   1
  -2  -1 -1111094.20 1208.53   1
  -2  -1 -1111940.50  954.79   1
   2  -1  1110466.90 1284.10   1
   2  -1  11 8842.10 1114.19   1
   2  -1  12 8049.51 1162.74   1
  -2  -1 -12 8412.45 1063.60   1
   2  -1  12 6686.49 1049.52   1
  -2  -1 -12 8180.06 1105.97   1
  -2  -1 -13 6178.91  917.46   1
  -2  -1 -13 5855.56  938.78   1
   2  -1  13 3840.73  843.88   1
   2  -1  13 6205.88 1052.29   1
   2  -1  14 4499.81  887.52   1
  -2  -1 -14 3989.19  818.39   1
   2  -1  14 4115.67  911.72   1
   2  -1  15 3215.98  823.42   1
   2  -1  15 4149.60 1018.25   1
   2   0 -17 3131.14 1375.49   1
   2   0 -16 1921.51  740.78   1
  -2   0  15  416.19  484.23   1
   2   0 -15 1307.52  799.56   1
  -2   0  14  485.86  512.22   1
   2   0 -14 1054.30  652.89   1
  -2   0  1319568.30 2020.43   1
   2   0 -1319672.60 2130.58   1
  -2   0  12 7961.56 1289.23   1
   2   0 -12 6874.64 1332.05   1
  -2   0  1117118.80 1692.35   1
   2   0 -1116158.20 1733.97   1
   2   0 -1115948.40 1076.03   1
   2   0 -1020899.90 1868.59   1
  -2   0  1019689.80 1752.55   1
   2   0 -1016742.60 1012.74   1
   2   0  -9 9271.70 1240.43   1
  -2   0   9 9659.87 1176.93   1
   2   0  -9 7916.86  681.83   1
  -2   0   829004.60 1933.92   1
   2   0  -825596.10 1162.50   1
  -2   0   736002.10 1841.33   1
   2   0  -733856.20 1306.39   1
  -2   0   680617.20 2969.20   1
   2   0  -673541.90 2728.90   1
   2   0  -681835.80 2664.66   1
   2   0  -652505.10 1625.16   1
  -2   0   659510.90 2258.94   1
   2   0  -546933.10 1736.52   1
  -2   0   545223.70 2245.78   1
   2   0  -535155.80 1239.38   1
   2   0  -548196.10 2047.46   1
  -2   0   539289.80 1633.20   1
   2   0  -543032.70 1460.88   1
   2   0  -436739.50 1414.13   1
  -2   0   435449.30 1375.18   1
  -2   0   436072.20 1804.38   1
   2   0  -377506.00 1785.52   1
  -2   0   380820.40 2399.16   1
  -2   0   379103.10 1871.04   1
   2   0  -376970.90 2337.98   1
   2   0  -378135.90 2059.74   1
   2   0  -210581.40  742.61   1
  -2   0   210905.40  590.24   1
   2   0  -213476.90  939.98   1
  -2   0   211830.50  858.65   1
   2   0  -210394.80  539.45   1
   2   0  -212800.80  930.59   1
   2   0  -1 2673.66  275.36   1
   2   0  -1 3881.92  491.38   1
  -2   0   1 3686.78  450.22   1
   2   0  -1 4911.56  552.59   1
   2   0   0  198701    3595   1
   2   0   0  208399    3672   1
  -2   0   0  196216    3366   1
   2   0   0  201466    3430   1
   2   0   0  202938    3873   1
   2   0   167084.80 1845.75   1
   2   0   164727.50 2135.45   1
  -2   0  -167776.90 1649.45   1
   2   0   167256.90 1672.27   1
  -2   0  -165999.20 1871.36   1
   2   0   2 5815.35  659.02   1
   2   0   2 4537.00  466.75   1
  -2   0  -2 4210.17  469.12   1
   2   0   2 5064.79  387.96   1
   2   0   3  253958    3540   1
  -2   0  -3  254549    4389   1
  -2   0  -3  246992    3361   1
   2   0   3  248691    3336   1
   2   0   3  260066    4879   1
   2   0   4  123528    2385   1
   2   0   4  122730    3261   1
  -2   0  -4  128465    3310   1
  -2   0  -4  128382    3069   1
  -2   0  -4  117154    1932   1
  -2   0  -5  306575    4543   1
   2   0   5  302096    4629   1
  -2   0  -5  303054    5482   1
  -2   0  -5  315309    5750   1
  -2   0  -6  114818    3324   1
  -2   0  -6  105022    1854   1
   2   0   6  109909    2709   1
  -2   0  -6  113316    2642   1
  -2   0  -728759.60 1397.38   1
   2   0   727598.70 1414.62   1
   2   0   727387.00 1662.69   1
  -2   0  -726838.30  900.80   1
  -2   0  -8 9445.77  989.37   1
   2   0   8 8073.88  845.74   1
  -2   0  -810140.60  878.80   1
  -2   0  -8 8159.17  522.73   1
   2   0   8 8104.60  975.53   1
   2   0   8 9048.50 1076.86   1
   2   0   9 6812.36 1030.68   1
   2   0   9 4937.16  740.66   1
  -2   0  -9 5582.32  507.90   1
  -2   0  -9 6787.01  526.75   1
   2   0   9 5877.20  911.95   1
  -2   0  -9 7516.63  940.98   1
  -2   0 -1012038.90  738.61   1
   2   0  1013485.10 1453.82   1
   2   0  1010151.80 1244.14   1
  -2   0 -1012452.20 1265.29   1
  -2   0 -1112254.70 1199.08   1
  -2   0 -1111554.50 1201.64   1
   2   0  1112292.90 1398.86   1
   2   0  1112834.20 1425.34   1
  -2   0 -1221592.80 1665.07   1
   2   0  1218929.10 1787.01   1
   2   0  1221533.80 1953.15   1
  -2   0 -1220327.50 1690.11   1
  -2   0 -13  903.61  478.88   1
  -2   0 -13  926.08  369.30   1
   2   0  13  896.79  499.69   1
   2   0  13 1539.16  671.18   1
   2   0  14 2270.18  643.78   1
  -2   0 -14 3062.77  675.74   1
   2   0  14 2728.30  758.70   1
   2   0  15  648.92  403.93   1
   2   0  15  399.06  653.34   1
   2   1 -17 3324.61 1099.57   1
   2   1 -16 4544.74 1218.76   1
   2   1 -15 1113.49  683.96   1
  -2   1  14 4174.77 1022.33   1
   2   1 -14 4309.74 1072.53   1
  -2   1  1322752.40 2152.90   1
   2   1 -1320834.00 2180.81   1
  -2   1  1211839.50 1520.62   1
   2   1 -1211501.30 1587.96   1
   2   1 -11 1294.56  615.59   1
  -2   1  11  314.29  362.68   1
   2   1 -1012551.70 1571.78   1
  -2   1  10 9928.54 1251.05   1
  -2   1   9 1016.75  533.54   1
   2   1  -9 1012.96  649.76   1
   2   1  -9 1286.35  192.41   1
   2   1  -9 1557.49  519.82   1
   2   1  -822114.30 1596.73   1
  -2   1   820807.10 1414.00   1
   2   1  -817911.00  590.13   1
  -2   1   742582.70 1899.26   1
   2   1  -740681.60 2260.61   1
   2   1  -6  183767    4169   1
  -2   1   6  178640    3708   1
   2   1  -6  183859    4410   1
  -2   1   6  192639    4541   1
   2   1  -5  395593    6502   1
  -2   1   5  395065    5852   1
   2   1  -5  406227    6972   1
  -2   1   5  408499    7167   1
   2   1  -422544.80 1274.13   1
  -2   1   430541.40 1216.41   1
  -2   1   446736.80 2027.39   1
  -2   1   427325.20 1881.16   1
   2   1  -446406.40 2032.34   1
  -2   1   422347.60 1012.61   1
  -2   1   3  232602    4449   1
  -2   1   3  232545    3208   1
   2   1  -3  241177    4653   1
   2   1  -3  243443    4225   1
  -2   1   3  235808    3843   1
   2   1  -3  233037    3490   1
  -2   1   214600.10  850.04   1
   2   1  -213841.60  975.38   1
   2   1  -212578.50  840.99   1
   2   1  -213240.50  882.38   1
  -2   1   214520.50  891.43   1
   2   1  -215378.60  828.18   1
  -2   1   214510.40  887.87   1
   2   1  -120898.60 1103.17   1
  -2   1   123677.50 1038.01   1
   2   1  -126200.90 1262.35   1
  -2   1   128558.30 1153.19   1
   2   1  -124586.50 1226.86   1
  -2   1   0  136683    2524   1
   2   1   0  142743    3047   1
   2   1   0  139687    3043   1
   2   1   0  132987    3194   1
   2   1   118401.30  669.16   1
  -2   1  -117150.10 1093.72   1
   2   1   119250.40 1133.55   1
   2   1   117522.40  922.94   1
   2   1   2 7616.33  866.88   1
  -2   1  -2 8410.41  850.07   1
   2   1   2 7338.42  589.88   1
   2   1   3  216091    3864   1
  -2   1  -3  216690    4490   1
   2   1   3  227699    4559   1
   2   1   3  214043    3627   1
   2   1   4  224436    4067   1
   2   1   4  234561    4740   1
  -2   1  -537130.60 1122.69   1
   2   1   536252.40 1587.15   1
   2   1   537880.90 1843.75   1
   2   1   687557.90 2697.39   1
  -2   1  -691268.50 3204.59   1
  -2   1  -686949.50 2043.96   1
  -2   1  -690135.00 3067.58   1
   2   1   685312.20 2851.09   1
   2   1   732098.30 1711.49   1
  -2   1  -733162.70 1355.60   1
   2   1   734316.00 2082.58   1
  -2   1  -734351.20 1926.12   1
  -2   1  -8 4551.99  729.62   1
  -2   1  -8 3695.86  506.87   1
   2   1   8 4045.74  777.85   1
   2   1   8 3845.18  749.31   1
   2   1   8 3711.84  624.89   1
  -2   1  -910192.70  902.17   1
   2   1   910425.90 1286.30   1
   2   1   910908.20 1282.98   1
  -2   1  -912210.10 1253.01   1
  -2   1 -10  523.94  234.11   1
   2   1  10  741.39  402.86   1
   2   1  10  881.55  504.62   1
   2   1  11 9885.81 1311.66   1
   2   1  1111818.10 1480.81   1
  -2   1 -11 9786.48 1226.64   1
   2   1  12 9369.10 1334.98   1
   2   1  12 7480.16 1305.91   1
  -2   1 -12 7784.53 1137.57   1
  -2   1 -1210297.20 1127.68   1
   2   1  13 6812.40 1157.14   1
  -2   1 -13 6810.47  950.81   1
  -2   1 -13 6208.33 1006.81   1
   2   1  13 6315.62 1139.17   1
  -2   1 -14 4420.84  875.56   1
   2   1  14 5307.88 1041.04   1
   2   1  14 5544.95 1123.24   1
   2   1  15 3116.61  901.19   1
   2   1  15 2905.63  853.22   1
   2   1  16  968.38  537.15   1
   2   2 -17 8238.80 1623.72   1
   2   2 -16 3479.91 1060.13   1
   2   2 -15 2599.95  912.15   1
  -2   2  14  427.04  447.06   1
   2   2 -14 1083.62  523.54   1
   2   2 -13 7272.06 1312.47   1
  -2   2  13 6257.85 1135.33   1
  -2   2  1212305.00 1548.86   1
   2   2 -1214790.10 1767.95   1
   2   2 -11 4935.12  949.37   1
   2   2 -11 4171.02  945.97   1
  -2   2  11 4965.46  851.15   1
  -2   2  1031634.40 2293.24   1
   2   2 -1031206.70 2224.26   1
   2   2 -1028980.10 2284.97   1
  -2   2   923056.70 1814.28   1
   2   2  -925300.50 2097.07   1
   2   2  -927527.00 2000.16   1
  -2   2   8 5330.93  788.15   1
   2   2  -8 4192.02  805.55   1
   2   2  -8 3653.28  762.81   1
  -2   2   717190.80 1312.01   1
   2   2  -713431.70 1404.60   1
  -2   2   6  174538    3776   1
   2   2  -6  184746    4590   1
  -2   2   6  181521    4466   1
  -2   2   514083.10  692.98   1
  -2   2   518412.30 1336.56   1
  -2   2   516770.80 1325.31   1
   2   2  -514303.60 1166.10   1
   2   2  -519209.70 1390.80   1
  -2   2   4  153642    3637   1
  -2   2   4  159195    3939   1
   2   2  -4  160071    3886   1
  -2   2   4  153058    2807   1
   2   2  -4  158937    4011   1
   2   2  -4  148856    2308   1
  -2   2   320921.90 1214.71   1
   2   2  -315854.00 1137.50   1
   2   2  -318887.00 1286.68   1
   2   2  -316096.90  785.63   1
  -2   2   320532.10 1244.43   1
  -2   2   316493.90  903.65   1
  -2   2   262587.70 1987.94   1
   2   2  -238519.30 1776.41   1
  -2   2   235398.70  943.78   1
   2   2  -241125.20 1870.77   1
   2   2  -257978.60 1637.33   1
  -2   2   249310.50 1721.43   1
  -2   2   242049.80 1561.18   1
  -2   2   163507.20 2006.50   1
  -2   2   159832.80 1608.33   1
   2   2  -155447.00 2123.17   1
   2   2  -160673.50 2179.09   1
   2   2  -176951.00 2036.37   1
  -2   2   149556.30 1053.91   1
  -2   2   173371.00 1934.16   1
  -2   2   0  145844    3888   1
  -2   2   0  142617    2282   1
   2   2   0  143980    3433   1
  -2   2   0  144083    2377   1
   2   2   0  144748    3381   1
   2   2   0  147867    3206   1
  -2   2   0  151705    2638   1
  -2   2  -1  174728    4258   1
   2   2   1  174651    3915   1
  -2   2  -1  167516    2528   1
  -2   2  -1  172776    2929   1
   2   2   1  171940    3690   1
   2   2   1  176695    3768   1
  -2   2  -234048.70 1810.84   1
  -2   2  -234277.60 1364.57   1
   2   2   232289.60 1478.40   1
   2   2   232856.70 1624.47   1
  -2   2  -340716.10 2021.71   1
   2   2   339132.70 1745.81   1
   2   2   337302.30 1622.66   1
   2   2   339430.70 1871.19   1
   2   2   432150.20 1626.23   1
  -2   2  -431403.50 1818.73   1
   2   2   432757.50 1718.61   1
   2   2   535961.50 1834.87   1
   2   2   535971.90 1832.62   1
   2   2   6  119254    3552   1
  -2   2  -6  114567    2379   1
   2   2   6  120745    3497   1
  -2   2  -6  118840    3707   1
  -2   2  -743556.60 1530.17   1
   2   2   748275.60 2508.34   1
   2   2   744096.40 2086.99   1
  -2   2  -743102.40 2294.62   1
  -2   2  -814289.50  976.65   1
  -2   2  -812133.90 1340.05   1
   2   2   915265.60 1707.38   1
  -2   2  -916903.20 1163.63   1
   2   2   918957.80 1748.92   1
  -2   2  -916953.60 1592.28   1
   2   2  10 3134.31  825.17   1
   2   2  10 2632.85  751.83   1
  -2   2 -10 2445.61  655.95   1
   2   2  11 5695.76 1064.42   1
   2   2  11 3021.07  928.91   1
  -2   2 -11 3950.98  889.71   1
   2   2  12 4128.10  939.03   1
  -2   2 -12 4112.38  691.10   1
  -2   2 -12 3824.41  895.39   1
   2   2  12 4203.06  897.63   1
  -2   2 -13 1870.27  621.53   1
   2   2  13 1746.34  725.09   1
   2   2  13  870.34  583.84   1
   2   2  14 3914.31 1001.67   1
   2   2  14 4686.33 1201.23   1
  -2   2 -14 3707.48  795.47   1
   2   2  15 5698.62 1180.30   1
  -2   2 -15 6587.98 1145.11   1
   2   2  1610184.70 1578.47   1
   2   3 -17 2194.60  915.94   1
   2   3 -16  214.59  341.75   1
   2   3 -15 8578.34 1549.33   1
   2   3 -14 6642.53 1349.64   1
   2   3 -1313479.90 1803.92   1
  -2   3  1315065.10 1825.36   1
   2   3 -1313392.70 1747.74   1
   2   3 -12 3904.58 1063.19   1
   2   3 -12 3542.76  946.81   1
  -2   3  12 2831.52  836.34   1
   2   3 -11 9868.56 1381.62   1
   2   3 -11 8252.96 1388.16   1
  -2   3  11 8359.58 1243.07   1
  -2   3  1014539.00 1579.99   1
   2   3 -1015269.40 1844.19   1
   2   3 -1017943.40 1859.93   1
  -2   3   911246.60 1373.76   1
   2   3  -913660.00 1672.96   1
   2   3  -912480.10 1634.61   1
   2   3  -8 2174.54  914.68   1
   2   3  -8 2307.29  609.32   1
  -2   3   8 3030.31  770.12   1
   2   3  -713821.10 1352.97   1
   2   3  -713784.50 1402.49   1
  -2   3   717137.10 1434.05   1
   2   3  -6 7955.11 1047.41   1
  -2   3   6 6801.09  449.55   1
  -2   3   5  165031    2991   1
  -2   3   5  165456    4053   1
  -2   3   4  100786    3242   1
   2   3  -496813.00 3325.02   1
   2   3  -497212.00 2094.20   1
  -2   3   495535.20 2787.22   1
  -2   3   491980.90 2276.55   1
  -2   3   371109.50 2585.52   1
   2   3  -369007.40 2785.55   1
  -2   3   375107.30 2258.29   1
   2   3  -364632.20 2652.54   1
   2   3  -365556.90 1853.52   1
  -2   3   369678.80 2055.11   1
  -2   3   2  114053    2462   1
  -2   3   2  109576    2990   1
   2   3  -2  106003    3244   1
   2   3  -2  105561    2590   1
  -2   3   2  105616    2511   1
  -2   3   154293.40 1548.26   1
  -2   3   156712.40 1604.37   1
   2   3  -157297.50 2295.56   1
   2   3  -155343.10 1911.17   1
  -2   3   156143.90 1920.65   1
   2   3   0 4609.32  684.81   1
  -2   3   0 4822.25  579.15   1
   2   3   0 3105.44  319.59   1
  -2   3   0 2614.01  566.98   1
  -2   3   0 4160.42  363.10   1
  -2   3   0 3498.43  430.54   1
  -2   3  -133841.70 1404.10   1
  -2   3  -132726.80 1977.31   1
  -2   3  -133593.10 1242.61   1
   2   3   131536.40 1724.37   1
   2   3   272925.50 2567.18   1
   2   3   277759.00 2687.31   1
  -2   3  -274360.00 1797.56   1
   2   3   336199.30 1930.94   1
   2   3   336993.50 1839.51   1
   2   3   421013.70 1501.21   1
   2   3   421036.70 1468.25   1
  -2   3  -511774.30  731.59   1
   2   3   513922.90 1182.38   1
  -2   3  -620787.50 1046.93   1
  -2   3  -714991.80  962.88   1
   2   3   716767.20 1556.19   1
  -2   3  -820636.90 1223.92   1
   2   3   821718.50 1894.06   1
  -2   3  -920719.30 1303.96   1
   2   3   920698.90 1885.77   1
  -2   3 -10 7330.00 1178.72   1
   2   3  10 6287.81 1185.34   1
   2   3  10 5305.18 1066.93   1
  -2   3 -11 3923.49  917.70   1
   2   3  11 3774.20  884.45   1
   2   3  11 3472.35  940.09   1
  -2   3 -12 1849.76  737.12   1
   2   3  12 1724.12  659.20   1
   2   3  12 2477.96  862.34   1
  -2   3 -13 2197.55  823.21   1
   2   3  13 2875.66  868.92   1
   2   3  13 1902.30  771.12   1
   2   3  14 2696.65  871.03   1
  -2   3 -14 1674.40  641.01   1
  -2   3 -15 2409.54  821.63   1
   2   3  15 3385.71  920.09   1
   2   3  16 1040.61  409.77   1
   2   4 -16 3022.71 1126.23   1
   2   4 -15 3940.16 1181.92   1
   2   4 -14 2347.03  855.64   1
   2   4 -14 2520.26  928.72   1
   2   4 -13 7691.06 1459.03   1
   2   4 -13 8311.86 1606.99   1
  -2   4  13 7889.76 1372.74   1
   2   4 -12 3572.82  977.47   1
   2   4 -12 2786.74  866.84   1
  -2   4  12 3063.06  837.09   1
  -2   4  1115574.40 1775.14   1
   2   4 -1114713.40 1849.09   1
   2   4 -1117066.80 1996.48   1
   2   4 -1027840.40 2378.25   1
   2   4 -1031433.40 2449.48   1
  -2   4  1029827.10 2221.32   1
  -2   4   925416.10 2007.13   1
   2   4  -926195.20 2294.13   1
   2   4  -823406.70 1996.57   1
  -2   4   822932.00 1823.87   1
  -2   4   725253.60 1774.24   1
   2   4  -727081.30 2156.34   1
   2   4  -724562.90 1933.74   1
  -2   4   721574.30  805.90   1
   2   4  -636642.30 2340.21   1
   2   4  -634699.50 2200.24   1
  -2   4   631564.80 1214.90   1
  -2   4   635316.20 1977.46   1
   2   4  -510916.60 1284.70   1
   2   4  -511122.30 1282.51   1
  -2   4   513255.50 1149.00   1
   2   4  -421492.70 1808.27   1
   2   4  -420985.40 1132.98   1
  -2   4   317501.70 1205.03   1
   2   4  -321889.20 1249.06   1
  -2   4   234460.90 1820.18   1
   2   4  -226132.30 1460.05   1
  -2   4   227002.10 1442.70   1
   2   4  -233328.60 1683.24   1
   2   4  -144250.40 1675.57   1
  -2   4   151136.80 2080.25   1
  -2   4   147430.10 1843.19   1
   2   4  -149901.60 2063.60   1
  -2   4   152129.40 1618.96   1
  -2   4   037983.90 1683.55   1
   2   4   038590.30 1400.45   1
  -2   4   039600.80 1671.65   1
  -2   4   042158.20 1236.03   1
  -2   4  -1  161655    3625   1
   2   4   1  156752    3985   1
  -2   4  -282184.60 2673.76   1
   2   4   281230.90 2963.99   1
  -2   4  -369972.90 2071.45   1
   2   4   377313.40 3025.15   1
   2   4   522750.70 1803.20   1
  -2   4  -612543.90 1395.52   1
   2   4   613000.50 1442.13   1
  -2   4  -7 8351.61  855.93   1
  -2   4  -711775.90 1387.94   1
   2   4   711688.90 1472.16   1
  -2   4  -818448.30 1741.10   1
  -2   4  -818739.60 1273.91   1
   2   4   821103.20 1934.24   1
   2   4   915156.10 1703.94   1
  -2   4  -912375.30 1092.63   1
   2   4  1023399.00 2269.80   1
   2   4  1023018.30 2140.58   1
   2   4  11  987.25  665.57   1
   2   4  11 1247.99  567.50   1
   2   4  1210857.50 1682.24   1
   2   4  1212121.10 1724.20   1
  -2   4 -12 9907.96 1517.99   1
  -2   4 -13 2939.61  890.74   1
   2   4  13 2128.66  785.96   1
  -2   4 -1411142.80 1669.63   1
   2   4  1412265.00 1763.32   1
   2   4  15 2554.24  920.28   1
  -2   4 -15 2752.97  781.43   1
  -2   4 -16  522.75  395.57   1
   2   5 -16 -601.16  602.60   1
   2   5 -15 3055.49 1042.99   1
   2   5 -15 2125.17  873.01   1
   2   5 -14 5438.32 1332.59   1
   2   5 -14 4196.08 1201.50   1
   2   5 -13 4959.83 1166.84   1
   2   5 -13 5115.15 1228.25   1
   2   5 -12  766.89  723.15   1
   2   5 -12 -348.37  508.94   1
  -2   5  12  679.72  547.52   1
   2   5 -1111211.50 1670.83   1
   2   5 -1115733.40 1915.64   1
  -2   5  1115543.40 1755.73   1
   2   5 -10 9907.81 1635.28   1
  -2   5  10 9470.16 1374.55   1
   2   5  -957640.20 3423.09   1
  -2   5   951225.50 2928.89   1
  -2   5   823933.70  853.79   1
  -2   5   828875.30 2129.69   1
  -2   5   721927.00 1771.30   1
  -2   5   719963.40 1008.55   1
   2   5  -6 8229.82 1225.04   1
  -2   5   610446.40 1173.60   1
   2   5  -5 2595.99 1344.31   1
   2   5  -5  662.41  681.37   1
   2   5  -411257.00 1475.40   1
   2   5  -4 9978.05 1316.44   1
  -2   5   412891.80 1183.83   1
   2   5  -3  119288    4439   1
  -2   5   3  125392    3871   1
   2   5  -3  116495    3388   1
   2   5  -3  119130    4317   1
  -2   5   3  125535    3441   1
   2   5  -230847.30 1690.12   1
   2   5  -232629.40 2219.27   1
   2   5  -232522.50 2297.10   1
  -2   5   233574.30 1831.48   1
   2   5  -236112.80 1871.23   1
  -2   5   237234.20 1676.43   1
   2   5  -138191.20 1777.04   1
   2   5  -143827.20 2131.97   1
  -2   5   143377.10 2051.85   1
  -2   5   139684.50 1565.44   1
  -2   5   0 2052.18  793.79   1
   2   5   0 1582.75  367.62   1
  -2   5   0  694.40  436.13   1
   2   5   0 5345.67  949.34   1
  -2   5   0 7282.28  679.42   1
  -2   5  -128037.60 1602.61   1
  -2   5  -129303.30 1025.79   1
  -2   5  -251228.00 1129.13   1
  -2   5  -251897.70 1070.53   1
  -2   5  -320441.40 1289.88   1
   2   5   322267.40 1743.72   1
  -2   5  -442174.80 2327.77   1
   2   5   441673.10 2429.70   1
  -2   5  -5 4956.94  988.93   1
   2   5   5 5269.02  959.07   1
  -2   5  -617152.10 1651.76   1
   2   5   618011.20 1746.06   1
  -2   5  -725231.00 2121.88   1
   2   5   725503.70 2132.04   1
  -2   5  -822992.80 2132.09   1
   2   5   822624.60 2117.24   1
  -2   5  -911961.30 1604.95   1
   2   5   911629.00 1549.05   1
   2   5  10 3196.35  883.20   1
   2   5  10 3577.79  983.47   1
   2   5  11  850.14  615.53   1
   2   5  11 1530.24  787.40   1
   2   5  12 2010.58  797.65   1
   2   5  13 3810.99 1012.65   1
  -2   5 -14 3974.47 1097.08   1
   2   5  14 3463.09 1038.23   1
  -2   5 -15 1369.22  685.93   1
   2   6 -15 6175.63 1449.74   1
   2   6 -14 1456.53  799.97   1
   2   6 -14   94.16  437.47   1
   2   6 -13  418.98  487.45   1
   2   6 -13 2238.23 1140.22   1
   2   6 -12 7027.50 1485.75   1
   2   6 -12 9242.42 1622.41   1
   2   6 -11 6259.33 1338.26   1
  -2   6  11 4300.10 1070.02   1
   2   6 -10 1432.55  705.32   1
  -2   6  10 1284.92  666.04   1
   2   6  -917288.60 2025.38   1
  -2   6   915039.10 1693.36   1
   2   6  -830321.40 2859.89   1
  -2   6   827767.70 2181.16   1
   2   6  -720746.90 2098.02   1
  -2   6   717711.10 1721.66   1
  -2   6   6 4166.44  858.47   1
   2   6  -6 1826.85  816.44   1
   2   6  -5 2700.79  852.26   1
  -2   6   5 3040.38  679.46   1
   2   6  -472119.40 3735.97   1
  -2   6   466749.70 2810.91   1
   2   6  -3 7354.74 1247.92   1
   2   6  -3 8306.75  987.78   1
  -2   6   3 7881.73  971.24   1
   2   6  -220156.90 2364.88   1
   2   6  -220070.30 1636.59   1
  -2   6   223077.90 1477.67   1
   2   6  -1 7517.02 1195.37   1
   2   6  -1 7507.46  929.50   1
   2   6  -1 9547.50 1166.15   1
   2   6   026229.70 1590.68   1
   2   6   029762.80 2400.77   1
   2   6   031575.50 2017.26   1
  -2   6   031629.40 1415.49   1
   2   6   156616.10 3333.04   1
   2   6   159305.80 2890.29   1
  -2   6  -155775.20 1717.55   1
  -2   6  -211740.70 1267.56   1
   2   6   211786.80 1588.83   1
   2   6   211028.60 1296.15   1
  -2   6  -210153.90  598.69   1
  -2   6  -2 9018.84  613.14   1
  -2   6  -3 8390.78 1411.05   1
   2   6   310829.30 1445.09   1
   2   6   4 3427.51  803.86   1
  -2   6  -4 2436.15  633.05   1
  -2   6  -511636.00 1387.63   1
   2   6   510494.30 1371.79   1
   2   6   6 6575.55 1128.28   1
  -2   6  -6 7308.55 1166.83   1
  -2   6  -720143.70 1987.64   1
   2   6   721474.80 2052.18   1
  -2   6  -813923.70 1781.01   1
   2   6   812475.60 1615.83   1
   2   6   9 3781.54  945.82   1
  -2   6  -9 5267.24 1132.90   1
   2   6  10 4272.76 1111.08   1
  -2   6 -10 5005.03 1164.69   1
   2   6  11 4458.72 1072.09   1
  -2   6 -11 5012.71 1197.61   1
   2   6  12  808.62  483.86   1
   2   6  13 4903.33 1233.29   1
   2   7 -13 4729.30 1324.51   1
   2   7 -12 4698.17 1216.31   1
   2   7 -1119671.90 2438.41   1
   2   7 -10 2630.35 1095.07   1
  -2   7  10 1940.12  730.85   1
   2   7  -9 9919.61 1737.83   1
  -2   7   9 8681.27 1390.83   1
   2   7  -8 7606.79 1456.30   1
  -2   7   8 4008.69  905.44   1
  -2   7   716557.40 1762.45   1
   2   7  -718326.60 2115.61   1
  -2   7   631306.40 2499.40   1
   2   7  -626070.20 2542.29   1
  -2   7   624159.40 1987.12   1
  -2   7   5 3765.85  739.05   1
   2   7  -5 6021.99 1256.42   1
  -2   7   5 4857.30 1056.11   1
  -2   7   423644.30 2073.55   1
   2   7  -421974.50 2247.70   1
  -2   7   421239.30 1718.95   1
   2   7  -357820.10 3595.95   1
  -2   7   360948.10 3218.30   1
  -2   7   362587.60 2779.94   1
  -2   7   2 4102.11  723.14   1
  -2   7   2 2224.60  560.91   1
   2   7  -2 4036.99 1093.31   1
   2   7  -2 3838.63  838.92   1
   2   7  -130751.80 3191.19   1
  -2   7   127265.40 2149.98   1
   2   7  -127390.30 2120.31   1
  -2   7   130383.60 1793.48   1
  -2   7   074119.90 3410.46   1
   2   7   077168.50 4148.93   1
   2   7   075821.20 3503.03   1
  -2   7   071880.30 2464.93   1
   2   7   1 5829.36 1023.92   1
  -2   7  -1 4700.05  906.19   1
   2   7   1 4332.96 1041.04   1
  -2   7  -1 5347.48  599.12   1
  -2   7  -280731.80 3620.66   1
   2   7   281996.90 4381.21   1
   2   7   278373.20 3684.64   1
  -2   7  -326011.70 2149.97   1
   2   7   322671.10 2017.52   1
   2   7   323698.30 2423.63   1
   2   7   4 4736.92  936.28   1
  -2   7  -4 3637.51  894.92   1
   2   7   5 9908.41 1441.73   1
  -2   7  -510880.30 1494.22   1
   2   7   613653.30 1650.43   1
  -2   7  -611645.80 1570.33   1
   2   7   7 1889.33  769.52   1
  -2   7  -7 3267.40  903.33   1
   2   7   8 5940.89 1228.60   1
  -2   7  -8 7004.77 1337.73   1
   2   7   9 3663.41  982.12   1
  -2   7  -9 2952.68  950.60   1
   2   7  10 2877.23 1047.81   1
  -2   7 -10 2570.92 1067.81   1
   2   7  11  732.07  515.37   1
  -2   7 -11 1487.74  816.94   1
   2   8 -10 3582.20 1195.89   1
   2   8  -9 4731.75 1301.95   1
  -2   8   9 5694.65 1215.05   1
   2   8  -8  379.95  386.56   1
  -2   8   8 1347.97  710.69   1
  -2   8   8 1383.76  732.65   1
   2   8  -7 3652.71  997.78   1
  -2   8   7 4210.00  943.38   1
  -2   8   7 3749.75 1038.55   1
  -2   8   6 9865.94 1661.35   1
  -2   8   6 8751.13 1308.24   1
   2   8  -610369.90 2041.66   1
   2   8  -5 1515.74 1032.19   1
  -2   8   5 1399.90  751.97   1
  -2   8   5 1554.45  662.75   1
  -2   8   4 3541.69  735.12   1
   2   8  -4 3309.27 1029.95   1
  -2   8   4 2671.72  813.83   1
  -2   8   3 9564.93 1433.17   1
  -2   8   310482.70 1240.09   1
   2   8  -311208.90 1855.76   1
  -2   8   2 5161.48  839.82   1
  -2   8   2 4735.30  944.21   1
   2   8  -2 4281.52 1265.06   1
  -2   8   1 5470.62 1072.60   1
   2   8  -1 4814.85 1113.86   1
  -2   8   010301.80 1400.59   1
   2   8   0 9293.07 1628.62   1
   2   8   011832.30 1499.37   1
   2   8   1 6786.09 1182.47   1
  -2   8  -1 7223.29 1174.53   1
  -2   8  -219457.20 1922.59   1
   2   8   216532.30 2111.99   1
   2   8   215758.50 1774.94   1
   2   8   3 1687.92  603.92   1
  -2   8  -3 1933.92  763.26   1
   2   8   3  450.89  732.91   1
  -2   8  -4 8026.17 1284.62   1
   2   8   4 7176.71 1420.34   1
   2   8   4 6132.86 1116.94   1
  -2   8  -512101.90 1693.33   1
   2   8   515168.50 2171.93   1
   2   8   511465.90 1600.06   1
   2   8   6  781.52  557.75   1
  -2   8  -6 1172.80  727.57   1
  -2   8  -7  138.44  411.88   1
   2   8   7 1020.85  630.61   1
   2   8   8 1635.75  741.35   1
  -2   8  -8 1839.14  780.95   1
   2   8   9  701.79  601.22   1
  -2   8  -9 1560.31  779.20   1
  -2   8 -10 1245.48  830.40   1
  -2   8 -11  268.46  550.38   1
   2   9  -8 9012.50 1778.92   1
   2   9  -7 6109.77 1396.99   1
  -2   9   7 5591.19 1137.73   1
  -2   9   7 6086.41 1334.44   1
   2   9  -6 2355.48 1093.80   1
  -2   9   6 4303.16 1137.41   1
   2   9  -5 3192.43 1139.27   1
  -2   9   5 3991.58 1038.02   1
   2   9  -4 1494.96 1432.84   1
  -2   9   4 5074.40 1376.53   1
   2   9  -3 5341.22 1423.29   1
  -2   9   3 5162.60 1155.23   1
  -2   9   2 3526.36 1026.45   1
   2   9  -2 3717.80 1427.19   1
  -2   9   1 4763.05 1058.62   1
   2   9  -1 7170.49 1495.32   1
  -2   9   0 3367.23 1069.13   1
   2   9   0 3815.75  986.30   1
  -2   9  -1 9049.14 1441.00   1
   2   9   110894.70 1822.15   1
   2   9   1 6959.37 1220.80   1
  -2   9  -2 5290.39 1187.68   1
   2   9   2 2554.42  976.86   1
   2   9   2 3468.19  871.51   1
  -2   9  -317589.80 2030.66   1
   2   9   312214.60 1935.93   1
   2   9   316632.30 1993.12   1
   2   9   4 4744.64 1076.36   1
  -2   9  -4 4598.05 1037.65   1
   2   9   4 7404.92 1615.71   1
   2   9   5 2849.34  866.13   1
  -2   9  -5 3824.35 1018.19   1
   2   9   5 3333.97 1144.72   1
   2   9   6 2244.14  840.59   1
   2   9   6 1411.48  841.83   1
  -2   9  -6 1748.95  780.79   1
  -2   9  -7 2698.24  955.56   1
   2   9   7 2430.34  947.43   1
   2   9   7 1020.88  993.07   1
  -2   9  -8  379.15  457.07   1
  -2   9  -9 3630.34 1073.46   1
   2  10  -413043.80 2144.25   1
   2  10  -3 5079.46 1386.74   1
  -2  10   210669.70 1762.47   1
   2  10  -2 8730.73 1702.88   1
  -2  10   1  559.47  554.50   1
   2  10  -1 1656.22  821.62   1
  -2  10   0 1583.35  718.99   1
   2  10   0 1360.38  932.55   1
   2  10   1 5333.69 1482.58   1
  -2  10  -1 5263.67 1298.87   1
   2  10   2 3481.63 1321.35   1
  -2  10  -2 2649.84  973.93   1
   2  10   3 8447.53 1952.63   1
  -2  10  -3 8427.87 1571.90   1
  -2  10  -413059.70 1913.15   1
   2  10   412304.10 1836.01   1
  -2  10  -5 4459.43 1211.52   1
  -2  10  -6 2947.27 1006.21   1
  -2  10  -7 6703.01 1556.54   1
   3  10   3  645.04  485.76  -2
   3 -10  -5  645.04  485.76   1
   3  10   2 1108.26  680.48  -2
   3 -10  -4 1108.26  680.48   1
   3  10   2 2061.36  746.55  -2
   3 -10  -4 2061.36  746.55   1
   3  10   1 6684.37 1498.27  -2
   3 -10  -3 6684.37 1498.27   1
   3  10   1 6213.29 1333.88  -2
   3 -10  -3 6213.29 1333.88   1
   3  10   0 3981.44 1029.32  -2
   3 -10  -2 3981.44 1029.32   1
   3  10   0 5020.59 1287.45  -2
   3 -10  -2 5020.59 1287.45   1
   3  10  -119222.30 2474.14  -2
   3 -10  -119222.30 2474.14   1
   3  10  -116634.70 2102.34  -2
   3 -10  -116634.70 2102.34   1
   3  10  -2 2763.78 1032.62  -2
   3 -10   0 2763.78 1032.62   1
   3  10  -2 3348.62 1033.77  -2
   3 -10   0 3348.62 1033.77   1
   3  10  -3 5719.99 1232.02  -2
   3 -10   1 5719.99 1232.02   1
   3  10  -4  923.32  584.17  -2
   3 -10   2  923.32  584.17   1
   3   9   7 2906.40  948.79  -2
   3  -9  -9 2906.40  948.79   1
  -3   9  -7 2960.50  952.57  -2
  -3  -9   9 2960.50  952.57   1
   3   9   6 2305.69  987.87  -2
   3  -9  -8 2305.69  987.87   1
  -3   9  -6 1573.02  802.65  -2
  -3  -9   8 1573.02  802.65   1
   3   9   5 1498.17  745.37  -2
   3  -9  -7 1498.17  745.37   1
  -3   9  -5  834.97  543.84  -2
  -3  -9   7  834.97  543.84   1
   3   9   4 5248.26 1226.34  -2
   3  -9  -6 5248.26 1226.34   1
  -3   9  -4 4097.18 1133.60  -2
  -3  -9   6 4097.18 1133.60   1
   3   9   3 4578.58 1148.20  -2
   3  -9  -5 4578.58 1148.20   1
   3   9   3 6667.35 1444.65  -2
   3  -9  -5 6667.35 1444.65   1
  -3   9  -3 7668.94 1485.52  -2
  -3  -9   5 7668.94 1485.52   1
   3   9   2 3432.94 1010.11  -2
   3  -9  -4 3432.94 1010.11   1
  -3   9  -2 3587.49 1066.43  -2
  -3  -9   4 3587.49 1066.43   1
   3   9   2 4238.25 1099.34  -2
   3  -9  -4 4238.25 1099.34   1
   3   9   111757.90 1858.53  -2
   3  -9  -311757.90 1858.53   1
   3   9   110913.50 1671.01  -2
   3  -9  -310913.50 1671.01   1
  -3   9  -110422.30 1702.13  -2
  -3  -9   310422.30 1702.13   1
   3   9   014091.70 2054.98  -2
   3  -9  -214091.70 2054.98   1
  -3   9   015233.70 2066.35  -2
  -3  -9   215233.70 2066.35   1
   3   9   014290.10 1878.31  -2
   3  -9  -214290.10 1878.31   1
   3   9  -113679.50 2063.21  -2
   3  -9  -113679.50 2063.21   1
  -3   9   113753.80 1976.67  -2
  -3  -9   113753.80 1976.67   1
   3   9  -112031.90 1660.65  -2
   3  -9  -112031.90 1660.65   1
   3   9  -214415.40 2157.29  -2
   3  -9   014415.40 2157.29   1
  -3   9   213760.80 1961.38  -2
  -3  -9   013760.80 1961.38   1
   3   9  -212826.90 1742.16  -2
   3  -9   012826.90 1742.16   1
   3   9  -312539.40 1967.04  -2
   3  -9   112539.40 1967.04   1
  -3   9   310780.00 1739.69  -2
  -3  -9  -110780.00 1739.69   1
   3   9  -310274.50 1502.04  -2
   3  -9   110274.50 1502.04   1
   3   9  -4 3792.28  880.10  -2
   3  -9   2 3792.28  880.10   1
   3   9  -4 4260.12 1294.50  -2
   3  -9   2 4260.12 1294.50   1
  -3   9   4 6976.72 1382.85  -2
  -3  -9  -2 6976.72 1382.85   1
   3   9  -5 6698.13 1175.86  -2
   3  -9   3 6698.13 1175.86   1
  -3   9   5 6463.98 1316.94  -2
  -3  -9  -3 6463.98 1316.94   1
  -3   9   6 3866.35 1005.56  -2
  -3  -9  -4 3866.35 1005.56   1
  -3   9   7 1479.59  653.16  -2
  -3  -9  -5 1479.59  653.16   1
  -3   9   8 2971.26 1007.37  -2
  -3  -9  -6 2971.26 1007.37   1
  -3   8 -10 2033.49  845.82  -2
  -3  -8  12 2033.49  845.82   1
   3   8   9 9260.93 1722.15  -2
   3  -8 -11 9260.93 1722.15   1
  -3   8  -912439.70 1895.37  -2
  -3  -8  1112439.70 1895.37   1
   3   8   8  909.07  489.84  -2
   3  -8 -10  909.07  489.84   1
  -3   8  -8 2045.21  942.43  -2
  -3  -8  10 2045.21  942.43   1
   3   8   7 6671.17 1396.53  -2
   3  -8  -9 6671.17 1396.53   1
  -3   8  -7 3638.10  980.36  -2
  -3  -8   9 3638.10  980.36   1
   3   8   6 7617.66 1571.63  -2
   3  -8  -8 7617.66 1571.63   1
  -3   8  -6 8309.51 1470.16  -2
  -3  -8   8 8309.51 1470.16   1
   3   8   513277.60 1933.95  -2
   3  -8  -713277.60 1933.95   1
  -3   8  -512618.50 1806.86  -2
  -3  -8   712618.50 1806.86   1
   3   8   420067.50 2402.53  -2
   3  -8  -620067.50 2402.53   1
  -3   8  -422006.50 2391.84  -2
  -3  -8   622006.50 2391.84   1
   3   8   3 5824.99 1320.64  -2
   3  -8  -5 5824.99 1320.64   1
  -3   8  -3 6083.92 1260.37  -2
  -3  -8   5 6083.92 1260.37   1
   3   8   2 8544.92 1493.67  -2
   3  -8  -4 8544.92 1493.67   1
  -3   8  -2 9209.67 1504.62  -2
  -3  -8   4 9209.67 1504.62   1
   3   8   1 9782.47 1634.14  -2
   3  -8  -3 9782.47 1634.14   1
  -3   8  -1 8980.21 1461.76  -2
  -3  -8   3 8980.21 1461.76   1
   3   8   0 9305.76 1384.38  -2
   3  -8  -2 9305.76 1384.38   1
   3   8   0 9234.56 1598.49  -2
   3  -8  -2 9234.56 1598.49   1
  -3   8   0 7145.90 1360.30  -2
  -3  -8   2 7145.90 1360.30   1
   3   8  -1 7384.31 1222.74  -2
   3  -8  -1 7384.31 1222.74   1
   3   8  -1 7108.70 1369.13  -2
   3  -8  -1 7108.70 1369.13   1
  -3   8   1 9851.23 1472.93  -2
  -3  -8   1 9851.23 1472.93   1
   3   8  -211832.50 1842.93  -2
   3  -8   011832.50 1842.93   1
  -3   8   211674.90 1672.80  -2
  -3  -8   011674.90 1672.80   1
   3   8  -211575.40 1482.13  -2
   3  -8   011575.40 1482.13   1
   3   8  -313091.50 1877.89  -2
   3  -8   113091.50 1877.89   1
   3   8  -312508.60 1548.85  -2
   3  -8   112508.60 1548.85   1
  -3   8   310765.50 1572.18  -2
  -3  -8  -110765.50 1572.18   1
   3   8  -4 6983.61 1435.20  -2
   3  -8   2 6983.61 1435.20   1
   3   8  -4 7643.80 1181.83  -2
   3  -8   2 7643.80 1181.83   1
  -3   8   4 9077.90 1476.98  -2
  -3  -8  -2 9077.90 1476.98   1
   3   8  -5 3414.00  806.71  -2
   3  -8   3 3414.00  806.71   1
  -3   8   5 3862.87  924.72  -2
  -3  -8  -3 3862.87  924.72   1
  -3   8   619046.00 2111.74  -2
  -3  -8  -419046.00 2111.74   1
   3   8  -620999.10 1846.93  -2
   3  -8   420999.10 1846.93   1
  -3   8   711455.80 1674.94  -2
  -3  -8  -511455.80 1674.94   1
  -3   8   8 5247.85 1194.04  -2
  -3  -8  -6 5247.85 1194.04   1
  -3   8   9 4828.36 1094.53  -2
  -3  -8  -7 4828.36 1094.53   1
  -3   8  10 4177.00  982.57  -2
  -3  -8  -8 4177.00  982.57   1
  -3   8  11 5836.86 1215.74  -2
  -3  -8  -9 5836.86 1215.74   1
  -3   8  12 1982.27  722.62  -2
  -3  -8 -10 1982.27  722.62   1
  -3   7 -12 4354.83 1173.10  -2
  -3  -7  14 4354.83 1173.10   1
  -3   7 -11 7159.65 1430.11  -2
  -3  -7  13 7159.65 1430.11   1
   3   7  1010256.80 1879.09  -2
   3  -7 -1210256.80 1879.09   1
   3   7  10 9188.33 1604.01  -2
   3  -7 -12 9188.33 1604.01   1
  -3   7 -1011433.60 1762.87  -2
  -3  -7  1211433.60 1762.87   1
   3   7   9 3473.45 1065.39  -2
   3  -7 -11 3473.45 1065.39   1
   3   7   9 2380.45  918.49  -2
   3  -7 -11 2380.45  918.49   1
  -3   7  -9 2526.89  852.35  -2
  -3  -7  11 2526.89  852.35   1
   3   7   8 5044.27 1109.75  -2
   3  -7 -10 5044.27 1109.75   1
   3   7   8 5039.05 1147.72  -2
   3  -7 -10 5039.05 1147.72   1
  -3   7  -8 4648.00 1246.13  -2
  -3  -7  10 4648.00 1246.13   1
   3   7   7 7826.20 1401.80  -2
   3  -7  -9 7826.20 1401.80   1
  -3   7  -7 8561.02 1398.86  -2
  -3  -7   9 8561.02 1398.86   1
   3   7   7 9507.90 1725.80  -2
   3  -7  -9 9507.90 1725.80   1
   3   7   6 1949.46  681.64  -2
   3  -7  -8 1949.46  681.64   1
   3   7   6 1346.02  632.39  -2
   3  -7  -8 1346.02  632.39   1
  -3   7  -6 2174.70  772.78  -2
  -3  -7   8 2174.70  772.78   1
   3   7   5 9586.13 1672.90  -2
   3  -7  -7 9586.13 1672.90   1
  -3   7  -510281.60 1540.71  -2
  -3  -7   710281.60 1540.71   1
   3   7   4 9685.81 1619.54  -2
   3  -7  -6 9685.81 1619.54   1
  -3   7  -4 7552.25 1336.00  -2
  -3  -7   6 7552.25 1336.00   1
   3   7   3 1106.48  678.70  -2
   3  -7  -5 1106.48  678.70   1
  -3   7  -3 1059.67  649.10  -2
  -3  -7   5 1059.67  649.10   1
   3   7   2 3206.56  991.23  -2
   3  -7  -4 3206.56  991.23   1
  -3   7  -2 4024.83  986.77  -2
  -3  -7   4 4024.83  986.77   1
   3   7   112999.00 1819.44  -2
   3  -7  -312999.00 1819.44   1
  -3   7  -116435.40 1843.75  -2
  -3  -7   316435.40 1843.75   1
   3   7   023071.00 2443.56  -2
   3  -7  -223071.00 2443.56   1
  -3   7   023648.00 2201.48  -2
  -3  -7   223648.00 2201.48   1
  -3   7   1  123054    5111  -2
  -3  -7   1  123054    5111   1
   3   7  -1  138572    5844  -2
   3  -7  -1  138572    5844   1
   3   7  -238124.70 3024.95  -2
   3  -7   038124.70 3024.95   1
  -3   7   234025.80 2622.80  -2
  -3  -7   034025.80 2622.80   1
   3   7  -236713.70 2461.82  -2
   3  -7   036713.70 2461.82   1
   3   7  -324493.80 2448.57  -2
   3  -7   124493.80 2448.57   1
  -3   7   320709.90 2073.89  -2
  -3  -7  -120709.90 2073.89   1
   3   7  -320925.20 1800.87  -2
   3  -7   120925.20 1800.87   1
   3   7  -4 2325.71  813.75  -2
   3  -7   2 2325.71  813.75   1
  -3   7   4 1731.77  715.90  -2
  -3  -7  -2 1731.77  715.90   1
   3   7  -4 1183.60  416.67  -2
   3  -7   2 1183.60  416.67   1
   3   7  -5 1927.66  778.46  -2
   3  -7   3 1927.66  778.46   1
  -3   7   5 1584.95  603.80  -2
  -3  -7  -3 1584.95  603.80   1
   3   7  -5  984.87  471.72  -2
   3  -7   3  984.87  471.72   1
  -3   7   612350.60 1573.03  -2
  -3  -7  -412350.60 1573.03   1
   3   7  -6 9896.52 1142.75  -2
   3  -7   4 9896.52 1142.75   1
   3   7  -7 6234.55  902.47  -2
   3  -7   5 6234.55  902.47   1
  -3   7   7 5431.82 1121.72  -2
  -3  -7  -5 5431.82 1121.72   1
  -3   7   8 3497.34  889.48  -2
  -3  -7  -6 3497.34  889.48   1
  -3   7   9 6734.57 1213.89  -2
  -3  -7  -7 6734.57 1213.89   1
  -3   7  10 4575.36 1015.67  -2
  -3  -7  -8 4575.36 1015.67   1
  -3   7  11 2537.25  784.14  -2
  -3  -7  -9 2537.25  784.14   1
  -3   7  12 7482.64 1324.96  -2
  -3  -7 -10 7482.64 1324.96   1
  -3   7  13 7908.05 1403.39  -2
  -3  -7 -11 7908.05 1403.39   1
   3   6  11 4260.39 1172.05  -2
   3  -6 -13 4260.39 1172.05   1
  -3   6 -11 5027.81 1167.21  -2
  -3  -6  13 5027.81 1167.21   1
   3   6  10 4183.95 1050.18  -2
   3  -6 -12 4183.95 1050.18   1
  -3   6 -10 3517.76  994.70  -2
  -3  -6  12 3517.76  994.70   1
   3   6   9 7217.67 1361.49  -2
   3  -6 -11 7217.67 1361.49   1
  -3   6  -9 8293.19 1567.94  -2
  -3  -6  11 8293.19 1567.94   1
   3   6   811730.70 1659.82  -2
   3  -6 -1011730.70 1659.82   1
  -3   6  -811214.70 1639.92  -2
  -3  -6  1011214.70 1639.92   1
   3   6   721756.60 2420.78  -2
   3  -6  -921756.60 2420.78   1
   3   6   720950.40 2108.89  -2
   3  -6  -920950.40 2108.89   1
  -3   6  -719060.20 2075.73  -2
  -3  -6   919060.20 2075.73   1
   3   6   613709.10 1906.09  -2
   3  -6  -813709.10 1906.09   1
  -3   6  -611550.50 1626.06  -2
  -3  -6   811550.50 1626.06   1
   3   6   611043.80 1527.34  -2
   3  -6  -811043.80 1527.34   1
   3   6   514642.20 1697.72  -2
   3  -6  -714642.20 1697.72   1
  -3   6  -514741.90 1732.30  -2
  -3  -6   714741.90 1732.30   1
   3   6   417094.60 2013.63  -2
   3  -6  -617094.60 2013.63   1
   3   6   414965.70 1649.79  -2
   3  -6  -614965.70 1649.79   1
  -3   6  -416412.70 1830.57  -2
  -3  -6   616412.70 1830.57   1
   3   6   322203.40 2281.66  -2
   3  -6  -522203.40 2281.66   1
   3   6   319710.30 1784.79  -2
   3  -6  -519710.30 1784.79   1
  -3   6  -319837.30 1934.29  -2
  -3  -6   519837.30 1934.29   1
   3   6   237014.20 2886.30  -2
   3  -6  -437014.20 2886.30   1
  -3   6  -236306.00 2629.78  -2
  -3  -6   436306.00 2629.78   1
   3   6   181228.70 4236.12  -2
   3  -6  -381228.70 4236.12   1
  -3   6  -170850.10 3664.05  -2
  -3  -6   370850.10 3664.05   1
   3   6   019123.10 2031.27  -2
   3  -6  -219123.10 2031.27   1
  -3   6   020140.00 1884.36  -2
  -3  -6   220140.00 1884.36   1
   3   6  -110911.80 1550.34  -2
   3  -6  -110911.80 1550.34   1
  -3   6   1 9592.65 1332.35  -2
  -3  -6   1 9592.65 1332.35   1
  -3   6   223698.30 2064.06  -2
  -3  -6   023698.30 2064.06   1
   3   6  -224920.70 2292.99  -2
   3  -6   024920.70 2292.99   1
  -3   6   377036.50 3726.47  -2
  -3  -6  -177036.50 3726.47   1
   3   6  -374057.00 3145.10  -2
   3  -6   174057.00 3145.10   1
   3   6  -381265.80 4206.21  -2
   3  -6   181265.80 4206.21   1
   3   6  -443613.30 3083.24  -2
   3  -6   243613.30 3083.24   1
  -3   6   440310.80 2644.39  -2
  -3  -6  -240310.80 2644.39   1
   3   6  -442534.10 2288.04  -2
   3  -6   242534.10 2288.04   1
   3   6  -513571.30 1768.20  -2
   3  -6   313571.30 1768.20   1
  -3   6   513662.00 1536.93  -2
  -3  -6  -313662.00 1536.93   1
   3   6  -512027.60 1203.41  -2
   3  -6   312027.60 1203.41   1
  -3   6   617089.60 1714.95  -2
  -3  -6  -417089.60 1714.95   1
   3   6  -616944.90 1341.60  -2
   3  -6   416944.90 1341.60   1
   3   6  -721867.30 1446.78  -2
   3  -6   521867.30 1446.78   1
  -3   6   722394.00 1962.02  -2
  -3  -6  -522394.00 1962.02   1
   3   6  -815600.00 1176.72  -2
   3  -6   615600.00 1176.72   1
  -3   6   815503.30 1662.30  -2
  -3  -6  -615503.30 1662.30   1
  -3   6   911997.60 1468.86  -2
  -3  -6  -711997.60 1468.86   1
  -3   6  1010241.50 1399.47  -2
  -3  -6  -810241.50 1399.47   1
  -3   6  1113057.20 1568.98  -2
  -3  -6  -913057.20 1568.98   1
  -3   6  12 3339.20  830.90  -2
  -3  -6 -10 3339.20  830.90   1
  -3   6  13 3957.46  968.50  -2
  -3  -6 -11 3957.46  968.50   1
   3   6 -13 4573.34 1032.94  -2
   3  -6  11 4573.34 1032.94   1
   3   5  12 3282.43 1027.27  -2
   3  -5 -14 3282.43 1027.27   1
   3   5  11 2275.31  795.73  -2
   3  -5 -13 2275.31  795.73   1
  -3   5 -11 2608.18  795.20  -2
  -3  -5  13 2608.18  795.20   1
  -3   5 -10 6216.78 1206.64  -2
  -3  -5  12 6216.78 1206.64   1
   3   5  10 6595.39 1250.80  -2
   3  -5 -12 6595.39 1250.80   1
  -3   5 -10 6512.97 1217.08  -2
  -3  -5  12 6512.97 1217.08   1
   3   5   9 4849.14 1042.64  -2
   3  -5 -11 4849.14 1042.64   1
  -3   5  -9 4960.06 1040.42  -2
  -3  -5  11 4960.06 1040.42   1
  -3   5  -9 4058.11  911.08  -2
  -3  -5  11 4058.11  911.08   1
  -3   5  -812262.70 1625.45  -2
  -3  -5  1012262.70 1625.45   1
   3   5   813027.30 1644.99  -2
   3  -5 -1013027.30 1644.99   1
   3   5   713234.30 1615.85  -2
   3  -5  -913234.30 1615.85   1
  -3   5  -712962.80 1623.15  -2
  -3  -5   912962.80 1623.15   1
   3   5   613765.00 1576.82  -2
   3  -5  -813765.00 1576.82   1
  -3   5  -612858.80 1590.36  -2
  -3  -5   812858.80 1590.36   1
   3   5   5 6526.01 1078.31  -2
   3  -5  -7 6526.01 1078.31   1
  -3   5  -5 4886.65  974.01  -2
  -3  -5   7 4886.65  974.01   1
   3   5   428240.00 2109.81  -2
   3  -5  -628240.00 2109.81   1
   3   5   432581.60 2656.00  -2
   3  -5  -632581.60 2656.00   1
  -3   5  -431403.50 2376.61  -2
  -3  -5   631403.50 2376.61   1
   3   5   345797.90 2627.26  -2
   3  -5  -545797.90 2627.26   1
  -3   5  -347117.70 2944.25  -2
  -3  -5   547117.70 2944.25   1
  -3   5  -346443.60 1860.35  -2
  -3  -5   546443.60 1860.35   1
   3   5   244060.00 3076.69  -2
   3  -5  -444060.00 3076.69   1
  -3   5  -243834.10 2724.28  -2
  -3  -5   443834.10 2724.28   1
  -3   5  -240554.70 1890.00  -2
  -3  -5   440554.70 1890.00   1
   3   5   240002.70 2342.63  -2
   3  -5  -440002.70 2342.63   1
   3   5   146821.00 2400.69  -2
   3  -5  -346821.00 2400.69   1
   3   5   146038.20 3044.33  -2
   3  -5  -346038.20 3044.33   1
  -3   5  -149216.10 2815.34  -2
  -3  -5   349216.10 2815.34   1
  -3   5  -141497.00 2042.88  -2
  -3  -5   341497.00 2042.88   1
   3   5   018918.80 1951.44  -2
   3  -5  -218918.80 1951.44   1
  -3   5   019329.60 1740.06  -2
  -3  -5   219329.60 1740.06   1
   3   5  -153402.00 3203.37  -2
   3  -5  -153402.00 3203.37   1
  -3   5   149396.60 2782.60  -2
  -3  -5   149396.60 2782.60   1
   3   5  -223150.20 2069.76  -2
   3  -5   023150.20 2069.76   1
  -3   5   223256.80 1888.63  -2
  -3  -5   023256.80 1888.63   1
   3   5  -352884.50 3165.34  -2
   3  -5   152884.50 3165.34   1
   3   5  -348066.10 2183.15  -2
   3  -5   148066.10 2183.15   1
  -3   5   351220.10 2793.63  -2
  -3  -5  -151220.10 2793.63   1
   3   5  -440269.00 2073.06  -2
   3  -5   240269.00 2073.06   1
   3   5  -445781.30 3024.23  -2
   3  -5   245781.30 3024.23   1
  -3   5   443878.80 2553.87  -2
  -3  -5  -243878.80 2553.87   1
   3   5  -441821.30 2050.79  -2
   3  -5   241821.30 2050.79   1
   3   5  -577882.10 3877.08  -2
   3  -5   377882.10 3877.08   1
  -3   5   569646.10 3231.84  -2
  -3  -5  -369646.10 3231.84   1
   3   5  -570856.20 2561.05  -2
   3  -5   370856.20 2561.05   1
   3   5  -631205.50 2446.65  -2
   3  -5   431205.50 2446.65   1
  -3   5   630316.20 2114.48  -2
  -3  -5  -430316.20 2114.48   1
   3   5  -628709.20 1528.12  -2
   3  -5   428709.20 1528.12   1
  -3   5   7 6306.36 1034.74  -2
  -3  -5  -5 6306.36 1034.74   1
   3   5  -7 6610.13  686.47  -2
   3  -5   5 6610.13  686.47   1
   3   5  -8 7635.08  703.33  -2
   3  -5   6 7635.08  703.33   1
  -3   5   8 7359.15 1079.67  -2
  -3  -5  -6 7359.15 1079.67   1
  -3   5   9 6704.65 1060.84  -2
  -3  -5  -7 6704.65 1060.84   1
  -3   5  10 9472.37 1265.70  -2
  -3  -5  -8 9472.37 1265.70   1
  -3   5  11 5209.41  922.34  -2
  -3  -5  -9 5209.41  922.34   1
  -3   5  12 4416.72  907.08  -2
  -3  -5 -10 4416.72  907.08   1
  -3   5  13 1700.46  574.42  -2
  -3  -5 -11 1700.46  574.42   1
   3   5 -13  -48.59  475.65  -2
   3  -5  11  -48.59  475.65   1
   3   5 -14 2786.43  777.92  -2
   3  -5  12 2786.43  777.92   1
   3   4  13 2057.80  799.90  -2
   3  -4 -15 2057.80  799.90   1
   3   4  12 6472.86 1317.55  -2
   3  -4 -14 6472.86 1317.55   1
   3   4  1112753.30 1838.74  -2
   3  -4 -1312753.30 1838.74   1
  -3   4 -1111213.50 1636.20  -2
  -3  -4  1311213.50 1636.20   1
   3   4  10 4304.57 1052.24  -2
   3  -4 -12 4304.57 1052.24   1
  -3   4 -10 4548.42 1048.37  -2
  -3  -4  12 4548.42 1048.37   1
   3   4   9 8456.77 1387.04  -2
   3  -4 -11 8456.77 1387.04   1
  -3   4  -9 6715.31 1229.64  -2
  -3  -4  11 6715.31 1229.64   1
  -3   4  -9 7442.89 1266.21  -2
  -3  -4  11 7442.89 1266.21   1
   3   4   814357.20 1700.41  -2
   3  -4 -1014357.20 1700.41   1
  -3   4  -817781.10 1874.31  -2
  -3  -4  1017781.10 1874.31   1
  -3   4  -813500.00 1627.11  -2
  -3  -4  1013500.00 1627.11   1
   3   4   738743.30 2660.94  -2
   3  -4  -938743.30 2660.94   1
  -3   4  -743475.00 2788.25  -2
  -3  -4   943475.00 2788.25   1
  -3   4  -739045.90 2732.98  -2
  -3  -4   939045.90 2732.98   1
  -3   4  -673890.30 3606.41  -2
  -3  -4   873890.30 3606.41   1
  -3   4  -669335.00 3471.00  -2
  -3  -4   869335.00 3471.00   1
   3   4   668420.50 3390.59  -2
   3  -4  -868420.50 3390.59   1
  -3   4  -527273.80 2110.40  -2
  -3  -4   727273.80 2110.40   1
   3   4   525774.30 1975.68  -2
   3  -4  -725774.30 1975.68   1
   3   4   436112.90 2237.50  -2
   3  -4  -636112.90 2237.50   1
  -3   4  -438254.50 2467.96  -2
  -3  -4   638254.50 2467.96   1
   3   4   329702.30 1944.18  -2
   3  -4  -529702.30 1944.18   1
  -3   4  -332236.00 2206.41  -2
  -3  -4   532236.00 2206.41   1
   3   4   232690.40 1937.52  -2
   3  -4  -432690.40 1937.52   1
  -3   4  -230155.20 2080.41  -2
  -3  -4   430155.20 2080.41   1
  -3   4  -228513.90 1412.25  -2
  -3  -4   428513.90 1412.25   1
   3   4   174878.10 2845.90  -2
   3  -4  -374878.10 2845.90   1
  -3   4  -170029.20 2456.24  -2
  -3  -4   370029.20 2456.24   1
   3   4   039712.50 1926.19  -2
   3  -4  -239712.50 1926.19   1
  -3   4   037809.80 1894.49  -2
  -3  -4   237809.80 1894.49   1
  -3   4   253366.20 2645.20  -2
  -3  -4   053366.20 2645.20   1
   3   4  -392050.20 3895.85  -2
   3  -4   192050.20 3895.85   1
   3   4  -384860.50 2572.94  -2
   3  -4   184860.50 2572.94   1
  -3   4   391975.10 3507.27  -2
  -3  -4  -191975.10 3507.27   1
   3   4  -426179.70 1483.66  -2
   3  -4   226179.70 1483.66   1
  -3   4   428638.00 1915.64  -2
  -3  -4  -228638.00 1915.64   1
   3   4  -427933.60 2201.52  -2
   3  -4   227933.60 2201.52   1
   3   4  -544493.10 2712.80  -2
   3  -4   344493.10 2712.80   1
   3   4  -543513.70 2053.53  -2
   3  -4   343513.70 2053.53   1
  -3   4   546973.60 2425.75  -2
  -3  -4  -346973.60 2425.75   1
   3   4  -544608.90 1751.33  -2
   3  -4   344608.90 1751.33   1
   3   4  -633929.80 2521.64  -2
   3  -4   433929.80 2521.64   1
  -3   4   630487.30 1955.61  -2
  -3  -4  -430487.30 1955.61   1
   3   4  -631133.80 1336.49  -2
   3  -4   431133.80 1336.49   1
   3   4  -720732.20  955.59  -2
   3  -4   520732.20  955.59   1
  -3   4   721280.50 1654.56  -2
  -3  -4  -521280.50 1654.56   1
   3   4  -823247.60  809.94  -2
   3  -4   623247.60  809.94   1
  -3   4   842882.60 2377.42  -2
  -3  -4  -642882.60 2377.42   1
  -3   4   944003.00 2401.61  -2
  -3  -4  -744003.00 2401.61   1
  -3   4  1015248.20 1446.88  -2
  -3  -4  -815248.20 1446.88   1
  -3   4  11 9424.29 1139.93  -2
  -3  -4  -9 9424.29 1139.93   1
  -3   4  12 2399.08  579.17  -2
  -3  -4 -10 2399.08  579.17   1
   3   4 -12  930.18  597.77  -2
   3  -4  10  930.18  597.77   1
   3   4 -1316204.20 1817.37  -2
   3  -4  1116204.20 1817.37   1
   3   4 -14 9201.22 1405.43  -2
   3  -4  12 9201.22 1405.43   1
   3   4 -15 1590.12  556.63  -2
   3  -4  13 1590.12  556.63   1
   3   3  13 2897.85 1021.86  -2
   3  -3 -15 2897.85 1021.86   1
   3   3  12 1713.06  573.22  -2
   3  -3 -14 1713.06  573.22   1
  -3   3 -12 1790.44  649.82  -2
  -3  -3  14 1790.44  649.82   1
   3   3  11 5072.62 1141.50  -2
   3  -3 -13 5072.62 1141.50   1
  -3   3 -11 4012.72  995.78  -2
  -3  -3  13 4012.72  995.78   1
   3   3  1010631.50 1571.72  -2
   3  -3 -1210631.50 1571.72   1
  -3   3 -1011197.50 1571.37  -2
  -3  -3  1211197.50 1571.37   1
   3   3   9 2587.91  774.43  -2
   3  -3 -11 2587.91  774.43   1
  -3   3  -9 2249.22  747.42  -2
  -3  -3  11 2249.22  747.42   1
  -3   3  -8 6087.79 1071.54  -2
  -3  -3  10 6087.79 1071.54   1
   3   3   8 6535.31 1133.25  -2
   3  -3 -10 6535.31 1133.25   1
   3   3   729106.70 2254.51  -2
   3  -3  -929106.70 2254.51   1
  -3   3  -730776.70 2283.50  -2
  -3  -3   930776.70 2283.50   1
  -3   3  -731071.10 2330.15  -2
  -3  -3   931071.10 2330.15   1
   3   3   648388.20 2761.04  -2
   3  -3  -848388.20 2761.04   1
  -3   3  -649641.90 2770.23  -2
  -3  -3   849641.90 2770.23   1
  -3   3  -647556.40 2885.92  -2
  -3  -3   847556.40 2885.92   1
   3   3   551189.90 2680.32  -2
   3  -3  -751189.90 2680.32   1
  -3   3  -550360.20 2829.91  -2
  -3  -3   750360.20 2829.91   1
  -3   3  -551008.50 2764.33  -2
  -3  -3   751008.50 2764.33   1
   3   3   548701.00 2554.67  -2
   3  -3  -748701.00 2554.67   1
   3   3   435229.60 2118.51  -2
   3  -3  -635229.60 2118.51   1
  -3   3  -438300.70 2357.77  -2
  -3  -3   638300.70 2357.77   1
  -3   3  -438028.50 2313.19  -2
  -3  -3   638028.50 2313.19   1
   3   3   434120.50 2038.02  -2
   3  -3  -634120.50 2038.02   1
   3   3   317115.40 1376.39  -2
   3  -3  -517115.40 1376.39   1
   3   3   317121.70 1326.13  -2
   3  -3  -517121.70 1326.13   1
   3   3   230853.80 1758.55  -2
   3  -3  -430853.80 1758.55   1
   3   3   231445.30 1672.96  -2
   3  -3  -431445.30 1672.96   1
   3   3   114671.50 1140.44  -2
   3  -3  -314671.50 1140.44   1
   3   3   112982.20  985.40  -2
   3  -3  -312982.20  985.40   1
   3   3   011437.10  961.03  -2
   3  -3  -211437.10  961.03   1
   3   3   011265.10  827.14  -2
   3  -3  -211265.10  827.14   1
  -3   3   011287.70  953.30  -2
  -3  -3   211287.70  953.30   1
   3   3  -1 1454.46  334.03  -2
   3  -3  -1 1454.46  334.03   1
   3   3  -1  986.53  211.59  -2
   3  -3  -1  986.53  211.59   1
  -3   3   1 1201.07  374.63  -2
  -3  -3   1 1201.07  374.63   1
   3   3  -2 9090.23  685.38  -2
   3  -3   0 9090.23  685.38   1
   3   3  -2 7682.65  554.22  -2
   3  -3   0 7682.65  554.22   1
   3   3  -2 7862.11  524.99  -2
   3  -3   0 7862.11  524.99   1
  -3   3   2 8857.33  948.87  -2
  -3  -3   0 8857.33  948.87   1
   3   3  -3 9439.22 1112.95  -2
   3  -3   1 9439.22 1112.95   1
   3   3  -3 7455.06  605.61  -2
   3  -3   1 7455.06  605.61   1
   3   3  -427373.00 2066.24  -2
   3  -3   227373.00 2066.24   1
   3   3  -425037.70 1286.96  -2
   3  -3   225037.70 1286.96   1
   3   3  -514606.30 1484.25  -2
   3  -3   314606.30 1484.25   1
   3   3  -514015.10 1050.74  -2
   3  -3   314015.10 1050.74   1
   3   3  -630669.10 1739.38  -2
   3  -3   430669.10 1739.38   1
   3   3  -630104.70 1031.88  -2
   3  -3   430104.70 1031.88   1
  -3   3   870291.40 1664.66  -2
  -3  -3  -670291.40 1664.66   1
   3   3  -856531.10 1338.33  -2
   3  -3   656531.10 1338.33   1
  -3   3   939046.20 1466.95  -2
  -3  -3  -739046.20 1466.95   1
   3   3  -937117.60 1271.24  -2
   3  -3   737117.60 1271.24   1
   3   3 -10 6744.21  627.79  -2
   3  -3   8 6744.21  627.79   1
   3   3 -10 6862.10 1156.96  -2
   3  -3   8 6862.10 1156.96   1
   3   3 -11 2068.11  399.71  -2
   3  -3   9 2068.11  399.71   1
   3   3 -11 2174.09  663.09  -2
   3  -3   9 2174.09  663.09   1
  -3   3  1216046.00 1345.81  -2
  -3  -3 -1016046.00 1345.81   1
   3   3 -1213856.70 1604.32  -2
   3  -3  1013856.70 1604.32   1
   3   3 -13 6549.90 1162.22  -2
   3  -3  11 6549.90 1162.22   1
   3   3 -14  984.28  547.85  -2
   3  -3  12  984.28  547.85   1
   3   3 -15  960.78  379.61  -2
   3  -3  13  960.78  379.61   1
   3   3 -16 2090.06  760.55  -2
   3  -3  14 2090.06  760.55   1
   3   2  14 1355.81  746.02  -2
   3  -2 -16 1355.81  746.02   1
   3   2  13  696.19  565.19  -2
   3  -2 -15  696.19  565.19   1
  -3   2 -12 2698.15  798.37  -2
  -3  -2  14 2698.15  798.37   1
   3   2  12 1978.22  770.84  -2
   3  -2 -14 1978.22  770.84   1
   3   2  1127190.70 2510.00  -2
   3  -2 -1327190.70 2510.00   1
  -3   2 -1126795.90 2465.92  -2
  -3  -2  1326795.90 2465.92   1
   3   2  1015282.50 1830.37  -2
   3  -2 -1215282.50 1830.37   1
  -3   2 -1014817.10 1759.49  -2
  -3  -2  1214817.10 1759.49   1
   3   2   9 5834.94 1149.53  -2
   3  -2 -11 5834.94 1149.53   1
  -3   2  -9 6476.29 1143.94  -2
  -3  -2  11 6476.29 1143.94   1
   3   2   8  605.32  449.15  -2
   3  -2 -10  605.32  449.15   1
  -3   2  -8  891.55  534.27  -2
  -3  -2  10  891.55  534.27   1
   3   2   751209.40 2923.86  -2
   3  -2  -951209.40 2923.86   1
  -3   2  -754533.10 3043.04  -2
  -3  -2   954533.10 3043.04   1
   3   2   646076.00 2664.16  -2
   3  -2  -846076.00 2664.16   1
  -3   2  -641365.70 2439.38  -2
  -3  -2   841365.70 2439.38   1
  -3   2  -647875.50 2790.01  -2
  -3  -2   847875.50 2790.01   1
   3   2   533591.70 2134.54  -2
   3  -2  -733591.70 2134.54   1
  -3   2  -530059.60 2027.99  -2
  -3  -2   730059.60 2027.99   1
   3   2   532911.40 1830.43  -2
   3  -2  -732911.40 1830.43   1
  -3   2  -535415.60 2281.28  -2
  -3  -2   735415.60 2281.28   1
   3   2   531212.20 2008.19  -2
   3  -2  -731212.20 2008.19   1
   3   2   415062.30 1366.49  -2
   3  -2  -615062.30 1366.49   1
   3   2   414540.60 1223.35  -2
   3  -2  -614540.60 1223.35   1
  -3   2  -416134.40 1465.74  -2
  -3  -2   616134.40 1465.74   1
   3   2   414878.10 1300.00  -2
   3  -2  -614878.10 1300.00   1
   3   2   376389.20 2921.77  -2
   3  -2  -576389.20 2921.77   1
  -3   2  -383122.90 3051.57  -2
  -3  -2   583122.90 3051.57   1
   3   2   376905.00 2770.24  -2
   3  -2  -576905.00 2770.24   1
  -3   2  -379213.50 3243.65  -2
  -3  -2   579213.50 3243.65   1
   3   2   228404.10 1653.93  -2
   3  -2  -428404.10 1653.93   1
   3   2   224564.60 1465.82  -2
   3  -2  -424564.60 1465.82   1
  -3   2  -227287.70 1798.92  -2
  -3  -2   427287.70 1798.92   1
  -3   2  -225603.80 1746.01  -2
  -3  -2   425603.80 1746.01   1
   3   2   1  125204    3336  -2
   3  -2  -3  125204    3336   1
   3   2   1  120030    3072  -2
   3  -2  -3  120030    3072   1
   3   2   0  238938    4395  -2
   3  -2  -2  238938    4395   1
   3   2   0  245422    4589  -2
   3  -2  -2  245422    4589   1
   3   2  -1  220568    3929  -2
   3  -2  -1  220568    3929   1
   3   2  -1  221229    3975  -2
   3  -2  -1  221229    3975   1
   3   2  -2  183408    3010  -2
   3  -2   0  183408    3010   1
   3   2  -2  183316    3117  -2
   3  -2   0  183316    3117   1
   3   2  -375924.70 1728.53  -2
   3  -2   175924.70 1728.53   1
   3   2  -374111.90 1841.93  -2
   3  -2   174111.90 1841.93   1
  -3   2   391236.50 2898.38  -2
  -3  -2  -191236.50 2898.38   1
   3   2  -393854.70 3281.29  -2
   3  -2   193854.70 3281.29   1
  -3   2   381036.50 2966.91  -2
  -3  -2  -181036.50 2966.91   1
   3   2  -436043.60 2145.80  -2
   3  -2   236043.60 2145.80   1
   3   2  -436325.10 1457.59  -2
   3  -2   236325.10 1457.59   1
   3   2  -433480.60 1093.20  -2
   3  -2   233480.60 1093.20   1
   3   2  -435657.20 1304.21  -2
   3  -2   235657.20 1304.21   1
  -3   2   437822.10 1811.02  -2
  -3  -2  -237822.10 1811.02   1
   3   2  -553745.80 2554.99  -2
   3  -2   353745.80 2554.99   1
   3   2  -540396.60 1732.59  -2
   3  -2   340396.60 1732.59   1
   3   2  -540249.40 1205.70  -2
   3  -2   340249.40 1205.70   1
  -3   2   550452.90 2063.72  -2
  -3  -2  -350452.90 2063.72   1
   3   2  -535552.40 1162.51  -2
   3  -2   335552.40 1162.51   1
  -3   2   547958.40 2294.96  -2
  -3  -2  -347958.40 2294.96   1
  -3   2   612913.70  667.62  -2
  -3  -2  -412913.70  667.62   1
   3   2  -612532.60 1059.27  -2
   3  -2   412532.60 1059.27   1
  -3   2   614541.30 1095.47  -2
  -3  -2  -414541.30 1095.47   1
  -3   2   614521.70 1280.22  -2
  -3  -2  -414521.70 1280.22   1
  -3   2   719283.40  954.43  -2
  -3  -2  -519283.40  954.43   1
   3   2  -716853.70  884.06  -2
   3  -2   516853.70  884.06   1
  -3   2   719504.70 1547.44  -2
  -3  -2  -519504.70 1547.44   1
  -3   2   859105.50 1922.15  -2
  -3  -2  -659105.50 1922.15   1
  -3   2   863659.70 2303.84  -2
  -3  -2  -663659.70 2303.84   1
   3   2  -855421.40 1794.12  -2
   3  -2   655421.40 1794.12   1
  -3   2   860623.80 2711.54  -2
  -3  -2  -660623.80 2711.54   1
  -3   2   955343.20 2058.49  -2
  -3  -2  -755343.20 2058.49   1
   3   2  -956828.60 3018.35  -2
   3  -2   756828.60 3018.35   1
  -3   2   958459.90 2202.70  -2
  -3  -2  -758459.90 2202.70   1
   3   2  -951073.00 1840.37  -2
   3  -2   751073.00 1840.37   1
  -3   2   956677.50 2690.53  -2
  -3  -2  -756677.50 2690.53   1
  -3   2  10  286.19  279.68  -2
  -3  -2  -8  286.19  279.68   1
   3   2 -10   56.28  284.58  -2
   3  -2   8   56.28  284.58   1
  -3   2  10  380.55  378.86  -2
  -3  -2  -8  380.55  378.86   1
   3   2 -10  779.22  303.74  -2
   3  -2   8  779.22  303.74   1
  -3   2  10  615.16  301.55  -2
  -3  -2  -8  615.16  301.55   1
   3   2 -11 9476.31  893.40  -2
   3  -2   9 9476.31  893.40   1
   3   2 -11 9849.30 1301.91  -2
   3  -2   9 9849.30 1301.91   1
  -3   2  11 8203.28 1071.25  -2
  -3  -2  -9 8203.28 1071.25   1
   3   2 -1214830.90 1227.16  -2
   3  -2  1014830.90 1227.16   1
  -3   2  1216302.30 1532.08  -2
  -3  -2 -1016302.30 1532.08   1
   3   2 -1316281.20 1391.55  -2
   3  -2  1116281.20 1391.55   1
  -3   2  1319335.60 1730.34  -2
  -3  -2 -1119335.60 1730.34   1
   3   2 -14 4465.39 1008.18  -2
   3  -2  12 4465.39 1008.18   1
  -3   2  14 3291.96  700.11  -2
  -3  -2 -12 3291.96  700.11   1
  -3   2  15 1379.71  578.96  -2
  -3  -2 -13 1379.71  578.96   1
   3   2 -15 1143.54  524.04  -2
   3  -2  13 1143.54  524.04   1
   3   2 -16 1567.61  646.81  -2
   3  -2  14 1567.61  646.81   1
   3   1  14 1130.26  554.46  -2
   3  -1 -16 1130.26  554.46   1
   3   1  13 3749.67 1058.80  -2
   3  -1 -15 3749.67 1058.80   1
   3   1  12 1333.58  743.62  -2
   3  -1 -14 1333.58  743.62   1
  -3   1 -12 2312.76  762.36  -2
  -3  -1  14 2312.76  762.36   1
   3   1  1131227.90 2697.35  -2
   3  -1 -1331227.90 2697.35   1
  -3   1 -1130082.10 2538.04  -2
  -3  -1  1330082.10 2538.04   1
   3   1  1034683.80 2797.10  -2
   3  -1 -1234683.80 2797.10   1
  -3   1 -1033750.60 2574.13  -2
  -3  -1  1233750.60 2574.13   1
  -3   1  -924723.20 2127.49  -2
  -3  -1  1124723.20 2127.49   1
   3   1   924951.80 2233.88  -2
   3  -1 -1124951.80 2233.88   1
   3   1   926093.70 1644.95  -2
   3  -1 -1126093.70 1644.95   1
   3   1   837930.40 2607.71  -2
   3  -1 -1037930.40 2607.71   1
  -3   1  -836200.40 2479.83  -2
  -3  -1  1036200.40 2479.83   1
   3   1   836291.40 1882.55  -2
   3  -1 -1036291.40 1882.55   1
   3   1   830245.20 1155.87  -2
   3  -1 -1030245.20 1155.87   1
   3   1   7 8181.79 1168.29  -2
   3  -1  -9 8181.79 1168.29   1
  -3   1  -7 8874.19 1224.38  -2
  -3  -1   9 8874.19 1224.38   1
   3   1   710269.10  959.20  -2
   3  -1  -910269.10  959.20   1
   3   1   7 8315.68  631.06  -2
   3  -1  -9 8315.68  631.06   1
   3   1   669959.40 3238.41  -2
   3  -1  -869959.40 3238.41   1
  -3   1  -664612.80 3191.24  -2
  -3  -1   864612.80 3191.24   1
   3   1   662237.70 2382.97  -2
   3  -1  -862237.70 2382.97   1
   3   1   666535.50 1938.26  -2
   3  -1  -866535.50 1938.26   1
   3   1   565853.20 2988.59  -2
   3  -1  -765853.20 2988.59   1
  -3   1  -561439.50 2578.17  -2
  -3  -1   761439.50 2578.17   1
  -3   1  -565171.50 3003.56  -2
  -3  -1   765171.50 3003.56   1
   3   1   560624.30 2253.61  -2
   3  -1  -760624.30 2253.61   1
   3   1   561154.00 2751.00  -2
   3  -1  -761154.00 2751.00   1
   3   1   562089.00 1920.37  -2
   3  -1  -762089.00 1920.37   1
   3   1   473377.70 3019.89  -2
   3  -1  -673377.70 3019.89   1
  -3   1  -474083.30 2700.24  -2
  -3  -1   674083.30 2700.24   1
  -3   1  -475513.00 3154.25  -2
  -3  -1   675513.00 3154.25   1
   3   1   469161.50 2105.43  -2
   3  -1  -669161.50 2105.43   1
   3   1   466874.60 2779.41  -2
   3  -1  -666874.60 2779.41   1
   3   1   333064.30 1848.97  -2
   3  -1  -533064.30 1848.97   1
   3   1   335999.60 2003.19  -2
   3  -1  -535999.60 2003.19   1
  -3   1  -335730.40 1758.35  -2
  -3  -1   535730.40 1758.35   1
  -3   1  -336134.20 2080.42  -2
  -3  -1   536134.20 2080.42   1
   3   1   333262.30 1477.69  -2
   3  -1  -533262.30 1477.69   1
   3   1   218163.10 1352.39  -2
   3  -1  -418163.10 1352.39   1
   3   1   216283.40 1236.41  -2
   3  -1  -416283.40 1236.41   1
  -3   1  -216728.50 1353.42  -2
  -3  -1   416728.50 1353.42   1
   3   1   218662.10 1122.71  -2
   3  -1  -418662.10 1122.71   1
  -3   1  -1  135114    3842  -2
  -3  -1   3  135114    3842   1
   3   1   1  134329    3463  -2
   3  -1  -3  134329    3463   1
   3   1   1  132568    3444  -2
   3  -1  -3  132568    3444   1
  -3   1  -1  139706    3436  -2
  -3  -1   3  139706    3436   1
   3   1   1  132374    3621  -2
   3  -1  -3  132374    3621   1
   3   1   1  127448    3265  -2
   3  -1  -3  127448    3265   1
   3   1   0  117076    2957  -2
   3  -1  -2  117076    2957   1
   3   1   0  118373    3058  -2
   3  -1  -2  118373    3058   1
   3   1   0  115536    3182  -2
   3  -1  -2  115536    3182   1
   3   1   0  110466    3074  -2
   3  -1  -2  110466    3074   1
   3   1  -1  208427    4825  -2
   3  -1  -1  208427    4825   1
   3   1  -1  203822    3741  -2
   3  -1  -1  203822    3741   1
   3   1  -1  189390    3910  -2
   3  -1  -1  189390    3910   1
   3   1  -1  202309    4156  -2
   3  -1  -1  202309    4156   1
  -3   1   1  201304    4393  -2
  -3  -1   1  201304    4393   1
   3   1  -1  195131    4369  -2
   3  -1  -1  195131    4369   1
   3   1  -275247.90 2784.29  -2
   3  -1   075247.90 2784.29   1
   3   1  -272194.10 2576.13  -2
   3  -1   072194.10 2576.13   1
   3   1  -272311.70 1802.12  -2
   3  -1   072311.70 1802.12   1
   3   1  -266831.20 2076.06  -2
   3  -1   066831.20 2076.06   1
   3   1  -270315.20 2169.17  -2
   3  -1   070315.20 2169.17   1
  -3   1   276315.10 2453.63  -2
  -3  -1   076315.10 2453.63   1
   3   1  -3  101264    1873  -2
   3  -1   1  101264    1873   1
   3   1  -3  106659    2542  -2
   3  -1   1  106659    2542   1
   3   1  -3  105932    2597  -2
   3  -1   1  105932    2597   1
   3   1  -3  106891    3281  -2
   3  -1   1  106891    3281   1
   3   1  -429385.20 1736.53  -2
   3  -1   229385.20 1736.53   1
   3   1  -430757.50 1338.52  -2
   3  -1   230757.50 1338.52   1
   3   1  -430580.70 1180.10  -2
   3  -1   230580.70 1180.10   1
  -3   1   430346.10 1426.14  -2
  -3  -1  -230346.10 1426.14   1
   3   1  -430911.90 1311.30  -2
   3  -1   230911.90 1311.30   1
   3   1  -534277.40 1836.02  -2
   3  -1   334277.40 1836.02   1
  -3   1   534769.30 1389.62  -2
  -3  -1  -334769.30 1389.62   1
   3   1  -528583.50 1464.32  -2
   3  -1   328583.50 1464.32   1
  -3   1   532093.80 1432.69  -2
  -3  -1  -332093.80 1432.69   1
   3   1  -527972.70  993.56  -2
   3  -1   327972.70  993.56   1
  -3   1   532076.90 1844.86  -2
  -3  -1  -332076.90 1844.86   1
  -3   1   661813.20 1977.26  -2
  -3  -1  -461813.20 1977.26   1
   3   1  -655061.50 2262.70  -2
   3  -1   455061.50 2262.70   1
  -3   1   658450.40 2528.85  -2
  -3  -1  -458450.40 2528.85   1
  -3   1   662658.60 1971.13  -2
  -3  -1  -462658.60 1971.13   1
  -3   1   744215.40 1765.82  -2
  -3  -1  -544215.40 1765.82   1
  -3   1   742838.00 1577.46  -2
  -3  -1  -542838.00 1577.46   1
  -3   1   742189.90 2192.91  -2
  -3  -1  -542189.90 2192.91   1
   3   1  -8  111329    4017  -2
   3  -1   6  111329    4017   1
  -3   1   899266.90 3493.87  -2
  -3  -1  -699266.90 3493.87   1
  -3   1   8  104557    2541  -2
  -3  -1  -6  104557    2541   1
  -3   1   8  104566    3040  -2
  -3  -1  -6  104566    3040   1
  -3   1   912832.70 1107.44  -2
  -3  -1  -712832.70 1107.44   1
  -3   1   911958.40  797.60  -2
  -3  -1  -711958.40  797.60   1
   3   1  -912373.90 1082.13  -2
   3  -1   712373.90 1082.13   1
   3   1  -912116.80 1341.04  -2
   3  -1   712116.80 1341.04   1
  -3   1   911083.80 1174.11  -2
  -3  -1  -711083.80 1174.11   1
   3   1 -1022694.30 1958.22  -2
   3  -1   822694.30 1958.22   1
  -3   1  1026691.70 1208.71  -2
  -3  -1  -826691.70 1208.71   1
   3   1 -1023188.10 1530.37  -2
   3  -1   823188.10 1530.37   1
  -3   1  1025008.10 1793.01  -2
  -3  -1  -825008.10 1793.01   1
  -3   1  1114435.10  876.73  -2
  -3  -1  -914435.10  876.73   1
   3   1 -1112299.80 1184.22  -2
   3  -1   912299.80 1184.22   1
   3   1 -1113686.20 1582.57  -2
   3  -1   913686.20 1582.57   1
  -3   1  1112978.10 1337.16  -2
  -3  -1  -912978.10 1337.16   1
   3   1 -1229531.70 1934.43  -2
   3  -1  1029531.70 1934.43   1
   3   1 -1232617.60 2466.03  -2
   3  -1  1032617.60 2466.03   1
  -3   1  1232246.30 2172.61  -2
  -3  -1 -1032246.30 2172.61   1
  -3   1  1318307.60 1691.62  -2
  -3  -1 -1118307.60 1691.62   1
   3   1 -1318794.50 1899.19  -2
   3  -1  1118794.50 1899.19   1
   3   1 -1315937.00 1466.29  -2
   3  -1  1115937.00 1466.29   1
  -3   1  14 1645.18  506.25  -2
  -3  -1 -12 1645.18  506.25   1
   3   1 -14 1203.83  486.89  -2
   3  -1  12 1203.83  486.89   1
   3   1 -14 1865.01  560.22  -2
   3  -1  12 1865.01  560.22   1
   3   1 -15 2296.82  743.59  -2
   3  -1  13 2296.82  743.59   1
  -3   1  15 1202.84  481.26  -2
  -3  -1 -13 1202.84  481.26   1
   3   1 -16  663.34  508.42  -2
   3  -1  14  663.34  508.42   1
   3   1 -17 1266.91  705.24  -2
   3  -1  15 1266.91  705.24   1
   3   0  14  365.85  376.87  -2
   3   0 -16  365.85  376.87   1
   3   0  13 2631.66  925.28  -2
   3   0 -15 2631.66  925.28   1
   3   0  12 3818.57 1104.40  -2
   3   0 -14 3818.57 1104.40   1
  -3   0 -12 4044.06  940.16  -2
  -3   0  14 4044.06  940.16   1
   3   0  11 9666.38 1523.64  -2
   3   0 -13 9666.38 1523.64   1
  -3   0 -11 9680.18 1443.52  -2
  -3   0  13 9680.18 1443.52   1
   3   0  10 3559.99  907.79  -2
   3   0 -12 3559.99  907.79   1
  -3   0 -10 4436.64  978.15  -2
  -3   0  12 4436.64  978.15   1
   3   0   925552.30 2294.04  -2
   3   0 -1125552.30 2294.04   1
  -3   0  -925621.20 2162.43  -2
  -3   0  1125621.20 2162.43   1
   3   0   926172.70 1347.19  -2
   3   0 -1126172.70 1347.19   1
   3   0   8 1674.41  365.01  -2
   3   0 -10 1674.41  365.01   1
   3   0   8 1658.72  368.97  -2
   3   0 -10 1658.72  368.97   1
   3   0   8 1337.31  514.70  -2
   3   0 -10 1337.31  514.70   1
  -3   0  -8 2280.86  630.06  -2
  -3   0  10 2280.86  630.06   1
   3   0   7 3926.79  492.15  -2
   3   0  -9 3926.79  492.15   1
   3   0   7 3640.79  752.41  -2
   3   0  -9 3640.79  752.41   1
   3   0   7 3439.51  504.26  -2
   3   0  -9 3439.51  504.26   1
  -3   0  -7 4619.89  866.70  -2
  -3   0   9 4619.89  866.70   1
   3   0   631701.10 1509.66  -2
   3   0  -831701.10 1509.66   1
   3   0   633527.70 2287.67  -2
   3   0  -833527.70 2287.67   1
  -3   0  -630628.70 1751.68  -2
  -3   0   830628.70 1751.68   1
  -3   0  -632259.90 2109.10  -2
  -3   0   832259.90 2109.10   1
   3   0   635244.80 1482.17  -2
   3   0  -835244.80 1482.17   1
   3   0   551121.30 2710.76  -2
   3   0  -751121.30 2710.76   1
   3   0   549760.50 2077.43  -2
   3   0  -749760.50 2077.43   1
  -3   0  -547567.70 2051.66  -2
  -3   0   747567.70 2051.66   1
  -3   0  -548422.90 2500.44  -2
  -3   0   748422.90 2500.44   1
   3   0   548277.70 1722.39  -2
   3   0  -748277.70 1722.39   1
   3   0   546842.80 1859.70  -2
   3   0  -746842.80 1859.70   1
   3   0   433126.80 2142.19  -2
   3   0  -633126.80 2142.19   1
   3   0   430137.60 1507.25  -2
   3   0  -630137.60 1507.25   1
  -3   0  -431646.40 1584.71  -2
  -3   0   631646.40 1584.71   1
  -3   0  -431776.20 2033.97  -2
  -3   0   631776.20 2033.97   1
   3   0   434395.30 1578.58  -2
   3   0  -634395.30 1578.58   1
   3   0   313221.10 1264.08  -2
   3   0  -513221.10 1264.08   1
   3   0   311570.60  818.67  -2
   3   0  -511570.60  818.67   1
  -3   0  -312008.50  896.33  -2
  -3   0   512008.50  896.33   1
  -3   0  -312741.50 1229.77  -2
  -3   0   512741.50 1229.77   1
   3   0   313076.40 1188.57  -2
   3   0  -513076.40 1188.57   1
   3   0   312386.80  942.54  -2
   3   0  -512386.80  942.54   1
   3   0   263174.70 2560.88  -2
   3   0  -463174.70 2560.88   1
   3   0   260077.20 2459.28  -2
   3   0  -460077.20 2459.28   1
   3   0   257591.50 1717.31  -2
   3   0  -457591.50 1717.31   1
  -3   0  -257034.20 1810.04  -2
  -3   0   457034.20 1810.04   1
   3   0   258791.70 2441.85  -2
   3   0  -458791.70 2441.85   1
  -3   0  -256775.70 2437.74  -2
  -3   0   456775.70 2437.74   1
   3   0   255720.50 2086.73  -2
   3   0  -455720.50 2086.73   1
  -3   0  -1 4091.79  612.18  -2
  -3   0   3 4091.79  612.18   1
  -3   0  -1 4292.07  624.14  -2
  -3   0   3 4292.07  624.14   1
   3   0   1 4527.85  433.79  -2
   3   0  -3 4527.85  433.79   1
  -3   0  -1 5115.42  502.55  -2
  -3   0   3 5115.42  502.55   1
   3   0   1 4189.02  631.06  -2
   3   0  -3 4189.02  631.06   1
   3   0   1 4644.87  652.95  -2
   3   0  -3 4644.87  652.95   1
   3   0   1 4044.02  606.97  -2
   3   0  -3 4044.02  606.97   1
   3   0   1 4822.39  636.38  -2
   3   0  -3 4822.39  636.38   1
   3   0   0  218687    4513  -2
   3   0  -2  218687    4513   1
   3   0   0  217555    3460  -2
   3   0  -2  217555    3460   1
   3   0   0  215777    4592  -2
   3   0  -2  215777    4592   1
   3   0   0  214030    4575  -2
   3   0  -2  214030    4575   1
   3   0   0  210519    4590  -2
   3   0  -2  210519    4590   1
  -3   0   0  216296    4642  -2
  -3   0   2  216296    4642   1
   3   0  -175544.10 1969.17  -2
   3   0  -175544.10 1969.17   1
   3   0  -180148.70 2495.41  -2
   3   0  -180148.70 2495.41   1
   3   0  -183196.50 2649.17  -2
   3   0  -183196.50 2649.17   1
   3   0  -181776.80 2704.43  -2
   3   0  -181776.80 2704.43   1
   3   0  -2  135106    3611  -2
   3   0   0  135106    3611   1
   3   0  -2  140890    3376  -2
   3   0   0  140890    3376   1
  -3   0   2  120917    2943  -2
  -3   0   0  120917    2943   1
   3   0  -2  128846    3139  -2
   3   0   0  128846    3139   1
   3   0  -2  111922    3085  -2
   3   0   0  111922    3085   1
   3   0  -3 2544.79  425.67  -2
   3   0   1 2544.79  425.67   1
   3   0  -3 3001.53  565.57  -2
   3   0   1 3001.53  565.57   1
   3   0  -3 3026.51  515.47  -2
   3   0   1 3026.51  515.47   1
  -3   0   3 3291.10  431.48  -2
  -3   0  -1 3291.10  431.48   1
   3   0  -3 2501.42  409.23  -2
   3   0   1 2501.42  409.23   1
   3   0  -438703.40 1754.47  -2
   3   0   238703.40 1754.47   1
  -3   0   437454.20 1773.75  -2
  -3   0  -237454.20 1773.75   1
  -3   0   434338.60 1321.51  -2
  -3   0  -234338.60 1321.51   1
   3   0  -435611.10 1425.86  -2
   3   0   235611.10 1425.86   1
  -3   0   511672.00  955.03  -2
  -3   0  -311672.00  955.03   1
  -3   0   510136.60  647.61  -2
  -3   0  -310136.60  647.61   1
   3   0  -510564.00  680.08  -2
   3   0   310564.00  680.08   1
   3   0  -656222.70 1510.00  -2
   3   0   456222.70 1510.00   1
  -3   0   661776.50 2273.75  -2
  -3   0  -461776.50 2273.75   1
  -3   0   655576.90 1447.13  -2
  -3   0  -455576.90 1447.13   1
   3   0  -657390.50 1488.66  -2
   3   0   457390.50 1488.66   1
  -3   0   654958.60 2473.83  -2
  -3   0  -454958.60 2473.83   1
  -3   0   731324.50 1681.66  -2
  -3   0  -531324.50 1681.66   1
   3   0  -725778.50 1071.91  -2
   3   0   525778.50 1071.91   1
  -3   0   725576.50  868.76  -2
  -3   0  -525576.50  868.76   1
  -3   0   731719.80 1905.58  -2
  -3   0  -531719.80 1905.58   1
  -3   0   827968.80 1681.68  -2
  -3   0  -627968.80 1681.68   1
   3   0  -822755.90 1080.29  -2
   3   0   622755.90 1080.29   1
  -3   0   824156.00 1680.78  -2
  -3   0  -624156.00 1680.78   1
   3   0  -827975.00 2025.19  -2
   3   0   627975.00 2025.19   1
   3   0  -9 1678.29  356.43  -2
   3   0   7 1678.29  356.43   1
   3   0  -9 2060.26  653.95  -2
   3   0   7 2060.26  653.95   1
  -3   0   9 2242.75  609.51  -2
  -3   0  -7 2242.75  609.51   1
  -3   0  10 1695.93  505.17  -2
  -3   0  -8 1695.93  505.17   1
   3   0 -10 1805.83  565.29  -2
   3   0   8 1805.83  565.29   1
   3   0 -10 2047.91  698.97  -2
   3   0   8 2047.91  698.97   1
   3   0 -10 1592.80  373.11  -2
   3   0   8 1592.80  373.11   1
   3   0 -1136919.60 2272.26  -2
   3   0   936919.60 2272.26   1
   3   0 -1140357.00 2599.34  -2
   3   0   940357.00 2599.34   1
  -3   0  1136423.70 2308.25  -2
  -3   0  -936423.70 2308.25   1
   3   0 -1133419.80 1727.51  -2
   3   0   933419.80 1727.51   1
  -3   0  12 7547.81 1112.78  -2
  -3   0 -10 7547.81 1112.78   1
   3   0 -12 6356.92 1020.20  -2
   3   0  10 6356.92 1020.20   1
   3   0 -12 5764.52 1053.64  -2
   3   0  10 5764.52 1053.64   1
   3   0 -1311942.80 1424.51  -2
   3   0  1111942.80 1424.51   1
   3   0 -1311720.10 1526.97  -2
   3   0  1111720.10 1526.97   1
  -3   0  1312269.50 1408.61  -2
  -3   0 -1112269.50 1408.61   1
  -3   0  14 8050.97 1173.92  -2
  -3   0 -12 8050.97 1173.92   1
   3   0 -14 6964.25 1181.82  -2
   3   0  12 6964.25 1181.82   1
   3   0 -14 8597.37 1240.96  -2
   3   0  12 8597.37 1240.96   1
  -3   0  15 1690.32  582.32  -2
  -3   0 -13 1690.32  582.32   1
   3   0 -15  803.59  464.17  -2
   3   0  13  803.59  464.17   1
   3   0 -16 -406.74  347.04  -2
   3   0  14 -406.74  347.04   1
  -3   0  16  711.41  426.73  -2
  -3   0 -14  711.41  426.73   1
   3   0 -16  -81.46  375.63  -2
   3   0  14  -81.46  375.63   1
   3   0 -17  855.96  436.48  -2
   3   0  15  855.96  436.48   1
   3   0 -18 6030.93 1293.60  -2
   3   0  16 6030.93 1293.60   1
   3  -1  14 1248.12  646.79  -2
   3   1 -16 1248.12  646.79   1
   3  -1  13 2691.66  892.99  -2
   3   1 -15 2691.66  892.99   1
  -3  -1 -12 1950.98  675.65  -2
  -3   1  14 1950.98  675.65   1
   3  -1  12 2164.97  843.68  -2
   3   1 -14 2164.97  843.68   1
   3  -1  1127838.00 2602.46  -2
   3   1 -1327838.00 2602.46   1
  -3  -1 -1131124.20 2569.82  -2
  -3   1  1331124.20 2569.82   1
  -3  -1 -1035309.90 2640.45  -2
  -3   1  1235309.90 2640.45   1
   3  -1  1032667.70 2738.65  -2
   3   1 -1232667.70 2738.65   1
  -3  -1  -924669.50 2106.06  -2
  -3   1  1124669.50 2106.06   1
   3  -1   925780.50 2323.07  -2
   3   1 -1125780.50 2323.07   1
   3  -1   834856.70 2642.93  -2
   3   1 -1034856.70 2642.93   1
  -3  -1  -837841.50 2497.45  -2
  -3   1  1037841.50 2497.45   1
   3  -1   833705.80 2184.94  -2
   3   1 -1033705.80 2184.94   1
   3  -1   7 8473.23 1028.83  -2
   3   1  -9 8473.23 1028.83   1
  -3  -1  -7 7813.90 1101.12  -2
  -3   1   9 7813.90 1101.12   1
   3  -1   7 8956.46 1275.48  -2
   3   1  -9 8956.46 1275.48   1
   3  -1   7 7630.42  411.46  -2
   3   1  -9 7630.42  411.46   1
   3  -1   660379.10 2666.61  -2
   3   1  -860379.10 2666.61   1
  -3  -1  -660666.20 2956.20  -2
  -3   1   860666.20 2956.20   1
   3  -1   656734.70 1430.30  -2
   3   1  -856734.70 1430.30   1
  -3  -1  -657407.70 2322.36  -2
  -3   1   857407.70 2322.36   1
   3  -1   566619.30 2598.13  -2
   3   1  -766619.30 2598.13   1
  -3  -1  -561924.40 2207.91  -2
  -3   1   761924.40 2207.91   1
  -3  -1  -564266.60 2859.29  -2
  -3   1   764266.60 2859.29   1
   3  -1   560909.00 1545.92  -2
   3   1  -760909.00 1545.92   1
   3  -1   467401.40 3076.93  -2
   3   1  -667401.40 3076.93   1
   3  -1   471697.50 2538.71  -2
   3   1  -671697.50 2538.71   1
  -3  -1  -467780.10 2113.66  -2
  -3   1   667780.10 2113.66   1
  -3  -1  -472064.80 2911.49  -2
  -3   1   672064.80 2911.49   1
   3  -1   469080.90 2504.54  -2
   3   1  -669080.90 2504.54   1
   3  -1   333862.30 1629.17  -2
   3   1  -533862.30 1629.17   1
  -3  -1  -333249.70 1278.58  -2
  -3   1   533249.70 1278.58   1
  -3  -1  -334332.50 1897.04  -2
  -3   1   534332.50 1897.04   1
   3  -1   335113.70 1735.95  -2
   3   1  -535113.70 1735.95   1
   3  -1   334972.40 2128.31  -2
   3   1  -534972.40 2128.31   1
   3  -1   211212.80  989.92  -2
   3   1  -411212.80  989.92   1
  -3  -1  -210494.40  705.79  -2
  -3   1   410494.40  705.79   1
  -3  -1  -215986.30 1202.57  -2
  -3   1   415986.30 1202.57   1
  -3  -1  -215767.30 1101.86  -2
  -3   1   415767.30 1101.86   1
   3  -1   216321.80 1224.17  -2
   3   1  -416321.80 1224.17   1
   3  -1   1  126018    3438  -2
   3   1  -3  126018    3438   1
   3  -1   1  129085    3116  -2
   3   1  -3  129085    3116   1
  -3  -1  -1  137013    3571  -2
  -3   1   3  137013    3571   1
   3  -1   1  133721    3734  -2
   3   1  -3  133721    3734   1
  -3  -1  -1  130531    3332  -2
  -3   1   3  130531    3332   1
   3  -1   0  118530    2947  -2
   3   1  -2  118530    2947   1
   3  -1   0  111791    3286  -2
   3   1  -2  111791    3286   1
   3  -1   0  121646    3588  -2
   3   1  -2  121646    3588   1
  -3  -1   0  119275    3172  -2
  -3   1   2  119275    3172   1
   3  -1   0  113137    3267  -2
   3   1  -2  113137    3267   1
  -3  -1   0  109301    3056  -2
  -3   1   2  109301    3056   1
   3  -1   0  111390    2939  -2
   3   1  -2  111390    2939   1
  -3  -1   1  190362    3990  -2
  -3   1   1  190362    3990   1
   3  -1  -1  190059    4063  -2
   3   1  -1  190059    4063   1
   3  -1  -1  205740    4473  -2
   3   1  -1  205740    4473   1
   3  -1  -1  199467    4675  -2
   3   1  -1  199467    4675   1
   3  -1  -1  198169    4520  -2
   3   1  -1  198169    4520   1
   3  -1  -1  199935    4251  -2
   3   1  -1  199935    4251   1
   3  -1  -275823.30 2108.94  -2
   3   1   075823.30 2108.94   1
   3  -1  -270940.10 2689.26  -2
   3   1   070940.10 2689.26   1
   3  -1  -274466.00 2458.89  -2
   3   1   074466.00 2458.89   1
   3  -1  -269152.80 2724.88  -2
   3   1   069152.80 2724.88   1
   3  -1  -278465.40 2624.77  -2
   3   1   078465.40 2624.77   1
   3  -1  -3  114155    2527  -2
   3   1   1  114155    2527   1
   3  -1  -3  115400    3028  -2
   3   1   1  115400    3028   1
   3  -1  -3  113349    3366  -2
   3   1   1  113349    3366   1
   3  -1  -3  112292    3464  -2
   3   1   1  112292    3464   1
   3  -1  -430641.20 1188.13  -2
   3   1   230641.20 1188.13   1
  -3  -1   431573.20 1761.15  -2
  -3   1  -231573.20 1761.15   1
   3  -1  -432140.70 1455.29  -2
   3   1   232140.70 1455.29   1
  -3  -1   532038.20 1804.35  -2
  -3   1  -332038.20 1804.35   1
   3  -1  -531590.50 1395.83  -2
   3   1   331590.50 1395.83   1
  -3  -1   662177.50 2566.46  -2
  -3   1  -462177.50 2566.46   1
   3  -1  -657788.10 1861.84  -2
   3   1   457788.10 1861.84   1
   3  -1  -735560.70 1628.92  -2
   3   1   535560.70 1628.92   1
  -3  -1   739954.50 2196.47  -2
  -3   1  -539954.50 2196.47   1
   3  -1  -8  101467    2931  -2
   3   1   6  101467    2931   1
  -3  -1   8  102110    3705  -2
  -3   1  -6  102110    3705   1
   3  -1  -8  111872    4038  -2
   3   1   6  111872    4038   1
   3  -1  -911585.50  996.10  -2
   3   1   711585.50  996.10   1
   3  -1  -911538.50 1303.75  -2
   3   1   711538.50 1303.75   1
  -3  -1   911316.80 1234.33  -2
  -3   1  -711316.80 1234.33   1
   3  -1 -1023637.50 1521.28  -2
   3   1   823637.50 1521.28   1
   3  -1 -1024127.50 1979.89  -2
   3   1   824127.50 1979.89   1
  -3  -1  1023844.50 1859.79  -2
  -3   1  -823844.50 1859.79   1
  -3  -1  1114293.90 1471.01  -2
  -3   1  -914293.90 1471.01   1
  -3  -1  1112845.50  879.11  -2
  -3   1  -912845.50  879.11   1
   3  -1 -1111574.30 1478.50  -2
   3   1   911574.30 1478.50   1
   3  -1 -1113224.80 1528.34  -2
   3   1   913224.80 1528.34   1
   3  -1 -1234260.30 2480.09  -2
   3   1  1034260.30 2480.09   1
   3  -1 -1232598.10 2502.49  -2
   3   1  1032598.10 2502.49   1
  -3  -1  1230184.10 2212.62  -2
  -3   1 -1030184.10 2212.62   1
   3  -1 -1315133.90 1726.78  -2
   3   1  1115133.90 1726.78   1
   3  -1 -1315972.00 1835.06  -2
   3   1  1115972.00 1835.06   1
  -3  -1  1318361.70 1780.37  -2
  -3   1 -1118361.70 1780.37   1
  -3  -1  14 1740.75  550.67  -2
  -3   1 -12 1740.75  550.67   1
   3  -1 -14 1740.92  673.35  -2
   3   1  12 1740.92  673.35   1
   3  -1 -14 1743.42  656.19  -2
   3   1  12 1743.42  656.19   1
  -3  -1  15 2052.65  746.14  -2
  -3   1 -13 2052.65  746.14   1
   3  -1 -15 1845.27  700.55  -2
   3   1  13 1845.27  700.55   1
   3  -1 -15 3101.07  829.52  -2
   3   1  13 3101.07  829.52   1
  -3  -1  16  222.82  349.58  -2
  -3   1 -14  222.82  349.58   1
   3  -1 -16  517.72  496.49  -2
   3   1  14  517.72  496.49   1
   3  -1 -16 1524.23  621.21  -2
   3   1  14 1524.23  621.21   1
   3  -1 -17 2155.77  872.71  -2
   3   1  15 2155.77  872.71   1
   3  -1 -1813412.90 1940.39  -2
   3   1  1613412.90 1940.39   1
   3  -2  14  898.88  707.09  -2
   3   2 -16  898.88  707.09   1
   3  -2  13 -229.18  455.54  -2
   3   2 -15 -229.18  455.54   1
   3  -2  12 1176.13  675.67  -2
   3   2 -14 1176.13  675.67   1
   3  -2  1128671.10 2691.29  -2
   3   2 -1328671.10 2691.29   1
  -3  -2 -1125579.40 2373.05  -2
  -3   2  1325579.40 2373.05   1
   3  -2  1014675.20 1897.36  -2
   3   2 -1214675.20 1897.36   1
  -3  -2 -1014591.50 1737.75  -2
  -3   2  1214591.50 1737.75   1
   3  -2  1015277.30 1691.00  -2
   3   2 -1215277.30 1691.00   1
  -3  -2  -9 6404.10 1159.48  -2
  -3   2  11 6404.10 1159.48   1
   3  -2   9 8186.09 1175.44  -2
   3   2 -11 8186.09 1175.44   1
   3  -2   9 6951.71 1263.66  -2
   3   2 -11 6951.71 1263.66   1
  -3  -2  -8  331.05  452.67  -2
  -3   2  10  331.05  452.67   1
   3  -2   8  944.05  524.41  -2
   3   2 -10  944.05  524.41   1
   3  -2   8 1168.47  612.94  -2
   3   2 -10 1168.47  612.94   1
   3  -2   747932.50 3047.73  -2
   3   2  -947932.50 3047.73   1
   3  -2   749347.90 2694.06  -2
   3   2  -949347.90 2694.06   1
  -3  -2  -751311.50 2811.09  -2
  -3   2   951311.50 2811.09   1
  -3  -2  -645184.60 2529.14  -2
  -3   2   845184.60 2529.14   1
   3  -2   644638.50 2768.33  -2
   3   2  -844638.50 2768.33   1
  -3  -2  -639667.50 1852.66  -2
  -3   2   839667.50 1852.66   1
   3  -2   641283.90 2321.31  -2
   3   2  -841283.90 2321.31   1
  -3  -2  -532791.60 2028.83  -2
  -3   2   732791.60 2028.83   1
  -3  -2  -528864.80 1412.65  -2
  -3   2   728864.80 1412.65   1
   3  -2   531432.50 2234.98  -2
   3   2  -731432.50 2234.98   1
   3  -2   533313.60 1977.72  -2
   3   2  -733313.60 1977.72   1
  -3  -2  -414599.30 1313.60  -2
  -3   2   614599.30 1313.60   1
  -3  -2  -414982.40  894.78  -2
  -3   2   614982.40  894.78   1
   3  -2   414514.60  628.91  -2
   3   2  -614514.60  628.91   1
   3  -2   415440.80 1311.90  -2
   3   2  -615440.80 1311.90   1
  -3  -2  -414628.20  941.42  -2
  -3   2   614628.20  941.42   1
  -3  -2  -377232.10 1835.36  -2
  -3   2   577232.10 1835.36   1
  -3  -2  -381893.40 2924.19  -2
  -3   2   581893.40 2924.19   1
   3  -2   382425.30 2881.51  -2
   3   2  -582425.30 2881.51   1
  -3  -2  -380690.70 2353.50  -2
  -3   2   580690.70 2353.50   1
   3  -2   372901.70 1785.41  -2
   3   2  -572901.70 1785.41   1
  -3  -2  -225172.30 1602.14  -2
  -3   2   425172.30 1602.14   1
  -3  -2  -218896.80  694.19  -2
  -3   2   418896.80  694.19   1
   3  -2   220168.70 1503.79  -2
   3   2  -420168.70 1503.79   1
  -3  -2  -225729.40 1601.57  -2
  -3   2   425729.40 1601.57   1
   3  -2   227166.30 1172.59  -2
   3   2  -427166.30 1172.59   1
  -3  -2  -224410.70 1327.70  -2
  -3   2   424410.70 1327.70   1
  -3  -2  -1  123006    3368  -2
  -3   2   3  123006    3368   1
   3  -2   1  134523    3689  -2
   3   2  -3  134523    3689   1
  -3  -2  -1  131128    3384  -2
  -3   2   3  131128    3384   1
   3  -2   1  122296    2899  -2
   3   2  -3  122296    2899   1
  -3  -2  -1  126265    3252  -2
  -3   2   3  126265    3252   1
  -3  -2   0  238166    4616  -2
  -3   2   2  238166    4616   1
   3  -2   0  255840    5284  -2
   3   2  -2  255840    5284   1
  -3  -2   0  253427    4723  -2
  -3   2   2  253427    4723   1
   3  -2   0  246420    5426  -2
   3   2  -2  246420    5426   1
   3  -2   0  243408    4616  -2
   3   2  -2  243408    4616   1
  -3  -2   0  243040    4954  -2
  -3   2   2  243040    4954   1
   3  -2  -1  224757    5094  -2
   3   2  -1  224757    5094   1
  -3  -2   1  219605    4027  -2
  -3   2   1  219605    4027   1
   3  -2  -1  235280    5153  -2
   3   2  -1  235280    5153   1
  -3  -2   1  223021    4152  -2
  -3   2   1  223021    4152   1
   3  -2  -1  222664    4589  -2
   3   2  -1  222664    4589   1
   3  -2  -2  187477    4373  -2
   3   2   0  187477    4373   1
   3  -2  -2  191208    4330  -2
   3   2   0  191208    4330   1
  -3  -2   391659.10 3313.02  -2
  -3   2  -191659.10 3313.02   1
   3  -2  -383436.70 2700.39  -2
   3   2   183436.70 2700.39   1
   3  -2  -387538.30 2879.84  -2
   3   2   187538.30 2879.84   1
   3  -2  -436130.40 1759.92  -2
   3   2   236130.40 1759.92   1
   3  -2  -435376.20 1925.05  -2
   3   2   235376.20 1925.05   1
   3  -2  -549875.10 2018.04  -2
   3   2   349875.10 2018.04   1
   3  -2  -613348.40 1130.74  -2
   3   2   413348.40 1130.74   1
   3  -2  -612500.80 1037.67  -2
   3   2   412500.80 1037.67   1
   3  -2  -716491.20 1292.21  -2
   3   2   516491.20 1292.21   1
  -3  -2   719696.40 1616.40  -2
  -3   2  -519696.40 1616.40   1
   3  -2  -856619.70 2425.89  -2
   3   2   656619.70 2425.89   1
   3  -2  -862029.70 3003.51  -2
   3   2   662029.70 3003.51   1
  -3  -2   857356.50 2829.12  -2
  -3   2  -657356.50 2829.12   1
   3  -2  -959120.50 3079.81  -2
   3   2   759120.50 3079.81   1
  -3  -2   956176.00 2865.92  -2
  -3   2  -756176.00 2865.92   1
  -3  -2  10  338.87  134.88  -2
  -3   2  -8  338.87  134.88   1
   3  -2 -10  803.96  569.88  -2
   3   2   8  803.96  569.88   1
  -3  -2  10 1495.31  652.95  -2
  -3   2  -8 1495.31  652.95   1
  -3  -2  11 8783.92 1214.07  -2
  -3   2  -9 8783.92 1214.07   1
   3  -2 -1111918.40 1490.48  -2
   3   2   911918.40 1490.48   1
   3  -2 -1218480.70 1864.78  -2
   3   2  1018480.70 1864.78   1
   3  -2 -1218467.40 1907.25  -2
   3   2  1018467.40 1907.25   1
  -3  -2  1217443.90 1754.29  -2
  -3   2 -1017443.90 1754.29   1
   3  -2 -1322633.90 2157.27  -2
   3   2  1122633.90 2157.27   1
   3  -2 -1321157.40 2109.20  -2
   3   2  1121157.40 2109.20   1
  -3  -2  1319312.00 1892.66  -2
  -3   2 -1119312.00 1892.66   1
  -3  -2  14 1496.51  456.43  -2
  -3   2 -12 1496.51  456.43   1
   3  -2 -14 3273.79  879.33  -2
   3   2  12 3273.79  879.33   1
   3  -2 -14 2004.80  668.91  -2
   3   2  12 2004.80  668.91   1
  -3  -2  15  708.28  412.79  -2
  -3   2 -13  708.28  412.79   1
   3  -2 -15   34.36  460.57  -2
   3   2  13   34.36  460.57   1
   3  -2 -15  -24.14  333.03  -2
   3   2  13  -24.14  333.03   1
  -3  -2  16   71.70  409.95  -2
  -3   2 -14   71.70  409.95   1
   3  -2 -16 1418.65  625.84  -2
   3   2  14 1418.65  625.84   1
  -3  -2  17 2393.86  805.01  -2
  -3   2 -15 2393.86  805.01   1
   3  -2 -17 3271.28  937.15  -2
   3   2  15 3271.28  937.15   1
   3  -3  14 5646.09 1380.55  -2
   3   3 -16 5646.09 1380.55   1
   3  -3  13 1751.04  806.26  -2
   3   3 -15 1751.04  806.26   1
   3  -3  12  507.22  525.40  -2
   3   3 -14  507.22  525.40   1
   3  -3  12 1712.52  789.46  -2
   3   3 -14 1712.52  789.46   1
  -3  -3 -11 4122.50 1049.25  -2
  -3   3  13 4122.50 1049.25   1
   3  -3  11 5214.91 1137.59  -2
   3   3 -13 5214.91 1137.59   1
   3  -3  11 5553.55 1264.76  -2
   3   3 -13 5553.55 1264.76   1
  -3  -3 -10 9363.32 1445.45  -2
  -3   3  12 9363.32 1445.45   1
   3  -3  10 8592.29 1330.43  -2
   3   3 -12 8592.29 1330.43   1
   3  -3  10 8906.87 1507.63  -2
   3   3 -12 8906.87 1507.63   1
  -3  -3  -9  285.92  283.34  -2
  -3   3  11  285.92  283.34   1
   3  -3   9 1819.61  718.11  -2
   3   3 -11 1819.61  718.11   1
   3  -3   9 1491.81  716.05  -2
   3   3 -11 1491.81  716.05   1
  -3  -3  -8 5408.87  950.24  -2
  -3   3  10 5408.87  950.24   1
   3  -3   8 7398.88 1192.61  -2
   3   3 -10 7398.88 1192.61   1
   3  -3   8 9325.35 1433.67  -2
   3   3 -10 9325.35 1433.67   1
  -3  -3  -725900.90 2046.03  -2
  -3   3   925900.90 2046.03   1
   3  -3   730919.30 2442.23  -2
   3   3  -930919.30 2442.23   1
   3  -3   729746.00 2167.18  -2
   3   3  -929746.00 2167.18   1
  -3  -3  -639559.50 2414.29  -2
  -3   3   839559.50 2414.29   1
  -3  -3  -638404.30 1856.21  -2
  -3   3   838404.30 1856.21   1
   3  -3   643951.90 2542.48  -2
   3   3  -843951.90 2542.48   1
  -3  -3  -547662.20 2512.74  -2
  -3   3   747662.20 2512.74   1
  -3  -3  -544439.50 1803.59  -2
  -3   3   744439.50 1803.59   1
   3  -3   552275.40 2721.71  -2
   3   3  -752275.40 2721.71   1
  -3  -3  -547148.40 1547.28  -2
  -3   3   747148.40 1547.28   1
  -3  -3  -434175.00 2008.76  -2
  -3   3   634175.00 2008.76   1
  -3  -3  -433239.30 1385.62  -2
  -3   3   633239.30 1385.62   1
   3  -3   437053.80 2185.56  -2
   3   3  -637053.80 2185.56   1
   3  -3   431522.40 1008.07  -2
   3   3  -631522.40 1008.07   1
  -3  -3  -432990.70 1389.07  -2
  -3   3   632990.70 1389.07   1
  -3  -3  -318437.80 1395.52  -2
  -3   3   518437.80 1395.52   1
  -3  -3  -315869.50  820.01  -2
  -3   3   515869.50  820.01   1
   3  -3   319385.40 1554.16  -2
   3   3  -519385.40 1554.16   1
   3  -3   317741.90  886.46  -2
   3   3  -517741.90  886.46   1
  -3  -3  -316206.10 1065.12  -2
  -3   3   516206.10 1065.12   1
  -3  -3  -232652.00 1737.16  -2
  -3   3   432652.00 1737.16   1
   3  -3   229114.70 1928.14  -2
   3   3  -429114.70 1928.14   1
   3  -3   231855.30 1328.82  -2
   3   3  -431855.30 1328.82   1
  -3  -3  -229718.40 1498.55  -2
  -3   3   429718.40 1498.55   1
  -3  -3  -110331.30  457.37  -2
  -3   3   310331.30  457.37   1
  -3  -3  -113261.70 1092.36  -2
  -3   3   313261.70 1092.36   1
  -3  -3  -113624.60 1040.99  -2
  -3   3   313624.60 1040.99   1
   3  -3   114503.20 1302.71  -2
   3   3  -314503.20 1302.71   1
   3  -3   114009.50  937.13  -2
   3   3  -314009.50  937.13   1
  -3  -3  -113436.20 1040.14  -2
  -3   3   313436.20 1040.14   1
  -3  -3   011412.20  941.80  -2
  -3   3   211412.20  941.80   1
   3  -3   012506.60 1234.26  -2
   3   3  -212506.60 1234.26   1
  -3  -3   012870.30  922.40  -2
  -3   3   212870.30  922.40   1
   3  -3   011099.20  891.36  -2
   3   3  -211099.20  891.36   1
  -3  -3   1 1007.35  266.59  -2
  -3   3   1 1007.35  266.59   1
  -3  -3   1  741.31  135.10  -2
  -3   3   1  741.31  135.10   1
  -3  -3   1  837.03  242.65  -2
  -3   3   1  837.03  242.65   1
   3  -3  -1  250.53  246.46  -2
   3   3  -1  250.53  246.46   1
  -3  -3   2 8407.70  656.22  -2
  -3   3   0 8407.70  656.22   1
   3  -3  -2 6813.56 1051.87  -2
   3   3   0 6813.56 1051.87   1
  -3  -3   2 8357.52  521.68  -2
  -3   3   0 8357.52  521.68   1
  -3  -3   2 8013.99  567.04  -2
  -3   3   0 8013.99  567.04   1
  -3  -3   3 7658.36  541.26  -2
  -3   3  -1 7658.36  541.26   1
   3  -3  -3 7693.54  888.47  -2
   3   3   1 7693.54  888.47   1
  -3  -3   419343.10  696.17  -2
  -3   3  -219343.10  696.17   1
   3  -3  -427382.70 1752.46  -2
   3   3   227382.70 1752.46   1
   3  -3  -514420.30 1346.84  -2
   3   3   314420.30 1346.84   1
   3  -3  -631549.20 2063.60  -2
   3   3   431549.20 2063.60   1
  -3  -3   631639.60 2058.50  -2
  -3   3  -431639.60 2058.50   1
   3  -3  -737772.50 2366.62  -2
   3   3   537772.50 2366.62   1
  -3  -3   738443.40 2330.60  -2
  -3   3  -538443.40 2330.60   1
   3  -3  -881214.10 3568.95  -2
   3   3   681214.10 3568.95   1
  -3  -3   873201.40 3353.17  -2
  -3   3  -673201.40 3353.17   1
   3  -3  -945192.50 2775.51  -2
   3   3   745192.50 2775.51   1
  -3  -3   942447.80 2597.73  -2
  -3   3  -742447.80 2597.73   1
   3  -3 -10 7065.53 1209.28  -2
   3   3   8 7065.53 1209.28   1
  -3  -3  10 9401.17 1302.71  -2
  -3   3  -8 9401.17 1302.71   1
   3  -3 -11 2867.22  768.15  -2
   3   3   9 2867.22  768.15   1
  -3  -3  11 2290.62  627.84  -2
  -3   3  -9 2290.62  627.84   1
  -3  -3  1217849.30 1900.18  -2
  -3   3 -1017849.30 1900.18   1
   3  -3 -1217743.70 1907.60  -2
   3   3  1017743.70 1907.60   1
  -3  -3  13 7164.47 1245.25  -2
  -3   3 -11 7164.47 1245.25   1
   3  -3 -13 6668.83 1253.97  -2
   3   3  11 6668.83 1253.97   1
   3  -3 -13 9063.32 1471.47  -2
   3   3  11 9063.32 1471.47   1
  -3  -3  14 1525.16  671.60  -2
  -3   3 -12 1525.16  671.60   1
   3  -3 -14 1376.02  558.44  -2
   3   3  12 1376.02  558.44   1
   3  -3 -14 1447.42  679.76  -2
   3   3  12 1447.42  679.76   1
   3  -3 -15 1766.87  703.14  -2
   3   3  13 1766.87  703.14   1
  -3  -3  15 1398.69  610.77  -2
  -3   3 -13 1398.69  610.77   1
  -3  -3  16 2180.40  853.95  -2
  -3   3 -14 2180.40  853.95   1
   3  -3 -16 3310.75 1100.46  -2
   3   3  14 3310.75 1100.46   1
  -3  -3  17  766.70  480.92  -2
  -3   3 -15  766.70  480.92   1
   3  -4  13 4014.68 1091.45  -2
   3   4 -15 4014.68 1091.45   1
   3  -4  13 2493.50  926.78  -2
   3   4 -15 2493.50  926.78   1
   3  -4  12 9098.01 1644.62  -2
   3   4 -14 9098.01 1644.62   1
   3  -4  12 9171.56 1533.10  -2
   3   4 -14 9171.56 1533.10   1
   3  -4  11 8099.87 1533.41  -2
   3   4 -13 8099.87 1533.41   1
   3  -4  1110281.90 1768.60  -2
   3   4 -1310281.90 1768.60   1
   3  -4  10 2603.70  901.04  -2
   3   4 -12 2603.70  901.04   1
   3  -4  10 4460.88 1120.46  -2
   3   4 -12 4460.88 1120.46   1
  -3  -4 -10 3703.06  957.79  -2
  -3   4  12 3703.06  957.79   1
   3  -4   9 5513.46 1212.32  -2
   3   4 -11 5513.46 1212.32   1
   3  -4   9 6307.01 1412.39  -2
   3   4 -11 6307.01 1412.39   1
  -3  -4  -9 6970.52 1186.35  -2
  -3   4  11 6970.52 1186.35   1
   3  -4   814479.50 1843.05  -2
   3   4 -1014479.50 1843.05   1
   3  -4   815321.70 1749.36  -2
   3   4 -1015321.70 1749.36   1
  -3  -4  -813520.10 1587.74  -2
  -3   4  1013520.10 1587.74   1
  -3  -4  -735337.00 2423.11  -2
  -3   4   935337.00 2423.11   1
   3  -4   736444.60 2731.80  -2
   3   4  -936444.60 2731.80   1
  -3  -4  -664824.00 3145.62  -2
  -3   4   864824.00 3145.62   1
  -3  -4  -658800.60 1540.30  -2
  -3   4   858800.60 1540.30   1
  -3  -4  -526104.70 1886.88  -2
  -3   4   726104.70 1886.88   1
   3  -4   529601.00 2210.67  -2
   3   4  -729601.00 2210.67   1
  -3  -4  -522124.00 1090.53  -2
  -3   4   722124.00 1090.53   1
  -3  -4  -434084.10 2026.89  -2
  -3   4   634084.10 2026.89   1
   3  -4   437354.30 2423.64  -2
   3   4  -637354.30 2423.64   1
  -3  -4  -434509.40 1536.50  -2
  -3   4   634509.40 1536.50   1
   3  -4   433966.40 1238.76  -2
   3   4  -633966.40 1238.76   1
  -3  -4  -327125.40 1730.98  -2
  -3   4   527125.40 1730.98   1
   3  -4   330970.80 2156.38  -2
   3   4  -530970.80 2156.38   1
   3  -4   331876.30 1386.28  -2
   3   4  -531876.30 1386.28   1
  -3  -4  -325288.20 1436.67  -2
  -3   4   525288.20 1436.67   1
   3  -4   230043.90 2186.46  -2
   3   4  -430043.90 2186.46   1
  -3  -4  -228244.10 1650.05  -2
  -3   4   428244.10 1650.05   1
  -3  -4  -231110.10 1375.81  -2
  -3   4   431110.10 1375.81   1
   3  -4   229032.90 1425.33  -2
   3   4  -429032.90 1425.33   1
  -3  -4  -171320.60 2499.48  -2
  -3   4   371320.60 2499.48   1
  -3  -4  -169199.70 1899.46  -2
  -3   4   369199.70 1899.46   1
   3  -4   170204.50 3351.24  -2
   3   4  -370204.50 3351.24   1
   3  -4   173817.20 2473.18  -2
   3   4  -373817.20 2473.18   1
   3  -4   172960.30 3610.35  -2
   3   4  -372960.30 3610.35   1
  -3  -4   034889.60 1811.12  -2
  -3   4   234889.60 1811.12   1
  -3  -4   039420.10 1658.06  -2
  -3   4   239420.10 1658.06   1
  -3  -4   033468.20 1222.25  -2
  -3   4   233468.20 1222.25   1
   3  -4   036811.40 2353.13  -2
   3   4  -236811.40 2353.13   1
   3  -4   038312.90 1838.13  -2
   3   4  -238312.90 1838.13   1
   3  -4  -144334.90 1490.30  -2
   3   4  -144334.90 1490.30   1
  -3  -4   146094.90 1948.06  -2
  -3   4   146094.90 1948.06   1
  -3  -4   147252.50 1615.89  -2
  -3   4   147252.50 1615.89   1
  -3  -4   149314.70 1555.40  -2
  -3   4   149314.70 1555.40   1
   3  -4  -149387.50 2661.72  -2
   3   4  -149387.50 2661.72   1
   3  -4  -145586.60 2128.89  -2
   3   4  -145586.60 2128.89   1
  -3  -4   249296.80 1863.48  -2
  -3   4   049296.80 1863.48   1
  -3  -4   250707.30 1672.02  -2
  -3   4   050707.30 1672.02   1
   3  -4  -253831.90 2808.76  -2
   3   4   053831.90 2808.76   1
  -3  -4   247592.20 1343.02  -2
  -3   4   047592.20 1343.02   1
   3  -4  -252062.70 2349.02  -2
   3   4   052062.70 2349.02   1
  -3  -4   251623.40 2403.12  -2
  -3   4   051623.40 2403.12   1
  -3  -4   377729.40 2208.05  -2
  -3   4  -177729.40 2208.05   1
  -3  -4   383304.90 2392.02  -2
  -3   4  -183304.90 2392.02   1
   3  -4  -383528.00 3150.29  -2
   3   4   183528.00 3150.29   1
  -3  -4   386557.40 3238.46  -2
  -3   4  -186557.40 3238.46   1
  -3  -4   424865.70 1080.57  -2
  -3   4  -224865.70 1080.57   1
  -3  -4   425921.50 1404.16  -2
  -3   4  -225921.50 1404.16   1
   3  -4  -423934.30 1727.78  -2
   3   4   223934.30 1727.78   1
  -3  -4   543084.10 1953.97  -2
  -3   4  -343084.10 1953.97   1
  -3  -4   537754.30 1214.51  -2
  -3   4  -337754.30 1214.51   1
   3  -4  -544357.00 2469.21  -2
   3   4   344357.00 2469.21   1
  -3  -4   622506.40  813.99  -2
  -3   4  -422506.40  813.99   1
   3  -4  -631487.20 2134.53  -2
   3   4   431487.20 2134.53   1
  -3  -4   712314.70  567.52  -2
  -3   4  -512314.70  567.52   1
   3  -4  -721414.30 1841.48  -2
   3   4   521414.30 1841.48   1
  -3  -4   715273.00  590.10  -2
  -3   4  -515273.00  590.10   1
  -3  -4   721786.80 1838.38  -2
  -3   4  -521786.80 1838.38   1
   3  -4  -841037.80 2700.88  -2
   3   4   641037.80 2700.88   1
  -3  -4   838293.70 2586.30  -2
  -3   4  -638293.70 2586.30   1
   3  -4  -941735.60 2775.26  -2
   3   4   741735.60 2775.26   1
  -3  -4   942664.60 2800.33  -2
  -3   4  -742664.60 2800.33   1
   3  -4 -1016270.90 1800.50  -2
   3   4   816270.90 1800.50   1
  -3  -4  1013348.00 1621.48  -2
  -3   4  -813348.00 1621.48   1
   3  -4 -1111151.00 1535.78  -2
   3   4   911151.00 1535.78   1
  -3  -4  1110963.40 1506.44  -2
  -3   4  -910963.40 1506.44   1
  -3  -4  12 2893.08  884.02  -2
  -3   4 -10 2893.08  884.02   1
   3  -4 -12 1608.14  745.67  -2
   3   4  10 1608.14  745.67   1
   3  -4 -1318942.00 2166.49  -2
   3   4  1118942.00 2166.49   1
   3  -4 -1320164.10 2222.51  -2
   3   4  1120164.10 2222.51   1
  -3  -4  1315515.20 1878.04  -2
  -3   4 -1115515.20 1878.04   1
  -3  -4  1410148.50 1611.40  -2
  -3   4 -1210148.50 1611.40   1
   3  -4 -1411594.90 1732.74  -2
   3   4  1211594.90 1732.74   1
  -3  -4  15 2456.38  917.31  -2
  -3   4 -13 2456.38  917.31   1
   3  -4 -15 1404.83  678.93  -2
   3   4  13 1404.83  678.93   1
   3  -4 -16 2446.49  927.00  -2
   3   4  14 2446.49  927.00   1
  -3  -4  16  466.61  604.97  -2
  -3   4 -14  466.61  604.97   1
  -3  -4  17 5052.42 1296.18  -2
  -3   4 -15 5052.42 1296.18   1
   3  -5  13 5683.05 1381.78  -2
   3   5 -15 5683.05 1381.78   1
   3  -5  13 3016.42 1075.71  -2
   3   5 -15 3016.42 1075.71   1
   3  -5  12 3076.31  990.43  -2
   3   5 -14 3076.31  990.43   1
   3  -5  12 3492.33 1208.23  -2
   3   5 -14 3492.33 1208.23   1
   3  -5  11 3833.33 1089.73  -2
   3   5 -13 3833.33 1089.73   1
   3  -5  11 1452.01  738.22  -2
   3   5 -13 1452.01  738.22   1
   3  -5  10 7367.06 1387.30  -2
   3   5 -12 7367.06 1387.30   1
   3  -5  10 5043.64 1258.38  -2
   3   5 -12 5043.64 1258.38   1
  -3  -5 -10 5345.22 1106.49  -2
  -3   5  12 5345.22 1106.49   1
   3  -5   9 6074.40 1257.11  -2
   3   5 -11 6074.40 1257.11   1
   3  -5   9 3659.16 1038.64  -2
   3   5 -11 3659.16 1038.64   1
  -3  -5  -9 3976.77  970.67  -2
  -3   5  11 3976.77  970.67   1
  -3  -5  -810960.10 1408.39  -2
  -3   5  1010960.10 1408.39   1
   3  -5   814970.00 1854.61  -2
   3   5 -1014970.00 1854.61   1
   3  -5   712854.60 1641.99  -2
   3   5  -912854.60 1641.99   1
  -3  -5  -713250.30 1505.03  -2
  -3   5   913250.30 1505.03   1
  -3  -5  -612282.30 1382.99  -2
  -3   5   812282.30 1382.99   1
   3  -5   613236.10 1646.53  -2
   3   5  -813236.10 1646.53   1
   3  -5   5 6109.82 1148.00  -2
   3   5  -7 6109.82 1148.00   1
  -3  -5  -5 5817.68  920.01  -2
  -3   5   7 5817.68  920.01   1
  -3  -5  -5 5606.45  619.64  -2
  -3   5   7 5606.45  619.64   1
  -3  -5  -426050.50 1815.54  -2
  -3   5   626050.50 1815.54   1
   3  -5   430145.30 2372.46  -2
   3   5  -630145.30 2372.46   1
  -3  -5  -425619.10 1451.02  -2
  -3   5   625619.10 1451.02   1
  -3  -5  -341026.50 2200.07  -2
  -3   5   541026.50 2200.07   1
   3  -5   345982.40 3006.69  -2
   3   5  -545982.40 3006.69   1
  -3  -5  -349208.60 2241.71  -2
  -3   5   549208.60 2241.71   1
   3  -5   349354.40 1988.32  -2
   3   5  -549354.40 1988.32   1
   3  -5   242865.80 2755.50  -2
   3   5  -442865.80 2755.50   1
  -3  -5  -241953.10 1891.48  -2
  -3   5   441953.10 1891.48   1
   3  -5   244330.20 2020.78  -2
   3   5  -444330.20 2020.78   1
  -3  -5  -237534.40 1961.50  -2
  -3   5   437534.40 1961.50   1
  -3  -5  -143425.70 1964.55  -2
  -3   5   343425.70 1964.55   1
  -3  -5  -142607.50 1799.07  -2
  -3   5   342607.50 1799.07   1
   3  -5   147757.30 2879.03  -2
   3   5  -347757.30 2879.03   1
   3  -5   145706.30 2140.13  -2
   3   5  -345706.30 2140.13   1
   3  -5   016821.80 1156.05  -2
   3   5  -216821.80 1156.05   1
  -3  -5   017640.80 1145.67  -2
  -3   5   217640.80 1145.67   1
  -3  -5   017198.20 1093.41  -2
  -3   5   217198.20 1093.41   1
   3  -5   019326.20 1830.43  -2
   3   5  -219326.20 1830.43   1
   3  -5   020532.60 1474.68  -2
   3   5  -220532.60 1474.68   1
  -3  -5   151220.90 1751.25  -2
  -3   5   151220.90 1751.25   1
   3  -5  -146987.60 1759.56  -2
   3   5  -146987.60 1759.56   1
  -3  -5   151458.40 1939.03  -2
  -3   5   151458.40 1939.03   1
   3  -5  -150233.10 2943.79  -2
   3   5  -150233.10 2943.79   1
   3  -5  -149818.20 2394.59  -2
   3   5  -149818.20 2394.59   1
   3  -5  -219026.30  919.10  -2
   3   5   019026.30  919.10   1
  -3  -5   222486.00 1316.18  -2
  -3   5   022486.00 1316.18   1
  -3  -5   220208.60  876.50  -2
  -3   5   020208.60  876.50   1
   3  -5  -221486.60 1930.64  -2
   3   5   021486.60 1930.64   1
   3  -5  -222833.60 1687.54  -2
   3   5   022833.60 1687.54   1
  -3  -5   221100.70 1369.69  -2
  -3   5   021100.70 1369.69   1
  -3  -5   344477.50 1892.38  -2
  -3   5  -144477.50 1892.38   1
  -3  -5   348311.00 2056.13  -2
  -3   5  -148311.00 2056.13   1
   3  -5  -349172.40 2947.66  -2
   3   5   149172.40 2947.66   1
   3  -5  -345712.20 2460.35  -2
   3   5   145712.20 2460.35   1
  -3  -5   436827.80 1621.58  -2
  -3   5  -236827.80 1621.58   1
   3  -5  -442129.40 2440.39  -2
   3   5   242129.40 2440.39   1
  -3  -5   562957.90 2027.26  -2
  -3   5  -362957.90 2027.26   1
   3  -5  -569583.20 3228.92  -2
   3   5   369583.20 3228.92   1
   3  -5  -628337.80 2163.13  -2
   3   5   428337.80 2163.13   1
   3  -5  -7 6993.85 1165.17  -2
   3   5   5 6993.85 1165.17   1
  -3  -5   7 4935.68  846.83  -2
  -3   5  -5 4935.68  846.83   1
   3  -5  -8 6516.59 1164.82  -2
   3   5   6 6516.59 1164.82   1
  -3  -5   8 7916.96 1132.78  -2
  -3   5  -6 7916.96 1132.78   1
   3  -5  -9 5680.65 1168.03  -2
   3   5   7 5680.65 1168.03   1
   3  -5 -10 7454.11 1321.34  -2
   3   5   8 7454.11 1321.34   1
   3  -5 -11 4708.94 1040.26  -2
   3   5   9 4708.94 1040.26   1
  -3  -5  11 5057.91 1172.93  -2
  -3   5  -9 5057.91 1172.93   1
  -3  -5  12 5365.77 1169.37  -2
  -3   5 -10 5365.77 1169.37   1
   3  -5 -12 6233.88 1254.02  -2
   3   5  10 6233.88 1254.02   1
  -3  -5  13 2165.00  847.44  -2
  -3   5 -11 2165.00  847.44   1
   3  -5 -13 1545.32  713.99  -2
   3   5  11 1545.32  713.99   1
   3  -5 -14 2568.99  988.39  -2
   3   5  12 2568.99  988.39   1
  -3  -5  14 3166.39  985.64  -2
  -3   5 -12 3166.39  985.64   1
  -3  -5  15 2788.11  933.24  -2
  -3   5 -13 2788.11  933.24   1
   3  -6  1217425.80 2475.81  -2
   3   6 -1417425.80 2475.81   1
   3  -6  11 4911.01 1291.17  -2
   3   6 -13 4911.01 1291.17   1
   3  -6  11 4048.63 1112.87  -2
   3   6 -13 4048.63 1112.87   1
   3  -6  10 2524.50 1035.02  -2
   3   6 -12 2524.50 1035.02   1
   3  -6  10 4051.24 1164.12  -2
   3   6 -12 4051.24 1164.12   1
   3  -6   9 5847.07 1353.05  -2
   3   6 -11 5847.07 1353.05   1
  -3  -6  -9 7087.81 1217.44  -2
  -3   6  11 7087.81 1217.44   1
   3  -6   810595.90 1666.08  -2
   3   6 -1010595.90 1666.08   1
  -3  -6  -8 9586.22 1381.31  -2
  -3   6  10 9586.22 1381.31   1
  -3  -6  -719973.80 1918.69  -2
  -3   6   919973.80 1918.69   1
   3  -6   720706.50 2256.61  -2
   3   6  -920706.50 2256.61   1
  -3  -6  -6 9852.80 1302.95  -2
  -3   6   8 9852.80 1302.95   1
   3  -6   613013.70 1781.24  -2
   3   6  -813013.70 1781.24   1
  -3  -6  -511979.00 1356.65  -2
  -3   6   711979.00 1356.65   1
   3  -6   516088.00 1913.24  -2
   3   6  -716088.00 1913.24   1
  -3  -6  -414871.20 1438.41  -2
  -3   6   614871.20 1438.41   1
   3  -6   415178.50 1854.89  -2
   3   6  -615178.50 1854.89   1
   3  -6   321926.30 2114.91  -2
   3   6  -521926.30 2114.91   1
  -3  -6  -320268.20 1566.06  -2
  -3   6   520268.20 1566.06   1
  -3  -6  -227965.80 1750.84  -2
  -3   6   427965.80 1750.84   1
   3  -6   231653.20 2571.24  -2
   3   6  -431653.20 2571.24   1
   3  -6   232951.70 1949.00  -2
   3   6  -432951.70 1949.00   1
  -3  -6  -170901.60 2647.08  -2
  -3   6   370901.60 2647.08   1
   3  -6   170677.70 2868.31  -2
   3   6  -370677.70 2868.31   1
   3  -6   175406.90 3928.57  -2
   3   6  -375406.90 3928.57   1
   3  -6   177300.20 3106.84  -2
   3   6  -377300.20 3106.84   1
   3  -6   017601.60 1844.09  -2
   3   6  -217601.60 1844.09   1
  -3  -6   017517.10 1190.74  -2
  -3   6   217517.10 1190.74   1
   3  -6   018724.60 1568.43  -2
   3   6  -218724.60 1568.43   1
   3  -6   015752.90 1248.38  -2
   3   6  -215752.90 1248.38   1
  -3  -6   1 8507.63  736.74  -2
  -3   6   1 8507.63  736.74   1
   3  -6  -1 8537.55  842.97  -2
   3   6  -1 8537.55  842.97   1
   3  -6  -1 7386.11 1221.07  -2
   3   6  -1 7386.11 1221.07   1
   3  -6  -1 9675.36 1156.28  -2
   3   6  -1 9675.36 1156.28   1
   3  -6  -221818.50 1162.51  -2
   3   6   021818.50 1162.51   1
  -3  -6   223751.40 1037.07  -2
  -3   6   023751.40 1037.07   1
   3  -6  -223292.30 2165.21  -2
   3   6   023292.30 2165.21   1
   3  -6  -223990.70 1850.24  -2
   3   6   023990.70 1850.24   1
   3  -6  -376612.40 4018.67  -2
   3   6   176612.40 4018.67   1
   3  -6  -370064.60 3263.48  -2
   3   6   170064.60 3263.48   1
   3  -6  -441388.70 2978.30  -2
   3   6   241388.70 2978.30   1
   3  -6  -437032.10 2444.12  -2
   3   6   237032.10 2444.12   1
  -3  -6   511570.10 1251.41  -2
  -3   6  -311570.10 1251.41   1
   3  -6  -510671.60 1426.68  -2
   3   6   310671.60 1426.68   1
  -3  -6   617468.80 1575.16  -2
  -3   6  -417468.80 1575.16   1
   3  -6  -617146.60 1738.22  -2
   3   6   417146.60 1738.22   1
  -3  -6   726289.40 2027.01  -2
  -3   6  -526289.40 2027.01   1
   3  -6  -720384.30 1989.68  -2
   3   6   520384.30 1989.68   1
  -3  -6   814587.30 1563.40  -2
  -3   6  -614587.30 1563.40   1
   3  -6  -815453.20 1757.20  -2
   3   6   615453.20 1757.20   1
   3  -6  -9 9543.82 1481.67  -2
   3   6   7 9543.82 1481.67   1
  -3  -6   911534.70 1475.18  -2
  -3   6  -711534.70 1475.18   1
   3  -6 -10 8648.76 1422.65  -2
   3   6   8 8648.76 1422.65   1
  -3  -6  1010525.90 1482.79  -2
  -3   6  -810525.90 1482.79   1
   3  -6 -1113544.50 1796.53  -2
   3   6   913544.50 1796.53   1
   3  -6 -12 4017.58 1138.87  -2
   3   6  10 4017.58 1138.87   1
  -3  -6  13 7862.71 1531.01  -2
  -3   6 -11 7862.71 1531.01   1
   3  -6 -13 6261.59 1296.80  -2
   3   6  11 6261.59 1296.80   1
  -3  -6  1417951.40 2302.85  -2
  -3   6 -1217951.40 2302.85   1
   3  -7  1013069.70 2020.42  -2
   3   7 -1213069.70 2020.42   1
   3  -7   9 3475.52 1070.55  -2
   3   7 -11 3475.52 1070.55   1
   3  -7   8 5951.52 1309.93  -2
   3   7 -10 5951.52 1309.93   1
  -3  -7  -8 2943.48  841.54  -2
  -3   7  10 2943.48  841.54   1
   3  -7   7 8329.48 1538.29  -2
   3   7  -9 8329.48 1538.29   1
  -3  -7  -7 6369.33 1134.01  -2
  -3   7   9 6369.33 1134.01   1
   3  -7   6 1623.87  604.07  -2
   3   7  -8 1623.87  604.07   1
  -3  -7  -6 1483.21  609.80  -2
  -3   7   8 1483.21  609.80   1
  -3  -7  -510541.10 1339.40  -2
  -3   7   710541.10 1339.40   1
   3  -7   511598.90 1761.85  -2
   3   7  -711598.90 1761.85   1
  -3  -7  -5 7912.75 1133.09  -2
  -3   7   7 7912.75 1133.09   1
   3  -7   4 6889.16 1335.71  -2
   3   7  -6 6889.16 1335.71   1
  -3  -7  -4 6914.02 1035.08  -2
  -3   7   6 6914.02 1035.08   1
  -3  -7  -4 5600.47  952.78  -2
  -3   7   6 5600.47  952.78   1
  -3  -7  -4 5696.91  832.25  -2
  -3   7   6 5696.91  832.25   1
   3  -7   3  811.60  631.78  -2
   3   7  -5  811.60  631.78   1
  -3  -7  -3  991.53  443.89  -2
  -3   7   5  991.53  443.89   1
  -3  -7  -3 1402.91  481.08  -2
  -3   7   5 1402.91  481.08   1
   3  -7   2 2288.53  844.40  -2
   3   7  -4 2288.53  844.40   1
   3  -7   2 3813.18  719.49  -2
   3   7  -4 3813.18  719.49   1
  -3  -7  -2 3522.73  650.76  -2
  -3   7   4 3522.73  650.76   1
   3  -7   110928.90 1751.87  -2
   3   7  -310928.90 1751.87   1
   3  -7   112487.90 1363.36  -2
   3   7  -312487.90 1363.36   1
  -3  -7  -110533.10 1054.40  -2
  -3   7   310533.10 1054.40   1
   3  -7   019814.60 2183.12  -2
   3   7  -219814.60 2183.12   1
   3  -7   018547.90 1694.74  -2
   3   7  -218547.90 1694.74   1
  -3  -7   018266.10 1279.74  -2
  -3   7   218266.10 1279.74   1
   3  -7  -1  115675    5213  -2
   3   7  -1  115675    5213   1
   3  -7  -1  118893    4447  -2
   3   7  -1  118893    4447   1
  -3  -7   240656.80 2288.12  -2
  -3   7   040656.80 2288.12   1
   3  -7  -233781.90 2820.64  -2
   3   7   033781.90 2820.64   1
   3  -7  -236376.80 2476.59  -2
   3   7   036376.80 2476.59   1
  -3  -7   323399.30 1789.05  -2
  -3   7  -123399.30 1789.05   1
   3  -7  -321458.30 2305.77  -2
   3   7   121458.30 2305.77   1
   3  -7  -322458.70 1976.67  -2
   3   7   122458.70 1976.67   1
   3  -7  -4 1785.19  650.35  -2
   3   7   2 1785.19  650.35   1
  -3  -7   4 1740.14  533.80  -2
  -3   7  -2 1740.14  533.80   1
   3  -7  -4 1205.10  670.48  -2
   3   7   2 1205.10  670.48   1
   3  -7  -5  767.75  511.22  -2
   3   7   3  767.75  511.22   1
  -3  -7   5 1015.64  364.31  -2
  -3   7  -3 1015.64  364.31   1
   3  -7  -5 1087.34  588.55  -2
   3   7   3 1087.34  588.55   1
  -3  -7   614257.00 1528.47  -2
  -3   7  -414257.00 1528.47   1
   3  -7  -611566.00 1512.09  -2
   3   7   411566.00 1512.09   1
   3  -7  -7 5083.88 1024.26  -2
   3   7   5 5083.88 1024.26   1
  -3  -7   7 5872.16 1078.36  -2
  -3   7  -5 5872.16 1078.36   1
   3  -7  -8 3153.08  916.67  -2
   3   7   6 3153.08  916.67   1
  -3  -7   8 3584.84  955.26  -2
  -3   7  -6 3584.84  955.26   1
   3  -7  -9 7129.81 1332.83  -2
   3   7   7 7129.81 1332.83   1
  -3  -7   9 7856.06 1292.06  -2
  -3   7  -7 7856.06 1292.06   1
   3  -7 -10 6087.13 1230.23  -2
   3   7   8 6087.13 1230.23   1
  -3  -7  10 4751.37 1085.48  -2
  -3   7  -8 4751.37 1085.48   1
   3  -7 -11  500.52  484.60  -2
   3   7   9  500.52  484.60   1
  -3  -7  11 1498.42  689.93  -2
  -3   7  -9 1498.42  689.93   1
   3  -7 -12 7874.45 1527.27  -2
   3   7  10 7874.45 1527.27   1
   3  -8   8  236.72  491.84  -2
   3   8 -10  236.72  491.84   1
   3  -8   7 4456.38 1254.44  -2
   3   8  -9 4456.38 1254.44   1
  -3  -8  -7 3215.33  833.67  -2
  -3   8   9 3215.33  833.67   1
   3  -8   6 7810.94 1590.37  -2
   3   8  -8 7810.94 1590.37   1
  -3  -8  -6 6198.30 1125.95  -2
  -3   8   8 6198.30 1125.95   1
   3  -8   513035.70 2025.95  -2
   3   8  -713035.70 2025.95   1
  -3  -8  -511174.10 1426.88  -2
  -3   8   711174.10 1426.88   1
   3  -8   421933.50 2517.54  -2
   3   8  -621933.50 2517.54   1
   3  -8   3 5762.82 1286.20  -2
   3   8  -5 5762.82 1286.20   1
   3  -8   2 9248.03 1632.79  -2
   3   8  -4 9248.03 1632.79   1
   3  -8   1 8162.03 1472.43  -2
   3   8  -3 8162.03 1472.43   1
  -3  -8   0 8236.44 1146.47  -2
  -3   8   2 8236.44 1146.47   1
   3  -8   010265.20 1383.11  -2
   3   8  -210265.20 1383.11   1
   3  -8   0 8425.57 1486.81  -2
   3   8  -2 8425.57 1486.81   1
   3  -8  -1 9203.77 1324.96  -2
   3   8  -1 9203.77 1324.96   1
  -3  -8   1 7699.09 1101.89  -2
  -3   8   1 7699.09 1101.89   1
   3  -8  -1 7009.09 1376.37  -2
   3   8  -1 7009.09 1376.37   1
   3  -8  -210305.10 1409.49  -2
   3   8   010305.10 1409.49   1
  -3  -8   210944.00 1316.41  -2
  -3   8   010944.00 1316.41   1
   3  -8  -210443.90 1674.09  -2
   3   8   010443.90 1674.09   1
  -3  -8   314458.50 1541.43  -2
  -3   8  -114458.50 1541.43   1
   3  -8  -311043.30 1698.51  -2
   3   8   111043.30 1698.51   1
   3  -8  -310737.80 1530.89  -2
   3   8   110737.80 1530.89   1
  -3  -8   4 7623.51 1175.48  -2
  -3   8  -2 7623.51 1175.48   1
   3  -8  -4 9131.30 1376.14  -2
   3   8   2 9131.30 1376.14   1
   3  -8  -4 9243.28 1637.31  -2
   3   8   2 9243.28 1637.31   1
   3  -8  -5 3711.62  926.17  -2
   3   8   3 3711.62  926.17   1
  -3  -8   5 3445.36  875.27  -2
  -3   8  -3 3445.36  875.27   1
   3  -8  -5 3668.03 1125.83  -2
   3   8   3 3668.03 1125.83   1
  -3  -8   618874.30 1911.48  -2
  -3   8  -418874.30 1911.48   1
   3  -8  -621436.10 2534.44  -2
   3   8   421436.10 2534.44   1
   3  -8  -620655.20 2147.36  -2
   3   8   420655.20 2147.36   1
   3  -8  -7 9436.44 1529.74  -2
   3   8   5 9436.44 1529.74   1
  -3  -8   710785.70 1496.10  -2
  -3   8  -510785.70 1496.10   1
   3  -8  -713332.40 2014.82  -2
   3   8   513332.40 2014.82   1
   3  -8  -8 6048.48 1327.14  -2
   3   8   6 6048.48 1327.14   1
  -3  -8   8 4056.54  979.33  -2
  -3   8  -6 4056.54  979.33   1
   3  -8  -9 4882.21 1170.17  -2
   3   8   7 4882.21 1170.17   1
  -3  -8   9 5600.67 1147.37  -2
  -3   8  -7 5600.67 1147.37   1
   3  -8 -10 3574.70 1065.49  -2
   3   8   8 3574.70 1065.49   1
  -3  -8  10 4390.70 1109.42  -2
  -3   8  -8 4390.70 1109.42   1
  -3  -8  11 6438.25 1344.81  -2
  -3   8  -9 6438.25 1344.81   1
  -3  -8  12 2972.43  953.90  -2
  -3   8 -10 2972.43  953.90   1
   3  -9   5  481.47  711.60  -2
   3   9  -7  481.47  711.60   1
   3  -9   4 4187.29 1196.93  -2
   3   9  -6 4187.29 1196.93   1
   3  -9   3 3481.81 1137.64  -2
   3   9  -5 3481.81 1137.64   1
   3  -9   2 3875.02 1141.17  -2
   3   9  -4 3875.02 1141.17   1
   3  -9   111278.70 1853.28  -2
   3   9  -311278.70 1853.28   1
   3  -9   011441.10 1882.43  -2
   3   9  -211441.10 1882.43   1
   3  -9  -112365.10 2032.07  -2
   3   9  -112365.10 2032.07   1
   3  -9  -113623.70 1823.31  -2
   3   9  -113623.70 1823.31   1
   3  -9  -213578.60 2007.32  -2
   3   9   013578.60 2007.32   1
   3  -9  -212622.40 1751.32  -2
   3   9   012622.40 1751.32   1
   3  -9  -311058.00 1902.66  -2
   3   9   111058.00 1902.66   1
   3  -9  -310025.00 1546.98  -2
   3   9   110025.00 1546.98   1
   3  -9  -4 3520.55  947.67  -2
   3   9   2 3520.55  947.67   1
   3  -9  -4 5008.97 1250.94  -2
   3   9   2 5008.97 1250.94   1
   3  -9  -5 7499.44 1358.35  -2
   3   9   3 7499.44 1358.35   1
   3  -9  -5 7621.33 1596.17  -2
   3   9   3 7621.33 1596.17   1
   3  -9  -6 3546.57  994.60  -2
   3   9   4 3546.57  994.60   1
   3  -9  -6 3839.50 1190.79  -2
   3   9   4 3839.50 1190.79   1
   3  -9  -7  651.41  425.90  -2
   3   9   5  651.41  425.90   1
   3  -9  -7  164.15  526.72  -2
   3   9   5  164.15  526.72   1
   3  -9  -8 1460.16  709.63  -2
   3   9   6 1460.16  709.63   1
   3 -10  -3 3046.59 1019.42  -2
   3  10   1 3046.59 1019.42   1
   3 -10  -4 1139.28  555.73  -2
   3  10   2 1139.28  555.73   1
   3 -10  -5 1567.25  683.16  -2
   3  10   3 1567.25  683.16   1
   4 -10  -3 1434.89  776.19   1
   4 -10  -2 1457.13  812.66   1
   4 -10  -1 1975.05  801.65   1
   4 -10   0  159.93  444.17   1
   4  -9  -5 1108.59  803.32   1
   4  -9  -4 3634.50 1145.95   1
  -4  -9   4 3831.67 1145.87   1
   4  -9  -3 5745.36 1217.22   1
   4  -9  -3 8322.58 1769.31   1
  -4  -9   3 5957.08 1443.01   1
   4  -9  -2 8445.99 1854.58   1
  -4  -9   2 7305.07 1508.88   1
   4  -9  -2 8586.18 1466.25   1
   4  -9  -1 9335.09 1943.14   1
  -4  -9   1 8005.94 1592.00   1
   4  -9  -1 7426.45 1404.06   1
   4  -9   0 3365.20 1165.00   1
  -4  -9   0 3697.07 1119.34   1
   4  -9   0 2238.57  789.99   1
   4  -9   1 5845.71 1460.84   1
  -4  -9  -1 6251.25 1378.94   1
   4  -9   1 5126.22 1077.20   1
  -4  -9  -2 1297.57  783.04   1
  -4  -9  -3  810.28  494.60   1
   4  -8  -911801.30 2049.83   1
  -4  -8   911204.90 1871.02   1
   4  -8  -815385.70 2304.26   1
  -4  -8   810337.40 1746.84   1
   4  -8  -7 1140.84  713.21   1
  -4  -8   7 1265.45  687.66   1
   4  -8  -6 7708.99 1767.72   1
  -4  -8   6 2138.00  854.13   1
   4  -8  -5 4646.02 1448.41   1
  -4  -8   5 4385.30 1133.18   1
   4  -8  -4 -151.13  724.92   1
  -4  -8   4 1263.24  832.90   1
   4  -8  -324795.90 2778.74   1
  -4  -8   325813.90 2613.43   1
   4  -8  -210490.50 1705.35   1
  -4  -8   2 9992.70 1698.71   1
   4  -8  -1  790.69  603.42   1
   4  -8  -1  673.73  812.57   1
  -4  -8   1 1966.13  838.88   1
   4  -8   0 4543.48 1567.62   1
  -4  -8   0 3074.27  985.75   1
   4  -8   0 2343.58  832.59   1
   4  -8   1 3703.34 1214.93   1
   4  -8   1 4848.34 1060.70   1
  -4  -8  -1 5535.92 1226.94   1
   4  -8   2 8169.16 1571.08   1
  -4  -8  -2 6391.12 1315.40   1
   4  -8   2 6852.13 1120.39   1
   4  -8   3 6565.03 1504.24   1
  -4  -8  -3 4374.59 1094.77   1
  -4  -8  -4   19.62  371.49   1
  -4  -8  -5 6614.05 1383.19   1
  -4  -8  -6 1650.57  818.86   1
  -4  -8  -7 2844.93  895.72   1
  -4  -8  -8  932.37  629.64   1
  -4  -7  12 2230.94  908.10   1
   4  -7 -11 3899.48 1230.54   1
   4  -7 -11 2886.71  923.05   1
  -4  -7  11 3233.99 1029.78   1
   4  -7 -10 3367.12  980.93   1
   4  -7 -10 2579.37  840.73   1
  -4  -7  10 2962.31 1027.35   1
   4  -7  -912253.00 2026.88   1
   4  -7  -9 9354.21 1494.92   1
  -4  -7   913935.10 1922.40   1
   4  -7  -8 1118.93  866.86   1
   4  -7  -8 1828.15  704.84   1
  -4  -7   8 1042.70  745.33   1
   4  -7  -7 1491.05  670.27   1
   4  -7  -7  438.71  596.01   1
  -4  -7   7  531.06  400.37   1
   4  -7  -6 2487.38 1016.70   1
  -4  -7   6 1922.29  719.29   1
   4  -7  -5 3200.49 1084.14   1
  -4  -7   5 1904.52  828.18   1
   4  -7  -4 3116.12 1031.03   1
  -4  -7   4 4251.61 1138.98   1
   4  -7  -3 6595.17 1445.63   1
  -4  -7   3 9728.69 1544.24   1
   4  -7  -2 5358.55 1282.28   1
  -4  -7   2 6066.43 1211.79   1
   4  -7  -1 2096.10  911.51   1
  -4  -7   1 2099.76  771.25   1
   4  -7   0 5794.02 1480.35   1
  -4  -7   0 3873.81  998.18   1
   4  -7   1 6145.77 1447.86   1
  -4  -7  -1 7258.63 1287.79   1
   4  -7   1 5889.50 1010.59   1
  -4  -7  -2 3094.64  872.24   1
   4  -7   2 3454.85  791.49   1
   4  -7   3 3503.25 1054.36   1
  -4  -7  -3 2645.21  793.77   1
   4  -7   3 2953.03  647.65   1
  -4  -7  -4 3005.76  868.38   1
  -4  -7  -5 1472.84  619.49   1
  -4  -7  -6 1706.30  704.64   1
  -4  -7  -7 1202.35  662.21   1
  -4  -7  -8 9210.71 1439.90   1
  -4  -7  -9 2244.77  739.08   1
  -4  -6  13 8209.72 1572.83   1
   4  -6 -12 1843.59  839.78   1
  -4  -6  12 1661.10  833.96   1
   4  -6 -11 7213.95 1387.89   1
  -4  -6  11 4589.05 1144.72   1
   4  -6 -10 4241.89 1330.27   1
   4  -6 -10 4187.67 1031.69   1
  -4  -6  10 1629.36  686.89   1
   4  -6  -9 -242.91  544.78   1
   4  -6  -9 1146.92  631.03   1
  -4  -6   9 1058.01  540.38   1
   4  -6  -8 2312.12  940.42   1
   4  -6  -8  937.69  581.85   1
  -4  -6   8 2648.65  936.78   1
   4  -6  -7 3124.76  917.23   1
   4  -6  -7 3955.81  908.90   1
  -4  -6   7 3730.90  953.97   1
   4  -6  -6 2739.06 1274.38   1
   4  -6  -6 2238.64  744.69   1
  -4  -6   6 1176.38  631.80   1
   4  -6  -514652.20 1992.17   1
  -4  -6   510546.40 1562.38   1
   4  -6  -5 9789.54 1315.95   1
   4  -6  -429420.90 2848.86   1
  -4  -6   427905.30 2457.55   1
   4  -6  -313775.40 1897.95   1
  -4  -6   314178.20 1710.19   1
   4  -6  -2 3733.79  989.17   1
  -4  -6   2 4484.78  977.68   1
   4  -6  -1 2643.14  899.97   1
  -4  -6   1 4499.98  997.14   1
   4  -6   0 5189.81 1208.81   1
  -4  -6   0 4656.34 1132.24   1
   4  -6   113700.00 1852.85   1
  -4  -6  -114007.70 1730.43   1
   4  -6   220623.40 2253.20   1
  -4  -6  -218124.90 1902.79   1
   4  -6   216379.10 1457.64   1
   4  -6   318448.50 2176.25   1
  -4  -6  -314198.60 1673.92   1
   4  -6   315165.00 1313.35   1
   4  -6   4 -322.43  436.33   1
  -4  -6  -4  934.57  572.23   1
   4  -6   4  347.83  301.17   1
  -4  -6  -5 3507.22  951.21   1
  -4  -6  -6 1710.71  608.45   1
  -4  -6  -7 2919.76  792.21   1
  -4  -6  -812227.90 1623.19   1
  -4  -6  -9 3237.78  834.04   1
   4  -6  11 4041.20 1064.57   1
   4  -5 -13  732.29  651.70   1
   4  -5 -12 5612.21 1239.70   1
  -4  -5  12 5753.88 1246.54   1
   4  -5 -1112013.80 1711.69   1
  -4  -5  1110814.00 1632.05   1
   4  -5 -10 1443.74  663.30   1
  -4  -5  10  663.35  564.18   1
   4  -5  -9 6012.76 1123.74   1
  -4  -5   9 5684.00 1170.23   1
   4  -5  -8 3074.75  840.35   1
  -4  -5   8 3291.27  844.65   1
   4  -5  -727436.80 2730.59   1
   4  -5  -725696.60 2145.21   1
  -4  -5   727460.00 2397.36   1
   4  -5  -612355.20 1471.12   1
   4  -5  -612788.30 1981.47   1
  -4  -5   611638.40 1561.69   1
   4  -5  -513613.50 1462.83   1
  -4  -5   513706.80 1729.94   1
   4  -5  -447840.30 3434.11   1
  -4  -5   444161.10 2931.62   1
   4  -5  -445172.60 2528.15   1
   4  -5  -315024.50 1382.70   1
   4  -5  -316578.90 1900.08   1
  -4  -5   317202.40 1802.84   1
   4  -5  -211279.60 1618.22   1
  -4  -5   213241.00 1547.72   1
   4  -5  -1  981.63  410.69   1
  -4  -5   1 1378.88  593.98   1
   4  -5   0 7076.71 1288.00   1
  -4  -5   0 8601.71 1259.60   1
   4  -5   1 7706.05  771.65   1
  -4  -5  -111375.20 1513.41   1
   4  -5   1 8844.87 1546.35   1
   4  -5   2  102651    4794   1
  -4  -5  -294189.50 4077.32   1
   4  -5   320570.20 2142.85   1
  -4  -5  -321040.60 1921.14   1
   4  -5   318630.30 1311.39   1
   4  -5   413477.10 1769.25   1
  -4  -5  -416861.50 1734.75   1
   4  -5   412827.70  987.42   1
  -4  -5  -522096.00 1977.22   1
  -4  -5  -6 2189.71  663.05   1
  -4  -5  -711344.10 1403.47   1
  -4  -5  -8 6859.54 1122.48   1
  -4  -5  -915130.30 1633.84   1
   4  -5  10  617.53  486.23   1
   4  -5  11 1078.78  713.63   1
   4  -5  12 1886.94  693.70   1
   4  -4 -14   54.06  537.95   1
   4  -4 -13  713.89  586.69   1
   4  -4 -12 5768.89 1176.14   1
  -4  -4  12 4852.48 1129.04   1
   4  -4 -11  711.21  481.70   1
  -4  -4  11 1560.42  709.96   1
  -4  -4  11 1291.48  509.88   1
   4  -4 -10 7261.81 1258.19   1
  -4  -4  10 7115.31 1300.43   1
  -4  -4  10 6591.21 1216.42   1
  -4  -4   910469.50 1624.18   1
   4  -4  -9 9239.76 1356.28   1
  -4  -4   9 7936.96 1336.65   1
   4  -4  -8 9957.13 1362.95   1
  -4  -4   8 9765.02 1399.37   1
   4  -4  -7  732.05  460.07   1
  -4  -4   7  595.99  424.80   1
  -4  -4   610675.40 1435.02   1
   4  -4  -611586.00 1277.48   1
   4  -4  -6 9535.65 1269.37   1
   4  -4  -5 1557.65  581.97   1
   4  -4  -5  751.58 1075.59   1
   4  -4  -5  980.93  548.94   1
  -4  -4   5 1201.98  530.73   1
   4  -4  -4 7625.44  989.80   1
   4  -4  -410238.00 1772.34   1
   4  -4  -4 7965.71  953.19   1
  -4  -4   4 7799.02 1232.98   1
   4  -4  -310237.20 1463.78   1
  -4  -4   311068.70 1380.90   1
   4  -4  -310218.70  995.76   1
   4  -4  -310654.30 1115.08   1
   4  -4  -212168.10 1099.32   1
   4  -4  -213292.10 1584.71   1
  -4  -4   211043.50 1328.14   1
   4  -4  -210248.50  871.32   1
   4  -4  -1 2233.16  767.35   1
   4  -4  -1 1602.80  397.74   1
   4  -4  -1 1893.04  361.74   1
  -4  -4   1 2324.34  732.72   1
   4  -4   0 4790.04  970.89   1
  -4  -4   0 6668.84 1049.50   1
   4  -4   144808.20 2884.49   1
   4  -4   143456.80 1645.04   1
  -4  -4  -144923.00 2625.26   1
   4  -4   226828.30 2304.20   1
   4  -4   229047.70 1490.37   1
  -4  -4  -227123.50 1985.39   1
   4  -4   355484.10 3276.16   1
   4  -4   349571.10 2175.90   1
  -4  -4  -351795.80 2760.58   1
   4  -4   4 1633.54  753.22   1
   4  -4   4 1565.50  303.19   1
  -4  -4  -4 1134.25  472.92   1
   4  -4   5 2355.63  280.86   1
  -4  -4  -5 2770.04  625.54   1
  -4  -4  -619142.70 1707.62   1
  -4  -4  -7 1944.42  635.60   1
  -4  -4  -8 3207.01  712.11   1
   4  -4   912418.60 1750.62   1
   4  -4  10-1121.96  662.94   1
   4  -4  11 8167.75 1466.06   1
   4  -4  12 2608.96  925.54   1
   4  -4  13  429.14  500.77   1
   4  -3 -15 1883.93  885.79   1
   4  -3 -14  681.38  636.79   1
   4  -3 -13  675.27  525.11   1
   4  -3 -12  662.96  433.18   1
  -4  -3  12  952.53  398.79   1
   4  -3 -11 6035.78 1178.14   1
  -4  -3  11 6051.17 1158.93   1
   4  -3 -1011236.00 1531.62   1
  -4  -3  1012052.00 1618.82   1
   4  -3  -919096.60 1907.18   1
  -4  -3   918776.40 1922.34   1
  -4  -3   918400.40 1959.78   1
  -4  -3   817042.20 1836.39   1
   4  -3  -814972.40 1622.42   1
  -4  -3   819173.10 1888.16   1
  -4  -3   720602.10 2111.27   1
   4  -3  -723361.50 1945.19   1
  -4  -3   722579.40 1995.13   1
   4  -3  -6 1096.62  600.41   1
  -4  -3   6 1863.17  800.80   1
   4  -3  -5 8503.04 1074.99   1
  -4  -3   5 9675.86 1342.68   1
   4  -3  -5 8909.18 1032.88   1
   4  -3  -427183.00 1729.39   1
   4  -3  -426731.40 2254.17   1
  -4  -3   427864.60 2071.90   1
   4  -3  -430103.60 1747.30   1
   4  -3  -3 5621.18 1061.26   1
   4  -3  -3 4890.96  715.80   1
  -4  -3   3 6076.77  999.97   1
   4  -3  -3 5275.36  723.35   1
   4  -3  -218847.90 1273.45   1
   4  -3  -218665.40 1820.64   1
  -4  -3   220381.10 1702.60   1
   4  -3  -217220.10 1121.00   1
   4  -3  -1  702.56  430.30   1
   4  -3  -1  531.52  257.42   1
   4  -3  -1  926.91  304.73   1
  -4  -3   1 1161.61  497.51   1
   4  -3   014770.00  881.88   1
   4  -3   018168.50 1739.20   1
   4  -3   012421.90  563.47   1
  -4  -3   016337.80 1472.92   1
   4  -3   014610.90  837.30   1
   4  -3   112942.90 1457.54   1
   4  -3   112797.10  770.05   1
  -4  -3  -114486.50 1395.48   1
   4  -3   112666.00  684.47   1
   4  -3   213231.00 1523.89   1
   4  -3   211238.70  855.32   1
   4  -3   2 9949.09  866.19   1
  -4  -3  -212296.60 1278.25   1
   4  -3   3  125206    4679   1
   4  -3   3  117310    3247   1
   4  -3   3  114662    2783   1
  -4  -3  -3  121018    3970   1
   4  -3   467721.60 3424.24   1
   4  -3   466552.70 2642.31   1
  -4  -3  -468818.30 2913.88   1
  -4  -3  -5 8073.55 1008.78   1
   4  -3   6 5203.61  341.71   1
   4  -3   6 6893.61  432.77   1
  -4  -3  -7 3774.55  726.40   1
   4  -3   8  405.12  497.56   1
  -4  -3  -8  278.71  274.32   1
   4  -3   9 7208.17 1311.34   1
   4  -3  10  926.52  530.71   1
   4  -3  11 6767.62 1277.76   1
   4  -3  12 4487.66 1114.70   1
   4  -3  13  243.69  410.45   1
   4  -3  14 8318.88 1530.91   1
   4  -2 -15 -150.99  657.10   1
   4  -2 -14 1663.73  615.47   1
   4  -2 -13  755.02  665.08   1
  -4  -2  13 1513.62  720.27   1
   4  -2 -12  350.79  411.22   1
  -4  -2  12  348.46  417.56   1
   4  -2 -11 9200.33 1475.06   1
  -4  -2  11 8211.49 1385.66   1
   4  -2 -1024554.30 2240.09   1
  -4  -2  1024585.30 2327.02   1
   4  -2  -929586.20 2369.89   1
  -4  -2   930583.20 2446.92   1
   4  -2  -836906.50 2549.79   1
  -4  -2   840302.70 2748.07   1
   4  -2  -790386.90 3760.31   1
  -4  -2   781959.50 3676.27   1
  -4  -2   785752.90 3899.83   1
   4  -2  -615086.70 1495.05   1
  -4  -2   616855.60 1611.38   1
   4  -2  -617016.90 1459.40   1
   4  -2  -614528.10 1127.69   1
  -4  -2   617518.50 1709.62   1
   4  -2  -5 1438.08  454.04   1
   4  -2  -5 1564.37  568.98   1
  -4  -2   5  853.61  545.49   1
   4  -2  -5 1089.08  457.91   1
  -4  -2   5  559.22  605.49   1
   4  -2  -4 6041.15  817.32   1
   4  -2  -4 8591.19 1022.73   1
  -4  -2   4 5765.47 1032.75   1
   4  -2  -314582.00 1176.27   1
   4  -2  -316099.90 1231.28   1
   4  -2  -314906.70 1583.22   1
  -4  -2   315638.80 1468.89   1
   4  -2  -216525.80 1154.69   1
   4  -2  -216029.40 1552.76   1
  -4  -2   217534.90 1535.09   1
   4  -2  -216032.70 1187.49   1
   4  -2  -149548.30 1819.52   1
   4  -2  -149881.80 2695.84   1
   4  -2  -152485.70 2046.13   1
   4  -2  -150762.90 2254.98   1
   4  -2   018950.40  946.79   1
   4  -2   019369.00 1678.41   1
   4  -2   020255.30 1167.15   1
   4  -2   018081.30 1289.61   1
   4  -2   155166.40 1343.74   1
   4  -2   163295.70 2978.15   1
   4  -2   160200.60 1707.17   1
   4  -2   164084.60 2001.48   1
   4  -2   160664.20 2218.84   1
   4  -2   235508.40 2257.26   1
   4  -2   234925.50 1506.90   1
   4  -2   237271.80 1458.27   1
   4  -2   234195.20 1517.55   1
   4  -2   3 2887.49  679.24   1
   4  -2   3 2995.68  510.91   1
   4  -2   3 2674.79  397.02   1
   4  -2   3 2720.46  400.57   1
  -4  -2  -3 2357.22  666.88   1
   4  -2   467366.80 3165.38   1
   4  -2   463643.40 2529.27   1
   4  -2   456616.70 1450.52   1
   4  -2   464757.50 1992.03   1
  -4  -2  -464157.60 3168.91   1
  -4  -2  -517030.00 1640.66   1
   4  -2   6 3637.45  519.34   1
   4  -2   6 4743.27  979.68   1
  -4  -2  -6 3399.39  917.47   1
   4  -2   714703.40 1045.05   1
  -4  -2  -715200.90 1590.58   1
   4  -2   718079.80 1894.61   1
   4  -2   8 7767.35 1298.23   1
  -4  -2  -8 9264.98  911.12   1
   4  -2   8 7918.24  825.51   1
  -4  -2  -8 6323.34 1105.96   1
   4  -2   9 2397.14  752.83   1
  -4  -2  -9 1034.67  520.18   1
   4  -2  10 7347.55 1300.14   1
  -4  -2 -10 6919.20 1155.04   1
   4  -2  11 5254.27 1114.29   1
  -4  -2 -11 4779.67  997.85   1
   4  -2  12 -359.85  350.61   1
  -4  -2 -12 -138.37  308.59   1
   4  -2  13 1724.21  747.63   1
  -4  -2 -13  210.04  346.39   1
   4  -2  14 1667.32  708.37   1
   4  -1 -15 2744.77 1008.57   1
   4  -1 -14 1055.42  541.31   1
  -4  -1  13 -363.35  362.93   1
   4  -1 -13  600.15  730.85   1
  -4  -1  12 2872.54  876.00   1
   4  -1 -12 2578.04  888.41   1
   4  -1 -11 8679.24 1399.17   1
  -4  -1  1110360.70 1517.29   1
   4  -1 -10 2839.37  799.04   1
  -4  -1  10 2708.91  909.47   1
   4  -1  -919926.20 1948.15   1
   4  -1  -916062.70 1132.67   1
   4  -1  -917016.40 1317.36   1
  -4  -1   920163.50 1951.66   1
   4  -1  -840663.00 2661.59   1
   4  -1  -839776.20 2000.59   1
   4  -1  -837332.40 1792.65   1
   4  -1  -739775.90 2490.39   1
  -4  -1   740912.50 2611.89   1
   4  -1  -736911.80 1818.62   1
   4  -1  -6 4705.48  661.71   1
   4  -1  -6 4706.40  905.73   1
  -4  -1   6 4776.36  711.61   1
  -4  -1   6 4105.43  813.96   1
   4  -1  -6 4501.47  782.73   1
   4  -1  -569253.90 2955.27   1
   4  -1  -574010.00 3114.14   1
  -4  -1   574721.60 2717.87   1
  -4  -1   571449.50 3245.82   1
   4  -1  -563416.80 2533.21   1
  -4  -1   427972.10 1934.49   1
   4  -1  -428094.40 1814.56   1
   4  -1  -428185.30 1790.54   1
  -4  -1   425009.80 1794.11   1
   4  -1  -311507.40 1074.29   1
   4  -1  -311490.00 1113.53   1
  -4  -1   3 9837.48 1094.55   1
   4  -1  -218369.40 1567.23   1
   4  -1  -218886.30 1284.02   1
   4  -1  -219762.60 1389.83   1
   4  -1  -120410.30 1614.07   1
   4  -1  -121537.80 1225.96   1
   4  -1  -118491.50  712.23   1
   4  -1  -120244.00 1337.34   1
   4  -1  -121858.10 1449.45   1
   4  -1   017160.60 1430.46   1
   4  -1   017554.10  989.81   1
   4  -1   017782.80 1232.61   1
   4  -1   016759.10 1205.24   1
   4  -1   112477.30 1212.66   1
   4  -1   112076.10  700.53   1
   4  -1   112137.80  972.01   1
   4  -1   113028.70 1035.83   1
   4  -1   232324.40 1965.63   1
   4  -1   230338.90 1451.95   1
  -4  -1  -231108.00 1640.71   1
   4  -1   231217.70 1448.03   1
   4  -1   231617.20 1595.18   1
  -4  -1  -229639.50 2027.44   1
   4  -1   325762.80 1436.35   1
   4  -1   326133.70 1778.61   1
   4  -1   325865.90 1483.42   1
  -4  -1  -325446.90 1421.94   1
   4  -1   325312.30 1183.78   1
  -4  -1  -327302.70 1931.93   1
  -4  -1  -4 3715.48  825.46   1
  -4  -1  -4 3539.98  535.61   1
   4  -1   4 2807.64  574.39   1
   4  -1   4 3626.01  805.30   1
   4  -1   4 3534.55  370.42   1
  -4  -1  -4 3588.43  557.83   1
  -4  -1  -514183.90 1092.81   1
  -4  -1  -514182.50  976.38   1
  -4  -1  -516129.70 1571.53   1
   4  -1   514053.70 1597.36   1
  -4  -1  -6 6530.60 1056.91   1
  -4  -1  -6 6142.43  748.12   1
   4  -1   6 8094.80 1222.84   1
  -4  -1  -6 6547.51  622.86   1
  -4  -1  -719184.20 1010.31   1
  -4  -1  -721375.60 1849.56   1
  -4  -1  -8 2496.65  715.51   1
   4  -1   8 1743.19  539.30   1
   4  -1   8 3612.21  924.85   1
  -4  -1  -9 6500.78 1088.44   1
   4  -1   9 6397.28 1226.56   1
   4  -1   9 7457.38  960.01   1
  -4  -1 -10 2009.21  680.26   1
   4  -1  10 1599.57  522.68   1
   4  -1  10 2365.74  795.79   1
  -4  -1 -11  670.74  399.29   1
   4  -1  11  718.16  418.96   1
  -4  -1 -12 1156.78  579.42   1
   4  -1  12  254.05  321.85   1
  -4  -1 -13 3391.13  873.45   1
   4  -1  13 3282.55  865.39   1
   4  -1  14 1851.02  819.90   1
   4   0 -16  528.44  656.24   1
   4   0 -15  314.63  549.48   1
   4   0 -14 2128.09  920.59   1
  -4   0  13  439.68  278.65   1
   4   0 -13 1276.94  710.48   1
   4   0 -12 1167.17  706.76   1
  -4   0  12   10.54  363.06   1
   4   0 -11 9032.07 1399.98   1
  -4   0  11 8495.68 1345.87   1
   4   0 -1014811.00 1786.40   1
  -4   0  1016949.70 1801.75   1
   4   0  -961504.90 3452.96   1
  -4   0   962372.00 3333.34   1
   4   0  -956089.20 2092.64   1
   4   0  -8 7934.42  921.90   1
  -4   0   8 8240.22 1215.61   1
  -4   0   8 6781.14  889.67   1
   4   0  -8 8428.68 1265.01   1
   4   0  -8 7274.23  769.10   1
   4   0  -8 6760.94  855.51   1
   4   0  -713325.40 1501.73   1
   4   0  -713138.40 1045.28   1
  -4   0   713655.60 1117.49   1
  -4   0   713661.00 1480.94   1
   4   0  -712304.30 1103.16   1
   4   0  -697662.40 3777.40   1
   4   0  -699737.80 3912.32   1
   4   0  -694350.00 2729.26   1
  -4   0   699185.80 2922.88   1
  -4   0   6  104441    4029   1
   4   0  -5  734.01  390.29   1
  -4   0   5  702.49  485.12   1
   4   0  -5  531.34  231.83   1
   4   0  -5  575.59  546.76   1
  -4   0   5  163.03  172.58   1
   4   0  -4 4272.00  737.08   1
   4   0  -4 3224.47  405.49   1
   4   0  -4 3856.74  756.51   1
  -4   0   4 2920.03  679.35   1
  -4   0   3 9995.46 1075.91   1
   4   0  -3 9807.21 1127.44   1
   4   0  -3 8229.94  602.00   1
   4   0  -3 8931.62 1035.95   1
   4   0  -2  852.51  177.44   1
   4   0  -2 1825.42  595.40   1
   4   0  -2 1964.66  477.35   1
   4   0  -165273.00 2631.97   1
   4   0  -171409.00 2520.71   1
   4   0  -174746.70 2158.54   1
   4   0  -170966.50 2759.66   1
   4   0  -167821.40 2640.24   1
   4   0   091048.80 3036.91   1
   4   0   088392.50 2929.86   1
   4   0   093883.60 3213.31   1
   4   0   126391.50 1569.39   1
   4   0   127547.90 1683.13   1
   4   0   126510.20 1491.06   1
   4   0   126643.30 1849.57   1
   4   0   251928.60 2239.55   1
   4   0   249649.60 2258.27   1
   4   0   248033.40 1929.50   1
   4   0   250229.40 2617.26   1
   4   0   3  292.26  346.53   1
  -4   0  -3  567.62  296.89   1
   4   0   3  144.16   98.34   1
   4   0   3  283.07  158.58   1
  -4   0  -4 3710.73  804.31   1
  -4   0  -4 3744.35  655.29   1
   4   0   4 2660.03  326.63   1
   4   0   4 3615.27  826.96   1
   4   0   4 3934.12  483.65   1
  -4   0  -5 2543.24  638.04   1
  -4   0  -5 1627.97  444.58   1
   4   0   5 1644.77  269.01   1
   4   0   5 2357.06  667.86   1
   4   0   6 5685.50  515.10   1
   4   0   6 9811.49 1389.86   1
  -4   0  -6 9250.34 1278.62   1
  -4   0  -7 4070.97  865.23   1
   4   0   7 3378.69  791.74   1
  -4   0  -8 2507.55  737.83   1
   4   0   8 3509.35  937.72   1
  -4   0  -9 3038.59  813.67   1
   4   0   9 2997.16  702.78   1
   4   0   9 3166.02  915.53   1
  -4   0 -10  701.30  419.24   1
   4   0  10 1032.10  490.26   1
   4   0  10 -450.67  454.01   1
  -4   0 -11  291.59  416.74   1
   4   0  11  201.89  356.64   1
   4   0  11  410.69  368.11   1
   4   0  12 4779.57 1089.44   1
  -4   0 -12 5263.58 1090.39   1
  -4   0 -13  772.22  528.56   1
   4   0  13 -134.87  366.55   1
  -4   0 -14  853.34  550.51   1
   4   0  14 1879.98  804.75   1
   4   1 -15 4135.43 1142.47   1
   4   1 -14  561.80  611.58   1
   4   1 -13  335.01  614.93   1
  -4   1  13 -844.68  619.90   1
   4   1 -12 2441.36  898.12   1
  -4   1  12 2160.71  661.38   1
   4   1 -1111685.70 1696.79   1
   4   1 -11 8570.63 1223.86   1
  -4   1  1110534.00 1447.52   1
   4   1 -10 2378.61  651.78   1
   4   1 -10 3433.25  926.35   1
  -4   1  10 2144.53  791.00   1
   4   1  -920059.00 2031.01   1
   4   1  -915461.90 1458.99   1
  -4   1   914993.50 1237.42   1
  -4   1   918280.20 1807.08   1
   4   1  -917082.70  924.89   1
   4   1  -841180.40 2773.57   1
   4   1  -840918.40 2170.94   1
  -4   1   840704.20 1893.03   1
  -4   1   843183.40 2629.11   1
   4   1  -736108.80 2535.97   1
   4   1  -738853.80 1980.28   1
  -4   1   738086.70 1680.44   1
  -4   1   738737.60 2450.63   1
  -4   1   6 5554.64  911.88   1
  -4   1   6 4933.38  540.84   1
   4   1  -6 3868.65  602.17   1
   4   1  -6 4011.31  899.28   1
   4   1  -572910.90 3256.81   1
   4   1  -572284.50 2536.18   1
   4   1  -570068.80 3175.50   1
  -4   1   568683.30 1824.49   1
  -4   1   572354.30 3117.88   1
   4   1  -427021.10 1522.99   1
   4   1  -426151.30 1420.38   1
   4   1  -426777.10 1867.51   1
  -4   1   427603.30 1870.43   1
   4   1  -310412.00  891.47   1
   4   1  -311179.00 1194.25   1
  -4   1   310194.20 1067.26   1
   4   1  -311387.90 1025.71   1
  -4   1   218877.70 1388.44   1
   4   1  -219107.30 1237.82   1
   4   1  -219937.80 1653.05   1
   4   1  -219610.80 1409.86   1
   4   1  -119527.20 1269.21   1
   4   1  -120895.60 1338.26   1
   4   1  -122716.20 1691.43   1
   4   1  -122284.50 1545.46   1
   4   1   016242.90 1100.70   1
   4   1   016520.00 1291.11   1
   4   1   017531.60 1443.69   1
   4   1   016944.80 1404.11   1
   4   1   112571.10  922.20   1
   4   1   113492.80 1293.30   1
   4   1   112869.30 1108.11   1
   4   1   114619.20 1369.10   1
   4   1   230895.70 1451.48   1
   4   1   230994.00 1651.26   1
   4   1   231666.20 2067.85   1
   4   1   325898.00 1455.58   1
   4   1   328647.60 2054.29   1
  -4   1  -324942.30 1868.85   1
  -4   1  -4 5255.82  944.20   1
   4   1   4 2723.37  434.97   1
   4   1   4 3923.69  963.13   1
   4   1   4 3524.36  515.48   1
   4   1   512571.90  952.23   1
   4   1   515960.30 1650.72   1
  -4   1  -516648.90 1631.70   1
  -4   1  -6 7489.08 1147.55   1
   4   1   6 6320.13  705.52   1
   4   1   6 6729.96 1110.85   1
   4   1   721083.40 1336.34   1
   4   1   723151.10 2077.65   1
  -4   1  -723119.90 1969.12   1
   4   1   8 2528.07  728.65   1
  -4   1  -8 2925.39  763.58   1
  -4   1  -9 6142.70 1128.53   1
   4   1   9 4857.41  967.73   1
  -4   1 -10 2197.55  745.56   1
   4   1  10 1188.11  527.82   1
   4   1  10 1934.13  625.71   1
  -4   1 -11 1087.55  529.93   1
   4   1  11 2274.37  693.46   1
   4   1  11 1492.27  696.29   1
  -4   1 -12 2420.66  853.34   1
   4   1  12 2139.31  734.74   1
   4   1  12  516.92  394.55   1
  -4   1 -13 2695.58  851.43   1
   4   1  13 3501.73  959.74   1
   4   1  13 3815.32 1084.31   1
  -4   1 -14 3490.84 1027.01   1
   4   1  14 2870.32 1031.35   1
   4   2 -15  148.17  579.60   1
   4   2 -14 1758.00  755.17   1
   4   2 -13 -325.09  397.27   1
   4   2 -13  688.56  633.01   1
  -4   2  13  882.56  626.90   1
   4   2 -12  441.55  328.61   1
  -4   2  12 1367.45  580.35   1
   4   2 -12  878.83  603.35   1
   4   2 -1110293.50 1327.49   1
  -4   2  11 8134.03 1313.16   1
   4   2 -11 8781.64 1481.75   1
   4   2 -1023761.90 2324.74   1
   4   2 -1025338.40 2012.67   1
  -4   2  1023011.80 2055.91   1
   4   2  -930592.60 2586.47   1
   4   2  -931662.50 2119.04   1
  -4   2   929525.50 2287.94   1
   4   2  -840711.60 2792.64   1
   4   2  -840043.50 2315.62   1
  -4   2   836125.40 1621.88   1
  -4   2   838414.20 2457.04   1
   4   2  -833773.00 1073.86   1
   4   2  -832481.20 1028.85   1
   4   2  -777848.80 3796.59   1
   4   2  -780853.80 3187.19   1
  -4   2   779768.20 2223.31   1
  -4   2   784462.90 3565.73   1
   4   2  -775405.50 1984.55   1
   4   2  -617817.20 1434.59   1
  -4   2   614850.10  774.02   1
  -4   2   616967.10 1522.09   1
   4   2  -615102.90  962.08   1
  -4   2   5  817.81  471.83   1
   4   2  -5  774.19  416.53   1
   4   2  -5 1294.60  328.77   1
   4   2  -4 5106.11  777.60   1
   4   2  -4 6584.44 1018.01   1
  -4   2   4 8155.90 1003.51   1
   4   2  -4 7147.05  789.77   1
   4   2  -315932.10 1308.95   1
   4   2  -316091.90 1624.29   1
  -4   2   316474.20 1315.15   1
   4   2  -315197.00 1185.98   1
   4   2  -214274.40 1253.97   1
   4   2  -217982.90 1629.88   1
  -4   2   216579.50 1250.88   1
   4   2  -217799.90 1343.99   1
   4   2  -153564.70 2477.98   1
   4   2  -151510.20 2375.47   1
   4   2  -155235.10 2792.01   1
  -4   2   150854.70 2500.04   1
   4   2   019731.10 1707.80   1
   4   2   016777.50  941.54   1
   4   2   020453.60 1566.28   1
  -4   2   018335.90 1526.29   1
   4   2   160850.60 1685.45   1
   4   2   164207.40 2864.53   1
  -4   2  -159847.30 2836.22   1
   4   2   236872.50 2231.15   1
  -4   2  -235097.80 2195.03   1
  -4   2  -3 3134.68  752.44   1
   4   2   3 2737.54  786.71   1
   4   2   3 2515.16  555.11   1
   4   2   458120.30 2403.87   1
   4   2   459856.20 2441.37   1
   4   2   464483.60 3185.68   1
  -4   2  -462718.30 3110.40   1
   4   2   515535.40 1263.52   1
   4   2   517524.50 1701.91   1
  -4   2  -516979.00 1669.99   1
  -4   2  -6 4551.62  956.22   1
   4   2   6 3067.59  567.43   1
   4   2   6 4539.47  946.10   1
   4   2   714919.50 1660.66   1
  -4   2  -715765.90 1681.42   1
  -4   2  -8 7713.92 1200.18   1
   4   2   8 8598.35 1370.41   1
  -4   2  -9 2891.76  815.73   1
   4   2   9 2294.85  769.65   1
  -4   2 -10 6110.66 1171.64   1
   4   2  10 7122.70 1289.56   1
  -4   2 -11 4674.68 1023.47   1
   4   2  11 4794.75 1071.89   1
   4   2  11 5822.52 1181.07   1
  -4   2 -12 -526.94  559.82   1
   4   2  12  775.42  626.83   1
   4   2  12 -403.58  420.34   1
  -4   2 -13 -165.42  422.38   1
   4   2  13  440.72  495.04   1
  -4   2 -14 1026.10  518.59   1
  -4   2 -15 1311.65  740.41   1
   4   3 -15 3877.63 1208.51   1
   4   3 -14  463.33  405.59   1
   4   3 -14  543.49  645.05   1
   4   3 -13 2375.20  831.89   1
   4   3 -13  593.48  444.60   1
  -4   3  12 1105.85  604.47   1
   4   3 -12  726.98  522.28   1
   4   3 -12  -27.62  504.25   1
  -4   3  11 6916.26 1219.91   1
   4   3 -11 7194.73 1249.93   1
   4   3 -11 6239.20 1279.49   1
   4   3 -1011748.80 1712.64   1
   4   3 -1013891.70 1581.63   1
  -4   3  1010285.40 1380.30   1
   4   3  -917234.60 1962.95   1
   4   3  -918597.90 1779.10   1
  -4   3   917993.10 1768.51   1
   4   3  -817725.50 1674.89   1
  -4   3   816793.70 1630.05   1
  -4   3   720931.60 1044.29   1
  -4   3   723498.20 1899.41   1
   4   3  -722363.10  972.27   1
  -4   3   722938.20 1380.31   1
   4   3  -6 1257.25  351.55   1
  -4   3   6  561.84  154.65   1
   4   3  -6  953.87  658.00   1
  -4   3   6 2032.23  759.65   1
   4   3  -5 9229.54 1145.21   1
  -4   3   5 8598.50 1061.98   1
   4   3  -5 8366.24  775.47   1
   4   3  -429559.90 2042.40   1
  -4   3   428466.60 1773.82   1
   4   3  -428817.60 1512.87   1
  -4   3   3 4663.20  697.83   1
   4   3  -3 4533.90  669.29   1
   4   3  -3 3673.67  757.67   1
  -4   3   3 4744.05  717.23   1
  -4   3   218903.30 1272.26   1
   4   3  -219074.10 1636.27   1
  -4   3   220661.90 1333.72   1
   4   3  -217539.80 1308.68   1
  -4   3   219918.70 1565.99   1
  -4   3   1  595.33  415.22   1
  -4   3   1  737.38  258.05   1
   4   3  -1 1180.79  450.26   1
   4   3  -1  637.29  391.56   1
  -4   3   1 1107.34  311.96   1
   4   3   013295.20  647.28   1
   4   3   015228.10 1474.34   1
   4   3   014956.70 1336.27   1
  -4   3   016019.80 1470.94   1
  -4   3  -113318.70 1411.99   1
   4   3   112885.60 1286.21   1
   4   3   2 9751.56 1192.58   1
  -4   3  -211792.40 1379.81   1
   4   3   3  118730    4277   1
  -4   3  -3  106529    4110   1
   4   3   467254.20 3304.35   1
  -4   3  -464547.30 3268.43   1
  -4   3  -5 7895.47 1226.72   1
   4   3   5 8592.63 1238.24   1
  -4   3  -6 9327.18 1350.75   1
   4   3   610829.90 1459.93   1
  -4   3  -7 2166.77  734.64   1
   4   3   7 3797.36  974.04   1
  -4   3  -8  685.22  640.10   1
   4   3   8 1537.39  662.02   1
  -4   3  -9 6515.37 1222.53   1
   4   3   9 7043.29 1291.21   1
  -4   3 -10  563.05  328.27   1
   4   3  10  602.39  408.35   1
  -4   3 -11 8339.93 1421.48   1
   4   3  11 9145.50 1600.62   1
   4   3  11 8228.96 1493.20   1
  -4   3 -12 5348.91 1147.47   1
   4   3  12 6531.84 1416.12   1
  -4   3 -13 1176.40  758.89   1
   4   3  13  504.06  460.08   1
  -4   3 -14 8976.26 1639.65   1
   4   4 -15  256.38  363.55   1
   4   4 -14  734.34  660.24   1
   4   4 -14 -221.81  551.38   1
   4   4 -13   19.11  465.94   1
   4   4 -13  172.60  418.99   1
  -4   4  12 4773.43 1038.60   1
   4   4 -12 5901.45 1228.61   1
   4   4 -12 3698.59 1079.34   1
  -4   4  11  313.07  309.39   1
   4   4 -11  463.07  402.54   1
   4   4 -11   59.36  326.31   1
  -4   4  10 6028.87 1154.10   1
   4   4 -10 5270.36 1098.04   1
   4   4 -10 6204.22 1277.16   1
  -4   4   910329.50 1404.78   1
   4   4  -911412.70 1517.08   1
  -4   4   811819.10 1403.58   1
   4   4  -811541.50 1535.25   1
  -4   4   8 9605.64  813.80   1
  -4   4   7  774.53  290.46   1
   4   4  -7  567.64  177.34   1
  -4   4   610117.30 1196.13   1
   4   4  -610856.40 1368.38   1
  -4   4   6 8465.17  606.13   1
   4   4  -6 9920.47  805.60   1
   4   4  -5   51.75  205.06   1
  -4   4   5  894.22  449.72   1
   4   4  -5  535.96  465.70   1
  -4   4   4 8496.52  962.06   1
   4   4  -4 6066.91  993.03   1
   4   4  -4 7269.53  827.26   1
   4   4  -3 9725.95 1332.99   1
  -4   4   311436.60 1049.44   1
   4   4  -311229.50 1070.70   1
  -4   4   310917.40 1183.02   1
  -4   4   212773.40 1118.53   1
   4   4  -211218.20 1372.33   1
  -4   4   212561.40 1009.58   1
   4   4  -211871.90 1141.26   1
  -4   4   211999.20 1256.45   1
  -4   4   1 2163.11  596.52   1
   4   4  -1 1908.14  586.22   1
  -4   4   1 1889.49  341.80   1
  -4   4   1 2050.87  424.98   1
   4   4  -1 1017.78  309.04   1
  -4   4   0 5445.51  909.34   1
  -4   4   0 4997.80  590.75   1
   4   4   0 6247.32  938.81   1
   4   4   0 5110.54  951.72   1
  -4   4  -139761.00 1462.06   1
   4   4   146447.30 2876.12   1
   4   4   143907.10 2477.97   1
  -4   4  -141573.00 2462.26   1
   4   4   227337.50 2033.17   1
  -4   4  -225614.80 2003.00   1
   4   4   346199.90 2740.35   1
  -4   4  -347093.40 2826.40   1
   4   4   4 2323.70  713.36   1
  -4   4  -4 1188.93  543.03   1
  -4   4  -5 3416.58  925.24   1
   4   4   5 2766.36  786.10   1
   4   4   619390.00 2016.23   1
  -4   4  -618204.40 1880.42   1
  -4   4  -7 1869.50  791.28   1
   4   4   7 2119.52  839.70   1
  -4   4  -8 3331.48  916.10   1
   4   4   8 3775.88 1010.17   1
  -4   4  -910256.30 1538.79   1
   4   4   910968.00 1645.44   1
  -4   4 -10  465.67  335.08   1
   4   4  10  -44.10  525.84   1
  -4   4 -11 7920.62 1515.03   1
   4   4  1110306.90 1708.70   1
  -4   4 -12 4761.67 1104.31   1
   4   4  12 2904.13  970.64   1
  -4   4 -13  952.23  758.99   1
   4   5 -14 1962.16  792.89   1
   4   5 -13 -308.51  568.00   1
   4   5 -13 -431.40  412.13   1
   4   5 -12 7151.44 1429.65   1
   4   5 -12 5008.00 1426.16   1
  -4   5  1112556.90 1683.94   1
   4   5 -1113522.30 2035.72   1
   4   5 -1113757.60 1894.25   1
  -4   5  10  340.13  514.32   1
   4   5 -10  450.71  461.51   1
  -4   5   9 5701.14 1048.42   1
   4   5  -9 5130.73 1107.44   1
  -4   5   8 3535.03  838.48   1
   4   5  -8 4864.38 1097.07   1
  -4   5   727034.40 2062.58   1
   4   5  -729384.00 2444.75   1
  -4   5   612932.50 1355.32   1
   4   5  -612468.70 1571.17   1
   4   5  -613899.30 1043.94   1
  -4   5   513590.50 1325.64   1
   4   5  -510961.80 1482.14   1
   4   5  -514958.80 1243.33   1
  -4   5   513216.30 1234.78   1
  -4   5   449810.20 2369.68   1
   4   5  -450913.90 3159.67   1
   4   5  -447176.20 2262.05   1
  -4   5   445617.60 2416.89   1
   4   5  -317278.50 1808.34   1
  -4   5   316659.90 1255.63   1
   4   5  -316100.70 1361.41   1
  -4   5   314835.00 1433.14   1
   4   5  -211818.70  872.47   1
   4   5  -213960.80 1646.72   1
  -4   5   212914.10 1006.63   1
   4   5  -214808.30 1363.41   1
  -4   5   214673.80 1452.91   1
   4   5  -1  697.82  200.57   1
   4   5  -1  668.02  395.54   1
  -4   5   1  763.96  206.31   1
   4   5  -1  612.74  461.24   1
  -4   5   1  825.80  236.64   1
  -4   5   0 7481.40  647.57   1
   4   5   0 8456.48 1279.32   1
   4   5   0 9345.90 1176.72   1
  -4   5   0 8009.40 1201.25   1
   4   5   110350.60 1462.55   1
   4   5   1 9040.86 1278.62   1
  -4   5  -1 9348.81 1338.79   1
  -4   5  -287485.90 3858.99   1
   4   5   290605.30 3893.99   1
   4   5   321022.80 1935.61   1
  -4   5  -318093.90 1877.68   1
   4   5   415725.50 1765.53   1
  -4   5  -415920.30 1809.75   1
   4   5   521313.40 2062.90   1
  -4   5  -517393.20 1885.31   1
  -4   5  -6 1675.49  641.73   1
   4   5   6  985.52  474.27   1
   4   5   711938.00 1663.80   1
  -4   5  -712487.40 1679.01   1
  -4   5  -8 8425.65 1475.91   1
   4   5   8 7145.28 1369.46   1
   4   5   916565.80 2075.85   1
  -4   5  -914376.20 1911.32   1
   4   5  10 1314.36  685.76   1
  -4   5 -10 1094.23  677.99   1
  -4   5 -11 2585.29  973.59   1
   4   5  11 3007.75 1026.98   1
   4   6 -13 8518.28 1704.92   1
   4   6 -12 1610.22  806.88   1
   4   6 -12 -524.62  558.86   1
   4   6 -11 7413.14 1482.70   1
  -4   6  10 2266.47  733.38   1
   4   6 -10 3538.18 1001.35   1
  -4   6   9  510.05  350.85   1
   4   6  -9 -949.05  822.30   1
  -4   6   8 2659.64  769.55   1
   4   6  -8 2187.20  758.92   1
  -4   6   7 3430.66  774.25   1
   4   6  -7 3441.09  940.28   1
  -4   6   6  963.40  351.43   1
  -4   6   6  668.05  337.26   1
   4   6  -6 1440.70  679.44   1
  -4   6   511618.60 1266.01   1
   4   6  -510572.70 1577.90   1
   4   6  -511196.60 1137.92   1
  -4   6   5 9504.81 1106.12   1
  -4   6   428042.00 1805.11   1
   4   6  -428904.90 2522.79   1
   4   6  -429100.60 1931.51   1
  -4   6   423529.50 1805.00   1
  -4   6   312880.40 1134.03   1
   4   6  -313048.50 1676.68   1
   4   6  -313355.50 1376.67   1
  -4   6   313520.00 1397.13   1
  -4   6   2 2846.53  668.88   1
   4   6  -2 4091.67  802.98   1
   4   6  -2 3139.16  798.45   1
  -4   6   1 3514.58  781.66   1
   4   6  -1 3142.32  718.00   1
   4   6  -1 3633.68  914.99   1
  -4   6   0 4060.13  847.22   1
   4   6   0 3870.03  826.44   1
   4   6   0 3336.00  920.55   1
   4   6   112527.30 1784.39   1
   4   6   112139.10 1431.38   1
  -4   6  -113697.50 1569.44   1
   4   6   218485.80 2164.87   1
   4   6   218650.60 1816.71   1
  -4   6  -215476.70 1715.01   1
   4   6   313919.80 1874.63   1
   4   6   315576.10 1718.58   1
  -4   6  -312398.00 1597.64   1
  -4   6  -4  682.55  533.84   1
   4   6   4 1299.60  698.03   1
  -4   6  -5 3802.04  962.68   1
   4   6   5 3244.22  934.91   1
  -4   6  -6 2167.87  809.28   1
   4   6   6  861.51  557.71   1
  -4   6  -7 4201.24 1148.78   1
   4   6   7 2559.74  833.74   1
  -4   6  -812099.60 1811.35   1
   4   6   813475.20 1833.64   1
  -4   6  -9 4599.51 1173.14   1
   4   6   9 5217.97 1323.28   1
  -4   6 -10  -53.40  578.74   1
   4   7 -11 3554.80 1192.71   1
   4   7 -10 3242.95  967.40   1
  -4   7  10 3671.45  947.91   1
   4   7  -913805.40 2085.54   1
  -4   7   910358.40 1466.93   1
   4   7  -8  792.15  426.50   1
  -4   7   8  699.23  412.83   1
  -4   7   7 -622.05  437.00   1
   4   7  -7  921.38  697.38   1
   4   7  -6 2511.65  774.97   1
  -4   7   5 2014.51  589.25   1
   4   7  -5 2216.54  730.93   1
   4   7  -4 3393.39  720.09   1
  -4   7   4 2403.56  659.23   1
   4   7  -4 2650.66  825.38   1
   4   7  -3 5818.90 1338.13   1
  -4   7   3 8591.17 1209.71   1
   4   7  -3 7896.22 1166.82   1
  -4   7   2 3711.44  848.72   1
   4   7  -2 4388.12  892.96   1
   4   7  -2 3188.54  901.15   1
  -4   7   1 1978.87  680.43   1
   4   7  -1 2446.57  696.48   1
   4   7  -1  546.99  396.11   1
  -4   7   0 2460.20  826.21   1
   4   7   0 4733.79  933.10   1
   4   7   0 2099.39  803.96   1
  -4   7  -1 5038.94 1038.78   1
   4   7   1 5006.34  995.63   1
   4   7   1 6294.23 1293.20   1
  -4   7  -2 2792.18  784.08   1
   4   7   2 3904.15  951.09   1
   4   7   2 1900.01  697.39   1
  -4   7  -3 4317.57  987.93   1
   4   7   3 2925.67  824.02   1
   4   7   3 1975.53  865.83   1
  -4   7  -4 5886.46 1231.62   1
   4   7   4 3344.87  921.83   1
   4   7   4 4213.07 1212.97   1
  -4   7  -5 2704.22  880.30   1
   4   7   5 3362.87  916.41   1
  -4   7  -6 2582.40  963.42   1
   4   7   6 1307.23  670.19   1
  -4   7  -7  506.02  702.06   1
   4   7   7 1817.83  749.50   1
  -4   7  -8 9904.22 1741.42   1
   4   7   8 8872.36 1612.14   1
   4   8  -914049.90 2200.75   1
   4   8  -812526.70 1984.46   1
   4   8  -7  597.66  697.24   1
   4   8  -6 2795.11  990.12   1
   4   8  -5 3506.53 1109.48   1
  -4   8   4  813.94  471.00   1
   4   8  -4 -371.71  610.36   1
   4   8  -327180.10 2742.08   1
   4   8  -328066.00 2296.70   1
  -4   8   324628.40 2119.48   1
   4   8  -212956.90 1919.43   1
   4   8  -211431.30 1482.04   1
  -4   8   2 9681.24 1395.38   1
   4   8  -1  370.25  326.62   1
  -4   8   1 1199.45  566.13   1
   4   8  -1 1750.59 1173.21   1
   4   8   0 1832.47  712.62   1
  -4   8   0 3467.54  921.19   1
   4   8   0 2784.88  958.25   1
   4   8   1 5382.62 1210.84   1
   4   8   1 3817.59 1058.39   1
   4   8   2 7216.34 1349.52   1
   4   8   2 6445.97 1382.31   1
   4   8   3 5885.11 1202.79   1
   4   8   3 4850.43 1288.75   1
   4   8   4 1011.88  650.51   1
   4   8   4  478.98  532.00   1
  -4   8  -5 6958.47 1448.39   1
   4   8   5 7073.99 1379.39   1
   4   8   5 7270.25 1812.15   1
  -4   8  -6 2398.22  848.02   1
   4   8   6 -124.17  591.65   1
   4   8   6 2440.70 1137.22   1
   4   9  -4 3197.61 1105.63   1
  -4   9   3 5357.54 1103.03   1
   4   9  -3 6387.46 1472.77   1
  -4   9   2 4057.03 1007.53   1
   4   9  -2 6022.37 1207.92   1
   4   9  -2 5522.06 1446.93   1
   4   9  -1 7615.95 1346.45   1
  -4   9   1 8072.87 1390.73   1
   4   9  -1 7882.51 1657.10   1
   4   9   0 4103.85  998.40   1
   4   9   0 3981.20 1193.74   1
   4   9   1 3970.11 1080.07   1
   4   9   1 5552.74 1501.64   1
   4   9   2 2067.83  884.57   1
   4   9   3 1739.67  726.54   1
   4   9   4  932.54  701.68   1
  -4  10   1  307.51  367.82   1
   4  10   0  893.42  570.82   1
   4  10   1 1218.71  686.45   1
   5  -9  -2 4918.36 1179.85   1
   5  -8  -513391.90 2161.57   1
  -5  -8   514088.20 2087.31   1
   5  -8  -4 1515.44 1099.42   1
  -5  -8   4  428.87  710.73   1
   5  -8  -3 2792.65 1104.26   1
  -5  -8   3 4704.58 1252.09   1
   5  -8  -2 2947.66 1191.36   1
  -5  -8   2 3891.77 1266.91   1
   5  -8  -1 5996.05 1451.60   1
  -5  -8   1 5678.44 1422.54   1
   5  -8   0 2370.70 1056.72   1
  -5  -8   0 1607.73  936.21   1
   5  -8   1 7004.97 1651.47   1
  -5  -8  -1 6885.56 1428.78   1
   5  -8   210807.00 1911.67   1
  -5  -8  -210078.80 1768.59   1
  -5  -8  -312661.00 1908.94   1
  -5  -8  -4 2076.41  879.59   1
  -5  -8  -5 1754.75  861.73   1
   5  -7 -10 9542.57 1646.89   1
   5  -7  -9 1178.70  739.27   1
  -5  -7   9  555.16  637.10   1
   5  -7  -8 3728.81 1144.78   1
   5  -7  -8 4963.83 1097.15   1
  -5  -7   8 4090.96 1157.38   1
   5  -7  -7  790.61  784.58   1
   5  -7  -7 2367.18  885.44   1
  -5  -7   7 1789.53  929.20   1
   5  -7  -6 5324.55 1407.58   1
  -5  -7   6 3792.76 1090.98   1
   5  -7  -5 2896.76 1187.78   1
  -5  -7   5 2427.23  905.84   1
   5  -7  -4 5416.00 1447.58   1
  -5  -7   4 5562.14 1208.17   1
   5  -7  -3  727.77  692.65   1
  -5  -7   3 1650.48  816.98   1
   5  -7  -2 5189.64 1380.59   1
  -5  -7   2 2984.42 1072.92   1
   5  -7  -1 7867.97 1603.22   1
  -5  -7   1 5528.93 1316.59   1
   5  -7   0 2406.16 1037.24   1
  -5  -7   0 1541.87  819.31   1
   5  -7   1 4879.73  986.13   1
   5  -7   1 6914.96 1488.59   1
  -5  -7  -1 6947.49 1378.56   1
   5  -7   2  852.68  699.87   1
  -5  -7  -2  429.25  339.80   1
   5  -7   3 9871.31 1767.06   1
  -5  -7  -3 8973.85 1570.27   1
  -5  -7  -4 3815.12 1002.61   1
  -5  -7  -5 4278.16 1042.78   1
  -5  -7  -6 3302.79  915.50   1
  -5  -7  -7 3859.65 1026.98   1
   5  -6 -12 3133.17  954.15   1
   5  -6 -11 2468.54  760.64   1
  -5  -6  11 2319.17  936.99   1
   5  -6 -10 6652.64 1667.37   1
   5  -6 -10 2994.48 1080.50   1
  -5  -6  10 3461.82 1232.32   1
   5  -6  -9 4276.94 1337.22   1
   5  -6  -9 2584.93  944.59   1
  -5  -6   9 5044.10 1290.04   1
   5  -6  -8 2637.77  966.77   1
   5  -6  -8 1392.12  587.12   1
  -5  -6   8 3761.28 1076.43   1
   5  -6  -7  919.61  717.52   1
   5  -6  -7 -393.90  342.98   1
  -5  -6   7  791.34  659.23   1
   5  -6  -6 5563.21 1375.22   1
   5  -6  -6 8005.86 1234.24   1
  -5  -6   6 7989.92 1424.65   1
   5  -6  -5 1988.35  967.70   1
   5  -6  -5 1410.98  537.26   1
  -5  -6   5 2728.18  869.22   1
   5  -6  -4 5730.48 1423.80   1
   5  -6  -4 5720.92 1004.66   1
  -5  -6   4 7158.84 1403.78   1
   5  -6  -3 3479.15  993.10   1
  -5  -6   3 2439.88  829.35   1
   5  -6  -2  652.60  775.36   1
  -5  -6   2 2124.90  931.21   1
   5  -6  -1 5240.04 1275.44   1
  -5  -6   1 5081.06 1097.77   1
   5  -6   0 3800.56 1123.68   1
  -5  -6   0 4801.82 1168.69   1
   5  -6   1 6798.29 1558.97   1
  -5  -6  -1 7111.02 1306.49   1
   5  -6   2 5129.77 1270.36   1
  -5  -6  -2 4540.81 1086.17   1
   5  -6   3 1579.87 1007.06   1
  -5  -6  -3 2714.49  877.80   1
   5  -6   4  274.57  518.47   1
  -5  -6  -4  362.79  400.52   1
  -5  -6  -5 1448.87  713.77   1
  -5  -6  -6 7707.97 1346.33   1
  -5  -6  -710051.00 1512.64   1
   5  -5 -13 4975.82 1273.89   1
   5  -5 -12 2178.81  849.28   1
   5  -5 -1113382.90 1870.33   1
  -5  -5  1116978.10 2187.39   1
   5  -5 -10 1297.14  782.45   1
  -5  -5  10 2495.66  985.31   1
   5  -5  -9 8930.18 1683.96   1
   5  -5  -9 6259.14 1257.97   1
  -5  -5   9 7706.28 1484.86   1
   5  -5  -8 2780.16 1008.18   1
   5  -5  -8 2106.74  734.88   1
  -5  -5   8  984.10  502.44   1
   5  -5  -7 4384.06 1307.47   1
   5  -5  -7 5069.97 1019.23   1
  -5  -5   7 4979.46 1254.80   1
   5  -5  -6 3667.23 1043.39   1
   5  -5  -6 4434.91  884.85   1
  -5  -5   6 5346.77 1176.51   1
   5  -5  -522582.60 1893.54   1
   5  -5  -525530.10 2610.26   1
  -5  -5   525058.20 2407.78   1
   5  -5  -4 1695.33 1056.27   1
   5  -5  -4 1446.62  517.10   1
  -5  -5   4 1811.80  802.47   1
   5  -5  -326870.50 2696.75   1
  -5  -5   324303.10 2319.75   1
   5  -5  -211225.30 1730.21   1
  -5  -5   2 7785.89 1416.76   1
   5  -5  -110996.60 1762.46   1
  -5  -5   110471.00 1474.68   1
   5  -5   048409.40 3472.21   1
  -5  -5   051181.50 3216.69   1
   5  -5   1 4709.88 1091.63   1
  -5  -5  -1 6427.60 1141.67   1
   5  -5   213569.80 1986.04   1
  -5  -5  -214802.80 1763.93   1
   5  -5   3 2345.14  948.18   1
  -5  -5  -3 1858.27  674.88   1
   5  -5   4 7782.59 1436.57   1
  -5  -5  -4 8418.84 1304.39   1
  -5  -5  -5 2600.20  817.54   1
  -5  -5  -6 9857.62 1448.95   1
  -5  -5  -7 4708.98  971.82   1
   5  -5   9 1120.05  814.90   1
   5  -5  10 2008.76  736.42   1
   5  -4 -13 4592.01 1268.85   1
   5  -4 -12 4725.87 1203.95   1
   5  -4 -11 -204.70  405.85   1
   5  -4 -10 2979.40  909.93   1
  -5  -4  10 4496.36 1192.35   1
   5  -4  -9 1145.32  673.62   1
  -5  -4   9  933.61  585.67   1
   5  -4  -8 8941.39 1431.98   1
  -5  -4   812935.70 1767.44   1
   5  -4  -7 3931.82 1036.37   1
   5  -4  -7 5063.75  996.22   1
  -5  -4   7 4691.18 1123.82   1
   5  -4  -6 3679.50 1088.62   1
   5  -4  -6 3657.42  876.68   1
  -5  -4   6 5101.35 1165.34   1
   5  -4  -5 8200.89 1485.23   1
   5  -4  -5 6190.45  904.13   1
   5  -4  -5 5448.47  912.09   1
  -5  -4   5 6081.06 1120.67   1
   5  -4  -4 8785.88 1099.58   1
   5  -4  -413189.60 1846.96   1
   5  -4  -4 9745.84 1074.60   1
  -5  -4   4 8801.24 1452.64   1
   5  -4  -3 2309.84  885.38   1
   5  -4  -3 1105.40  372.47   1
   5  -4  -3 2105.48  480.62   1
  -5  -4   3 3265.29  879.44   1
   5  -4  -2 4141.25 1134.22   1
   5  -4  -2 3544.77  627.91   1
   5  -4  -2 3010.96  573.66   1
  -5  -4   2 3258.73  968.73   1
   5  -4  -1 8921.97  864.81   1
   5  -4  -111438.10 1627.02   1
  -5  -4   110022.80 1368.20   1
   5  -4  -1 9099.20  782.08   1
   5  -4   0 2071.30  763.61   1
  -5  -4   0 2980.77  776.53   1
   5  -4   114850.40 1818.57   1
  -5  -4  -114780.50 1618.27   1
   5  -4   2 4277.01 1041.94   1
  -5  -4  -2 4893.37  956.76   1
   5  -4   3 8468.24 1417.48   1
  -5  -4  -3 7517.47 1125.12   1
   5  -4   4 4097.44 1158.16   1
  -5  -4  -4 3672.64  885.69   1
  -5  -4  -516809.10 1681.21   1
  -5  -4  -6 4860.46  900.37   1
   5  -4   8 1167.06  681.33   1
   5  -4   9 7818.61 1533.16   1
   5  -4  10 1302.93  544.40   1
   5  -4  11 3496.94 1015.46   1
   5  -3 -14 1434.56  852.31   1
   5  -3 -13 9827.43 1682.89   1
   5  -3 -12 4091.35 1159.90   1
   5  -3 -1110210.30 1652.01   1
  -5  -3  10 3177.11  991.48   1
   5  -3 -10 3088.75  911.93   1
   5  -3  -9 2714.51  870.63   1
  -5  -3   9 1066.77  834.50   1
   5  -3  -8 5459.13 1060.02   1
  -5  -3   8 3859.37  955.67   1
   5  -3  -7 4947.77  963.61   1
  -5  -3   7 3496.20 1009.68   1
   5  -3  -6 6441.26 1024.77   1
  -5  -3   6 5054.59 1114.64   1
   5  -3  -525711.90 1917.97   1
   5  -3  -526094.80 2734.54   1
  -5  -3   528202.10 2337.04   1
   5  -3  -526823.80 1888.78   1
   5  -3  -418391.90 1502.87   1
   5  -3  -420294.90 2129.10   1
  -5  -3   419452.60 1865.37   1
   5  -3  -420285.40 1534.52   1
   5  -3  -316604.00 1337.51   1
   5  -3  -316807.50 1890.02   1
  -5  -3   317051.50 1764.24   1
   5  -3  -315441.70 1284.45   1
   5  -3  -210998.80 1010.38   1
   5  -3  -210907.20 1529.71   1
  -5  -3   210880.30 1366.62   1
   5  -3  -2 9903.37  977.70   1
   5  -3  -1 4386.05 1098.71   1
   5  -3  -1 2678.37  497.81   1
  -5  -3   1 4500.85 1032.65   1
   5  -3  -1 5276.28  688.96   1
   5  -3   014835.30  906.53   1
   5  -3   018703.00 1143.88   1
   5  -3   015299.30 1811.02   1
  -5  -3   019144.20 1751.42   1
   5  -3   110030.10  792.01   1
   5  -3   110749.90 1621.84   1
  -5  -3  -110767.20 1325.93   1
   5  -3   233794.10 1310.06   1
   5  -3   242849.70 2890.13   1
  -5  -3  -239678.00 2422.49   1
   5  -3   3 9624.28 1408.98   1
  -5  -3  -311229.90 1270.07   1
   5  -3   411272.00 1506.62   1
  -5  -3  -411113.90 1229.76   1
  -5  -3  -5 6197.08  946.16   1
  -5  -3  -6 5419.80  857.63   1
   5  -3   7 8523.97 1509.18   1
   5  -3   810799.30 1698.93   1
   5  -3   9 1723.61  886.74   1
   5  -3  10 3494.64 1114.41   1
   5  -3  11  146.65  467.73   1
   5  -3  12 2559.14 1005.40   1
   5  -2 -14 7142.42 1542.71   1
   5  -2 -13  -35.39  474.75   1
   5  -2 -12 7096.97 1429.95   1
   5  -2 -11  561.22  552.34   1
  -5  -2  11 -299.72  392.04   1
   5  -2 -1011238.70 1664.69   1
  -5  -2  1010408.00 1612.75   1
  -5  -2   9 6588.16 1274.45   1
   5  -2  -9 5867.55 1140.64   1
  -5  -2   853643.70 3422.72   1
   5  -2  -855245.90 3241.35   1
   5  -2  -7 4570.90  993.35   1
  -5  -2   7 3767.26 1081.35   1
   5  -2  -622671.10 1901.08   1
  -5  -2   625060.60 2237.36   1
   5  -2  -5 3823.66  755.36   1
   5  -2  -5 2975.04  711.78   1
  -5  -2   5 2857.66  838.59   1
   5  -2  -416196.60 1506.40   1
   5  -2  -413340.70 1295.82   1
   5  -2  -412099.80 1577.98   1
  -5  -2   415166.40 1650.28   1
   5  -2  -317785.60 1480.66   1
   5  -2  -317948.10 1386.37   1
   5  -2  -317912.30 1828.84   1
  -5  -2   316440.50 1613.77   1
   5  -2  -2 9524.33  960.91   1
   5  -2  -210653.00 1619.63   1
   5  -2  -213987.00 1275.31   1
  -5  -2   211133.40 1426.05   1
   5  -2  -128765.10 1465.99   1
   5  -2  -129034.30 2224.83   1
   5  -2  -132259.00 1814.54   1
  -5  -2   128981.90 2033.36   1
   5  -2   0 6556.63 1263.48   1
   5  -2   0 7767.11  889.17   1
   5  -2   0 2633.89  411.43   1
  -5  -2   0 6678.48 1069.29   1
   5  -2   126348.00  936.84   1
   5  -2   132769.40 2330.55   1
   5  -2   129845.30 1222.22   1
   5  -2   135819.30 1746.47   1
  -5  -2  -134536.40 2095.46   1
   5  -2   131848.70 1808.07   1
   5  -2   2 9175.01 1241.34   1
   5  -2   2 6828.90  719.37   1
   5  -2   2 7424.47  801.13   1
  -5  -2  -2 8455.13 1057.94   1
   5  -2   2 6615.44  764.32   1
   5  -2   359268.20 3182.08   1
   5  -2   359981.80 2351.78   1
   5  -2   363761.20 2282.57   1
  -5  -2  -360486.50 2686.13   1
  -5  -2  -359468.20 3258.38   1
   5  -2   4 5459.88 1008.00   1
   5  -2   4 5417.62  659.17   1
  -5  -2  -4 6155.26 1091.75   1
  -5  -2  -530838.50 2458.45   1
   5  -2   534484.10 2899.64   1
   5  -2   6 2555.93  897.91   1
  -5  -2  -6 2973.83  865.06   1
   5  -2   7 4981.60 1240.44   1
  -5  -2  -7 3136.75  841.16   1
   5  -2   8 -257.49  492.38   1
  -5  -2  -8 -102.02  282.87   1
   5  -2   9 3738.22 1007.00   1
  -5  -2  -9 2632.84  796.70   1
   5  -2  10    3.74  336.61   1
  -5  -2 -10  257.20  393.33   1
   5  -2  11 3145.15 1122.29   1
  -5  -2 -11 2591.91  880.56   1
   5  -2  12 1387.45  802.85   1
  -5  -2 -12  971.67  578.71   1
   5  -1 -14 1228.12  756.73   1
   5  -1 -13  920.42  637.80   1
   5  -1 -1210454.80 1719.09   1
  -5  -1  11 1615.17  705.72   1
   5  -1 -11 1120.91  517.91   1
  -5  -1  10 1968.97  820.68   1
   5  -1 -10 2321.16  877.05   1
   5  -1  -9 7640.33 1340.54   1
  -5  -1   9 7458.58 1322.11   1
   5  -1  -829209.00 2389.87   1
  -5  -1   826855.90 2466.46   1
   5  -1  -771295.10 3574.61   1
  -5  -1   777587.70 4009.88   1
  -5  -1   697347.00 4366.51   1
   5  -1  -6  100764    4093   1
  -5  -1   516134.20 1680.18   1
   5  -1  -516011.00 1529.57   1
   5  -1  -414506.90 1367.76   1
   5  -1  -414496.40 1423.49   1
   5  -1  -3 3010.23  684.11   1
   5  -1  -3 2289.71  533.37   1
   5  -1  -2 7045.47  835.50   1
   5  -1  -2 6047.78  977.55   1
   5  -1  -2 7414.53  978.07   1
  -5  -1   2 5789.11  903.84   1
   5  -1  -1 1830.34  621.79   1
   5  -1  -1 1358.68  248.77   1
   5  -1  -1 1908.53  434.03   1
   5  -1  -1  595.52  147.55   1
   5  -1  -1 3051.47  690.29   1
  -5  -1   1 2090.17  610.81   1
   5  -1   0 4801.92  563.72   1
   5  -1   0 4610.17  854.41   1
   5  -1   0 4415.01  462.49   1
  -5  -1   0 4723.35  747.03   1
   5  -1   0 5882.00  820.92   1
  -5  -1   0 4941.67  902.78   1
   5  -1   110680.10 1265.07   1
   5  -1   110467.10  718.96   1
   5  -1   111489.70  887.50   1
   5  -1   112878.70 1204.04   1
   5  -1   111197.00 1084.69   1
  -5  -1  -114456.80 1586.21   1
   5  -1   2 5567.96 1021.25   1
   5  -1   2 6710.60  774.96   1
   5  -1   2 7366.29  954.01   1
   5  -1   2 5289.84  705.97   1
  -5  -1  -2 9475.04 1239.32   1
   5  -1   346596.40 2704.36   1
   5  -1   341640.50 2093.03   1
   5  -1   344909.00 2211.82   1
  -5  -1  -351212.30 2997.69   1
   5  -1   353123.60 3220.69   1
  -5  -1  -493965.80 4099.64   1
   5  -1   494971.80 3281.60   1
   5  -1   4  101782    4528   1
   5  -1   524205.50 1636.65   1
  -5  -1  -522405.40 1341.75   1
  -5  -1  -526234.40 2171.08   1
   5  -1   528165.40 2463.20   1
  -5  -1  -6 5621.55 1150.00   1
   5  -1   6 6807.72 1306.47   1
  -5  -1  -7 4301.29 1008.69   1
   5  -1   7 4770.60 1084.05   1
  -5  -1  -8  572.28  380.24   1
   5  -1   8 1911.71  764.09   1
  -5  -1  -9 3672.37  932.44   1
   5  -1   9 4293.63 1084.34   1
  -5  -1 -10 3573.95  905.51   1
   5  -1  10 3202.60  933.43   1
  -5  -1 -11 1570.77  613.65   1
   5  -1  11 1368.67  772.35   1
  -5  -1 -12 2654.19  882.12   1
   5  -1  12 3672.00 1005.48   1
  -5  -1 -13  919.42  488.74   1
   5   0 -14  617.46  470.15   1
   5   0 -1318362.80 2318.80   1
   5   0 -1214100.20 1965.09   1
  -5   0  1213029.40 1813.41   1
   5   0 -11 1265.32  724.46   1
  -5   0  11 2604.66  860.48   1
   5   0 -10 2674.70  917.72   1
  -5   0  10 1423.07  733.07   1
   5   0  -916281.30 1865.59   1
  -5   0   913430.50 1751.19   1
   5   0  -817969.60 1929.18   1
  -5   0   817669.90 1916.67   1
   5   0  -7  177283    5934   1
   5   0  -7  175636    4039   1
  -5   0   7  184655    6060   1
   5   0  -619567.40 1872.95   1
   5   0  -619917.40 1207.12   1
  -5   0   616189.80 1826.03   1
   5   0  -523337.10 1933.33   1
   5   0  -525301.10 1229.87   1
  -5   0   523321.60 1976.65   1
  -5   0   420056.20 2425.32   1
   5   0  -429865.10 1385.80   1
   5   0  -327575.40 1900.37   1
   5   0  -323554.00 1112.22   1
   5   0  -326286.80 1927.67   1
  -5   0   325619.70 2008.89   1
   5   0  -217830.00 1630.53   1
   5   0  -223263.20 1642.79   1
   5   0  -218134.90 1048.74   1
   5   0  -221263.00 1717.41   1
  -5   0   224874.40 1964.02   1
   5   0  -125147.60 1772.79   1
   5   0  -130691.40 1787.45   1
   5   0  -125413.40 1340.58   1
   5   0  -129201.20 1999.28   1
  -5   0   128604.20 2077.62   1
   5   0   015203.00 1207.21   1
   5   0   012208.50 1288.14   1
  -5   0   016836.80 1663.60   1
   5   0   014354.90 1602.95   1
   5   0   1  101446    3536   1
   5   0   1  105517    2966   1
   5   0   1  109025    3831   1
  -5   0  -196308.80 3981.56   1
   5   0   1  103657    4183   1
   5   0   221512.20 1615.84   1
   5   0   219415.10 1399.29   1
   5   0   222613.10 1758.70   1
  -5   0  -223106.20 1970.76   1
   5   0   221584.60 1993.44   1
   5   0   320613.40 1011.23   1
   5   0   330750.20 1992.74   1
   5   0   326863.70 1780.82   1
   5   0   323411.40 1424.87   1
  -5   0  -327276.20 2148.64   1
   5   0   330076.30 2313.13   1
   5   0   490038.00 4289.61   1
  -5   0  -484202.90 3946.48   1
  -5   0  -5 6950.58 1136.08   1
   5   0   5 6144.45 1149.21   1
   5   0   623975.30 2278.24   1
  -5   0  -625896.90 2246.34   1
  -5   0  -7  501.52  412.34   1
   5   0   7  383.61  465.27   1
  -5   0  -8 2594.46  801.96   1
   5   0   8 3459.43  969.99   1
  -5   0  -9 4054.67  991.26   1
   5   0   9 5324.39 1330.50   1
   5   0   9 2676.32  857.74   1
  -5   0 -10 3718.75 1001.87   1
   5   0  10 3821.54 1178.66   1
  -5   0 -11 1226.73  614.17   1
   5   0  11  917.16  670.09   1
  -5   0 -12 4210.64 1051.46   1
   5   0  12 4812.75 1178.10   1
  -5   0 -13 9220.53 1553.56   1
   5   1 -14  228.55  675.55   1
   5   1 -13 1226.07  766.84   1
  -5   1  12 9065.58 1491.05   1
   5   1 -1211044.80 1760.80   1
  -5   1  11 1402.53  599.45   1
   5   1 -11 1586.88  699.78   1
  -5   1  10 3106.60  875.97   1
   5   1 -10 3685.75  791.31   1
   5   1 -10 3820.68 1127.45   1
   5   1  -9 8447.86 1048.81   1
  -5   1   9 8505.33 1372.49   1
   5   1  -9 7198.58 1303.57   1
   5   1  -9 7018.81  710.31   1
   5   1  -826967.70 2565.83   1
   5   1  -827522.80 1800.52   1
  -5   1   827259.50 2355.80   1
   5   1  -826707.70 1522.78   1
   5   1  -774723.90 3832.86   1
   5   1  -769361.20 2761.07   1
  -5   1   777720.60 3841.16   1
   5   1  -769847.30 2670.46   1
   5   1  -695068.00 4289.46   1
   5   1  -697970.10 3146.40   1
  -5   1   6  102243    4248   1
   5   1  -695807.90 3227.98   1
   5   1  -514386.80 1577.67   1
   5   1  -515025.70 1185.65   1
  -5   1   515401.30 1561.20   1
   5   1  -515681.20 1331.58   1
   5   1  -414532.90 1484.36   1
   5   1  -412670.00 1051.35   1
  -5   1   414836.80 1481.08   1
   5   1  -413757.70 1280.16   1
  -5   1   413093.10 1386.37   1
  -5   1   3 1367.14  593.82   1
   5   1  -3 1518.77  415.07   1
   5   1  -3 3030.04  730.36   1
   5   1  -3 1801.55  571.22   1
  -5   1   2 7060.41 1055.28   1
   5   1  -2 6333.12  868.46   1
   5   1  -2 7400.88  853.90   1
   5   1  -2 6494.72  914.60   1
   5   1  -1 1249.85  433.01   1
   5   1  -1  472.07  376.62   1
   5   1  -1 2161.20  679.28   1
   5   1  -1 1765.39  796.89   1
  -5   1   0 5371.18  925.62   1
   5   1   0 4904.99  701.67   1
   5   1   0 4049.51  845.85   1
   5   1   0 5034.24  760.08   1
   5   1   0 5164.75  893.97   1
   5   1   110011.90  984.69   1
   5   1   114007.60 1518.45   1
   5   1   113487.60 1529.47   1
  -5   1  -115155.00 1626.89   1
  -5   1  -2 7159.59 1112.62   1
   5   1   2 7941.70 1198.30   1
   5   1   2 8180.90 1261.81   1
   5   1   350727.20 3090.64   1
  -5   1  -354306.10 3072.52   1
   5   1   496348.20 4282.03   1
  -5   1  -495990.70 4134.06   1
   5   1   526776.60 2340.33   1
  -5   1  -527794.20 2281.95   1
  -5   1  -6 7241.83 1185.86   1
   5   1   6 7547.22 1260.18   1
  -5   1  -7 3946.12  908.18   1
   5   1   7 4244.39 1011.59   1
  -5   1  -8 1099.48  508.51   1
   5   1   8 1473.02  682.30   1
  -5   1  -9 4748.51 1015.32   1
   5   1   9 3087.10  927.34   1
  -5   1 -10 3320.18  918.86   1
   5   1  10 3618.95 1037.90   1
   5   1  10 3341.17  872.10   1
  -5   1 -11 1159.53  557.45   1
   5   1  11 1270.58  462.56   1
  -5   1 -12 2749.34  854.49   1
   5   1  12 2858.49  924.86   1
  -5   1 -13  -12.78  389.59   1
   5   2 -14 6162.72 1527.48   1
   5   2 -13 1511.88  761.81   1
   5   2 -13  687.70  510.78   1
   5   2 -12 7026.39 1160.43   1
   5   2 -12 8952.20 1643.44   1
   5   2 -11 -210.04  366.15   1
   5   2 -11 -529.68  614.64   1
  -5   2  11  -98.29  366.39   1
   5   2 -1010279.90 1305.47   1
  -5   2  1011456.30 1539.83   1
   5   2 -1010360.80 1626.07   1
  -5   2   9 7018.05 1224.24   1
   5   2  -9 6268.58  979.91   1
   5   2  -9 5075.79 1098.06   1
   5   2  -849356.30 3291.49   1
   5   2  -854604.30 2768.74   1
  -5   2   851081.00 3089.77   1
   5   2  -845931.30 1781.65   1
  -5   2   7 3751.76  916.25   1
   5   2  -7 3625.10  780.15   1
   5   2  -7 3008.86  547.92   1
   5   2  -7 2710.33  810.55   1
   5   2  -620338.50 1617.01   1
  -5   2   619398.30 2060.27   1
   5   2  -622973.60 1468.18   1
  -5   2   620865.60 1690.63   1
  -5   2   5 3622.52  816.14   1
  -5   2   5 2807.53  742.51   1
   5   2  -5 1818.87  485.78   1
   5   2  -5 3513.54  592.15   1
   5   2  -4 9029.26 1125.40   1
  -5   2   411109.30 1345.75   1
   5   2  -415196.70 1388.44   1
  -5   2   417510.20 1558.41   1
   5   2  -318408.60 1489.13   1
   5   2  -318380.20 1497.60   1
  -5   2   317636.40 1582.05   1
  -5   2   317026.20 1504.36   1
   5   2  -213603.00 1424.00   1
  -5   2   213099.80 1569.47   1
   5   2  -125645.00 1467.33   1
   5   2  -131645.80 2024.33   1
   5   2  -128437.30 1991.65   1
  -5   2   129382.00 2094.98   1
   5   2   0 2932.84  543.34   1
   5   2   0 2494.42  713.91   1
   5   2   132589.70 1444.61   1
   5   2   133765.70 2322.74   1
  -5   2  -132366.50 2286.53   1
  -5   2  -2 6894.92 1134.18   1
   5   2   2 8955.13 1333.85   1
   5   2   360471.20 3290.40   1
  -5   2  -356700.70 3208.02   1
  -5   2  -4 6183.73 1082.24   1
   5   2   4 7289.90 1233.68   1
   5   2   532922.60 2509.08   1
  -5   2  -532488.10 2492.35   1
  -5   2  -6 3358.27  829.52   1
   5   2   6 2808.00  869.91   1
  -5   2  -7 3698.75  873.44   1
   5   2   7 3057.46 1025.48   1
  -5   2  -8  512.16  498.05   1
   5   2   8   15.14  403.31   1
  -5   2  -9 3914.95 1018.87   1
   5   2   9 3416.11 1121.62   1
  -5   2 -10  -15.20  366.48   1
   5   2  10 -841.74  497.63   1
  -5   2 -11 4630.95 1130.62   1
   5   2  11 3988.05 1022.95   1
   5   2  11 3658.69 1117.28   1
  -5   2 -12 2510.06  888.55   1
   5   3 -14  -33.05  353.05   1
   5   3 -14  422.75  559.69   1
   5   3 -13 9651.64 1461.31   1
   5   3 -13 9218.41 1827.31   1
   5   3 -12 4824.01 1031.55   1
   5   3 -12 3056.24 1071.13   1
   5   3 -1110515.90 1516.40   1
   5   3 -11 8322.75 1556.88   1
  -5   3  11 7094.70 1333.48   1
   5   3 -10 3036.73  896.83   1
  -5   3  10 1906.53  810.35   1
   5   3  -9 1719.91  791.67   1
   5   3  -9 1187.71  685.74   1
  -5   3   9 1452.29  652.85   1
   5   3  -8 4338.62  936.43   1
   5   3  -8 4403.10 1073.48   1
  -5   3   8 3824.29  889.34   1
  -5   3   7 4753.19  992.16   1
   5   3  -7 2528.31  488.86   1
   5   3  -7 3737.24 1009.37   1
  -5   3   7 2424.30  682.97   1
  -5   3   6 5686.32  913.23   1
   5   3  -6 5015.70  690.02   1
   5   3  -6 6643.46 1129.43   1
  -5   3   6 7449.58 1133.54   1
   5   3  -524480.50 1981.95   1
  -5   3   526846.30 2064.68   1
   5   3  -524191.50 1557.23   1
  -5   3   526310.00 1877.86   1
   5   3  -420959.90 1804.07   1
  -5   3   419153.60 1641.41   1
   5   3  -417151.30 1364.47   1
  -5   3   418658.40 1617.98   1
   5   3  -315727.00 1686.73   1
   5   3  -316820.50 1426.05   1
  -5   3   317135.40 1456.60   1
  -5   3   319237.00 1678.60   1
  -5   3   212399.80 1149.16   1
   5   3  -212794.60 1427.60   1
   5   3  -210882.60 1178.45   1
  -5   3   210101.80 1242.14   1
  -5   3   1 5369.78 1036.28   1
   5   3  -1 1883.39  376.92   1
   5   3  -1 5215.78  953.72   1
   5   3  -1 3389.01  967.71   1
   5   3   013978.10  773.39   1
   5   3   018917.90 1789.21   1
   5   3   017456.30 1618.47   1
  -5   3   019949.40 1845.10   1
   5   3   110430.60 1419.89   1
   5   3   1 9933.15 1353.66   1
  -5   3  -112332.10 1524.78   1
   5   3   237336.00 2522.50   1
  -5   3  -235175.70 2527.83   1
   5   3   311837.50 1480.32   1
  -5   3  -311897.40 1490.79   1
   5   3   412328.60 1517.34   1
  -5   3  -411560.40 1511.67   1
  -5   3  -5 6531.99 1142.73   1
   5   3   5 5945.80 1126.55   1
  -5   3  -6 5289.23 1089.41   1
   5   3   6 3549.63  896.30   1
  -5   3  -7 5531.75 1118.13   1
   5   3   7 7252.94 1336.34   1
  -5   3  -8 7215.40 1253.28   1
   5   3   8 8075.09 1530.27   1
  -5   3  -9 1088.45  572.93   1
   5   3   9 2110.09  840.30   1
  -5   3 -10 4708.52 1223.02   1
   5   3  10 4036.89 1169.52   1
  -5   3 -11 1188.84  584.09   1
   5   4 -15 5211.86 1397.95   1
   5   4 -14 1736.21  760.42   1
   5   4 -13 2981.93 1017.36   1
   5   4 -13 3560.72 1148.42   1
   5   4 -12 6034.91 1330.63   1
   5   4 -12 3060.09 1172.64   1
   5   4 -11   -3.13  402.23   1
   5   4 -11  597.17  629.72   1
  -5   4  11   45.10  283.96   1
   5   4 -10 3208.62  978.88   1
   5   4 -10 2994.75 1125.34   1
  -5   4  10 3763.02  939.87   1
   5   4  -9 2044.29  691.78   1
   5   4  -9 2359.37 1097.42   1
  -5   4   9 1589.60  619.67   1
   5   4  -810568.00 1490.74   1
  -5   4   8 9463.06 1362.47   1
  -5   4   7 3712.47  700.64   1
   5   4  -7 4708.34  993.21   1
  -5   4   7 4615.55  897.42   1
  -5   4   6 3040.53  725.39   1
   5   4  -6 3227.08  570.29   1
   5   4  -6 2519.50  964.92   1
  -5   4   6 3567.38  805.76   1
  -5   4   5 4401.32  801.32   1
  -5   4   5 5892.80  935.88   1
   5   4  -5 5914.87  791.49   1
   5   4  -5 6082.65 1108.63   1
   5   4  -410136.90 1568.37   1
  -5   4   410045.10 1190.92   1
   5   4  -4 8269.67  977.84   1
  -5   4   410855.50 1292.22   1
  -5   4   3 3258.67  762.72   1
   5   4  -3 2073.26  575.75   1
  -5   4   3 2005.19  528.21   1
   5   4  -3 2131.36  779.24   1
  -5   4   2 5160.54  962.84   1
   5   4  -2 4325.61  888.47   1
   5   4  -2 3568.57  950.24   1
  -5   4   2 3070.17  574.62   1
   5   4  -1 7556.84  540.56   1
   5   4  -1 8602.68 1293.84   1
   5   4  -1 9800.92 1217.29   1
  -5   4   1 9872.57 1297.49   1
  -5   4   0 3181.68  784.10   1
   5   4   0 2795.28  706.24   1
   5   4   0 2914.34  819.03   1
   5   4   113994.40 1732.34   1
   5   4   113286.20 1515.34   1
  -5   4  -113143.90 1569.16   1
  -5   4  -2 3623.73  899.07   1
   5   4   2 4227.22  938.82   1
  -5   4  -3 4212.39  944.06   1
   5   4   3 6239.27 1143.92   1
  -5   4  -4 3177.04  872.50   1
   5   4   4 5025.47 1104.10   1
   5   4   515592.40 1854.78   1
  -5   4  -514524.80 1786.42   1
  -5   4  -6 3094.77  875.68   1
   5   4   6 5469.59 1157.39   1
  -5   4  -7 4333.12 1077.55   1
   5   4   7 5904.76 1233.60   1
  -5   4  -8 -192.71  483.08   1
   5   4   8  101.27  443.14   1
  -5   4  -9 6622.51 1375.94   1
   5   4   9 7774.13 1489.83   1
  -5   4 -10 1447.94  771.67   1
   5   4  10  895.09  595.76   1
   5   5 -14 1516.59  568.95   1
   5   5 -13 5248.00 1320.74   1
   5   5 -12 1626.69  760.58   1
   5   5 -12 1875.51  754.03   1
   5   5 -1116284.70 2252.93   1
   5   5 -1116844.10 2112.45   1
   5   5 -10 1670.41  924.91   1
  -5   5  10 2542.61  873.23   1
   5   5  -910903.10 1626.33   1
  -5   5   9 8008.99 1288.06   1
   5   5  -8 1913.36  944.48   1
  -5   5   8  836.69  606.32   1
   5   5  -7 4287.65 1229.76   1
  -5   5   7 5535.43 1003.50   1
  -5   5   6 3564.58  702.13   1
   5   5  -6 4390.49 1059.22   1
  -5   5   6 3180.55  740.08   1
   5   5  -524965.90 2368.15   1
  -5   5   524948.50 1874.24   1
   5   5  -522413.30 1624.80   1
  -5   5   523518.60 1881.26   1
  -5   5   4 2797.91  769.63   1
   5   5  -4 1421.08  478.99   1
  -5   5   4 1657.97  534.55   1
   5   5  -4 1987.83  815.38   1
   5   5  -320305.60 2129.61   1
   5   5  -318444.00 1706.51   1
  -5   5   321895.90 1997.12   1
   5   5  -2 7436.06 1129.76   1
   5   5  -2 5899.04 1236.83   1
  -5   5   2 8404.95 1235.44   1
   5   5  -1 8881.96 1451.85   1
   5   5  -111911.00 1411.51   1
  -5   5   1 9704.13 1327.50   1
   5   5   050431.40 3303.12   1
   5   5   050033.60 2945.06   1
  -5   5   044677.50 2907.48   1
  -5   5  -1 4102.41  896.19   1
   5   5   1 5135.13  997.28   1
   5   5   1 4905.02 1066.93   1
   5   5   2 9994.83 1666.15   1
   5   5   212539.80 1621.47   1
  -5   5  -210916.60 1558.42   1
  -5   5  -3 2065.96  749.48   1
   5   5   3 1709.16  748.04   1
  -5   5  -4 7996.22 1348.43   1
   5   5   4 8652.46 1447.73   1
  -5   5  -5 2711.08  853.58   1
   5   5   5 4754.55 1040.10   1
  -5   5  -6 7969.70 1449.50   1
   5   5   6 9606.04 1532.84   1
  -5   5  -7 3765.11 1034.46   1
   5   5   7 4738.35 1198.84   1
  -5   5  -8 8748.88 1626.28   1
   5   5   8 9840.73 1780.25   1
  -5   5  -9  854.40  676.58   1
   5   5   9 1780.82  899.46   1
   5   6 -12 5030.09 1280.78   1
   5   6 -11 2567.64 1007.83   1
  -5   6  10 4737.03 1097.93   1
   5   6 -10 5100.79 1534.75   1
  -5   6   9 2518.99  792.24   1
   5   6  -9 4074.09 1053.35   1
   5   6  -8 4426.56 1151.61   1
   5   6  -7  165.79  459.27   1
   5   6  -6 9234.18 1589.60   1
  -5   6   5  932.31  500.77   1
   5   6  -5  654.53  445.89   1
  -5   6   4 6602.00 1090.58   1
   5   6  -4 6058.06 1007.87   1
   5   6  -4 7162.77 1502.40   1
  -5   6   3 1928.35  659.83   1
   5   6  -3 1884.41  621.79   1
   5   6  -3  982.77  615.57   1
  -5   6   2  883.38  451.39   1
   5   6  -2  641.55  468.94   1
   5   6  -2 1166.61  716.04   1
  -5   6   1 4690.56  970.05   1
   5   6  -1 5458.72  994.61   1
   5   6  -1 4685.46 1081.16   1
  -5   6   0 3916.33  942.66   1
   5   6   0 3581.06  865.86   1
   5   6   0 3944.95 1026.45   1
  -5   6  -1 5244.89 1110.65   1
   5   6   1 7130.70 1200.68   1
   5   6   1 5961.34 1451.34   1
  -5   6  -2 4799.71 1058.44   1
   5   6   2 4081.43  966.73   1
   5   6   2 3483.33 1003.57   1
  -5   6  -3 3257.66  979.38   1
   5   6   3 3225.07  926.96   1
   5   6   3 2808.08 1018.67   1
  -5   6  -4  911.78  588.64   1
   5   6   4 2162.96  730.63   1
  -5   6  -5 2483.93  902.00   1
   5   6   5 2544.49  956.26   1
  -5   6  -6 5944.11 1283.33   1
   5   6   6 8310.33 1557.20   1
  -5   6  -710317.60 1709.07   1
   5   6   711467.30 1832.39   1
   5   7 -1011954.50 1963.14   1
   5   7  -9 3951.99 1201.01   1
   5   7  -8 5009.91 1318.57   1
   5   7  -7 1048.29  795.70   1
   5   7  -6 3482.83 1314.87   1
   5   7  -5  891.96  595.76   1
  -5   7   4 5024.00  972.78   1
   5   7  -4 5639.79 1328.10   1
  -5   7   3  894.93  478.75   1
   5   7  -3 1131.83  605.46   1
   5   7  -3 2354.60  884.74   1
  -5   7   2 2400.94  814.41   1
   5   7  -2 2797.14  811.68   1
   5   7  -2 4295.09 1170.59   1
  -5   7   1 5300.42 1064.96   1
   5   7  -1 5954.63 1142.60   1
   5   7  -1 5597.93 1274.17   1
  -5   7   0  848.26  455.35   1
   5   7   0 2180.86  688.43   1
   5   7   0  909.09  514.64   1
  -5   7  -1 5254.82 1132.19   1
   5   7   1 5386.78 1121.66   1
   5   7   1 4845.43 1330.37   1
  -5   7  -2 1242.42  669.42   1
   5   7   2 1005.27  542.85   1
   5   7   2  852.84  673.88   1
  -5   7  -3 9302.46 1572.60   1
   5   7   3 9737.29 1570.34   1
   5   7   312463.60 2006.05   1
  -5   7  -4 5284.37 1187.00   1
   5   7   4 4152.12 1013.13   1
   5   7   4 4175.42 1175.29   1
  -5   7  -5 4418.04 1185.69   1
   5   7   5 2927.71  983.04   1
   5   7   5 4712.40 1276.30   1
   5   7   6 3012.31  884.23   1
   5   8  -7 -117.92  479.62   1
   5   8  -613944.10 2109.14   1
   5   8  -512747.90 2048.10   1
   5   8  -4 1320.66  961.51   1
  -5   8   3 3450.82  875.97   1
   5   8  -3 2233.38  854.72   1
  -5   8   2 3706.42  913.33   1
   5   8  -2 2756.79  931.30   1
   5   8  -2 4238.21 1214.18   1
  -5   8   1 6431.82 1230.25   1
   5   8  -1 6474.32 1196.30   1
   5   8  -1 5132.13 1444.98   1
   5   8   0  858.12  435.52   1
   5   8   0    4.22  390.88   1
  -5   8  -1 3670.74 1079.35   1
   5   8   1 4041.61  993.15   1
   5   8   1 3963.30 1119.04   1
  -5   8  -2 8938.46 1567.59   1
   5   8   2 7957.95 1477.54   1
   5   8   2 7684.60 1871.03   1
  -5   8  -3 8028.15 1588.34   1
   5   8   311077.90 1763.69   1
   5   8   310851.00 2187.94   1
   5   8   4  787.68  544.02   1
  -5   9   2 3309.43  935.77   1
  -5   9   1 3037.63  966.04   1
   5   9   0 4105.13 1112.69   1
  -5   9   0 3705.32 1042.85   1
   5   9   1 2770.52  893.89   1
   5   9   2 3524.84 1067.59   1
   6  -7  -9 3898.05  970.57   1
  -6  -7   4 6422.48 1416.98   1
   6  -7  -3 2621.86  954.84   1
  -6  -7   3 2806.66  942.16   1
   6  -7  -2 1099.77  759.03   1
  -6  -7   2 1116.28  693.72   1
   6  -7  -1 3358.34 1142.83   1
  -6  -7   1 1867.10  852.25   1
   6  -7   0 5770.77 1636.31   1
  -6  -7   0 5024.66 1299.35   1
   6  -7   1  553.47  411.44   1
  -6  -7  -1  -93.34  372.68   1
  -6  -7  -2 6408.41 1380.61   1
  -6  -7  -3 2559.59  837.61   1
  -6  -7  -4 3730.85 1087.89   1
  -6  -7  -5 2940.94  995.51   1
   6  -6 -11 8462.74 1589.88   1
   6  -6 -10 9681.14 1607.96   1
   6  -6  -9 2423.17  854.94   1
   6  -6  -8 2268.58  939.26   1
   6  -6  -8 1495.94  754.95   1
   6  -6  -7 -118.76  586.49   1
   6  -6  -7  -32.63  293.80   1
   6  -6  -6 5220.94 1366.41   1
   6  -6  -6 4686.41  990.46   1
  -6  -6   6 5013.56 1250.13   1
   6  -6  -5 4410.31 1244.70   1
  -6  -6   5 2814.74 1006.37   1
   6  -6  -4 2052.57  880.48   1
  -6  -6   4 1030.80  620.04   1
   6  -6  -3 8962.26 1723.39   1
  -6  -6   3 5725.04 1277.37   1
   6  -6  -2 3461.31 1118.31   1
  -6  -6   2 2435.69  807.91   1
   6  -6  -1 3390.10 1099.07   1
  -6  -6   1 2926.47 1039.87   1
   6  -6   0 4708.33 1259.03   1
  -6  -6   0 2507.00  854.78   1
   6  -6   1 2432.89  947.42   1
  -6  -6  -1 2822.36  864.61   1
   6  -6   2 3949.88 1236.10   1
  -6  -6  -2 3131.34  951.73   1
   6  -6   3  500.17  605.70   1
  -6  -6  -3  203.55  506.43   1
  -6  -6  -4 1633.02  802.93   1
  -6  -6  -5 4346.10 1058.72   1
   6  -5 -11 1922.74  882.72   1
   6  -5 -10 4224.88 1269.11   1
   6  -5 -10 3402.36  943.33   1
  -6  -5  10 4488.74 1174.57   1
   6  -5  -9 1507.18  941.00   1
   6  -5  -9  102.45  464.47   1
  -6  -5   9  258.14  465.31   1
   6  -5  -8 1625.24  818.62   1
   6  -5  -8 1669.69  643.32   1
  -6  -5   8 1164.41  791.30   1
   6  -5  -7 4175.90 1207.56   1
   6  -5  -7 3883.26  927.48   1
  -6  -5   7 5442.40 1249.34   1
   6  -5  -610260.30 1400.86   1
   6  -5  -610672.60 1879.03   1
  -6  -5   611511.70 1757.99   1
   6  -5  -5 4257.91 1202.94   1
   6  -5  -5 2155.33  690.35   1
  -6  -5   5 3254.38 1055.68   1
   6  -5  -4 1600.83  731.61   1
  -6  -5   4 1929.30  741.30   1
   6  -5  -3 3899.78 1133.45   1
  -6  -5   3 2885.38  904.42   1
   6  -5  -2 3434.65 1161.84   1
  -6  -5   2 4459.23 1165.31   1
   6  -5  -1 3609.47 1047.74   1
  -6  -5   1 3848.66  957.63   1
   6  -5   0 2127.51  703.36   1
  -6  -5   0 2140.34  803.99   1
   6  -5   1 6873.32 1416.85   1
  -6  -5  -1 5775.92 1181.36   1
   6  -5   2 9343.76 1656.05   1
  -6  -5  -210732.90 1536.17   1
   6  -5   3 1582.71  919.32   1
  -6  -5  -3 2491.40  804.21   1
   6  -5   4 2082.71  887.09   1
  -6  -5  -4 2519.41  800.12   1
  -6  -5  -5  -86.38  358.70   1
   6  -4 -12 9836.89 1686.84   1
   6  -4 -1111416.30 1756.17   1
   6  -4 -10 6071.32 1241.99   1
   6  -4  -9 1601.33  636.00   1
   6  -4  -9 3614.82  976.64   1
  -6  -4   9 1563.57  799.90   1
   6  -4  -8 5066.08 1197.55   1
   6  -4  -8 3501.40  927.73   1
  -6  -4   8 4077.62 1068.16   1
   6  -4  -714048.80 1650.17   1
   6  -4  -713545.80 2039.92   1
  -6  -4   712133.60 1732.02   1
   6  -4  -6 -358.09  591.23   1
   6  -4  -6  617.34  456.13   1
  -6  -4   6  604.51  645.14   1
   6  -4  -5 3115.51  961.89   1
   6  -4  -5 2511.91  657.73   1
  -6  -4   5 2507.47  752.30   1
   6  -4  -4 8542.92 1574.05   1
   6  -4  -4 7292.50 1022.99   1
  -6  -4   4 5663.87 1254.76   1
   6  -4  -311427.80 1180.23   1
   6  -4  -310666.60 1696.97   1
  -6  -4   311964.50 1711.78   1
   6  -4  -2 1476.77  740.55   1
  -6  -4   2  771.10  472.64   1
   6  -4  -111187.70 1732.19   1
  -6  -4   112369.50 1594.85   1
   6  -4   0 7669.07 1413.81   1
  -6  -4   0 8291.85 1316.19   1
   6  -4   1 1904.24  791.41   1
  -6  -4  -1 1294.21  571.77   1
   6  -4   2   87.76  437.13   1
  -6  -4  -2  531.33  351.22   1
   6  -4   3 8995.50 1538.01   1
  -6  -4  -311026.50 1468.66   1
   6  -4   4 4283.71 1098.64   1
  -6  -4  -4 3907.39  859.07   1
   6  -4   7 6538.24 1503.64   1
   6  -3 -13 3144.84 1050.69   1
   6  -3 -12 4601.27 1290.45   1
   6  -3 -11 2684.33  947.86   1
   6  -3 -10 5444.01 1203.66   1
   6  -3  -9 6115.93 1180.88   1
   6  -3  -8 8129.73 1289.98   1
   6  -3  -7 6063.40 1401.79   1
   6  -3  -7 4064.12  985.89   1
  -6  -3   7 5453.55 1320.67   1
   6  -3  -6 5426.50 1197.37   1
   6  -3  -6 5859.78  984.45   1
  -6  -3   6 5800.59 1207.02   1
   6  -3  -518895.00 1697.59   1
   6  -3  -517699.30 2090.61   1
  -6  -3   517099.40 1935.49   1
   6  -3  -426729.40 1892.40   1
   6  -3  -427442.90 2575.51   1
  -6  -3   427158.50 2367.53   1
   6  -3  -3 9231.64 1048.41   1
   6  -3  -3 9592.58 1542.09   1
  -6  -3   3 9132.05 1404.87   1
   6  -3  -239858.60 1995.92   1
   6  -3  -237909.00 2923.51   1
  -6  -3   236822.40 2670.58   1
   6  -3  -111957.10 1675.95   1
  -6  -3   1 9545.69 1341.94   1
   6  -3   019236.80 2099.07   1
  -6  -3   018957.80 1903.37   1
   6  -3   112479.20 1666.17   1
  -6  -3  -114439.30 1607.38   1
   6  -3   2 4172.24 1131.70   1
  -6  -3  -2 4165.45  873.13   1
   6  -3   3 6699.02 1256.38   1
  -6  -3  -3 7188.78 1085.70   1
  -6  -3  -4 4477.65  879.31   1
   6  -3   6 6647.49 1439.16   1
   6  -3   7 1805.46  748.34   1
   6  -3   8 6379.02 1421.78   1
   6  -2 -13 7200.27 1509.77   1
   6  -2 -12 7758.18 1521.73   1
   6  -2 -11 8815.94 1542.43   1
   6  -2 -1017574.10 2112.63   1
   6  -2  -9 5080.61 1081.06   1
  -6  -2   9 4613.41 1147.72   1
   6  -2  -8 4449.30 1022.42   1
   6  -2  -713389.40 1586.64   1
   6  -2  -621614.60 1952.07   1
   6  -2  -5 4549.67 1033.85   1
   6  -2  -5 5512.44  973.03   1
   6  -2  -4 5233.57 1136.90   1
   6  -2  -4 4874.99  843.76   1
  -6  -2   4 5434.53 1056.87   1
   6  -2  -329054.70 1870.29   1
   6  -2  -333628.20 2695.81   1
  -6  -2   328238.00 2322.99   1
   6  -2  -237910.00 1987.76   1
   6  -2  -239329.70 2859.48   1
   6  -2  -238736.50 2330.10   1
  -6  -2   238530.00 2583.02   1
   6  -2  -138386.20 1790.66   1
   6  -2  -138325.70 2782.33   1
   6  -2  -135201.60 2136.16   1
  -6  -2   136081.20 2448.30   1
   6  -2   0 3934.59  962.13   1
  -6  -2   0 5316.17  933.01   1
   6  -2   1 3355.79  874.17   1
  -6  -2  -1 2097.15  690.72   1
   6  -2   219472.50 2008.78   1
  -6  -2  -216613.30 1581.61   1
   6  -2   3 9612.87 1430.97   1
  -6  -2  -3 8144.02 1098.19   1
   6  -2   4 6019.15 1290.64   1
   6  -2   5 6481.08 1375.07   1
  -6  -2  -618217.70 2112.58   1
   6  -2   615597.60 2230.29   1
   6  -2   712201.10 1835.73   1
  -6  -2  -711868.30 1725.74   1
   6  -2   8 3928.79 1184.97   1
  -6  -2  -8 5682.34 1271.43   1
   6  -2   9 8790.22 1720.25   1
  -6  -2  -9 7239.23 1447.83   1
  -6  -2 -10 8001.90 1497.38   1
   6  -1 -1310330.90 1803.69   1
   6  -1 -12 1858.64  867.34   1
   6  -1 -11 3152.69  905.24   1
   6  -1 -10  128.47  445.01   1
   6  -1  -912022.40 1706.22   1
  -6  -1   913520.70 1862.34   1
  -6  -1   819435.50 2176.67   1
   6  -1  -819403.80 2054.24   1
  -6  -1   723611.10 2327.70   1
   6  -1  -721709.40 2084.77   1
   6  -1  -638377.80 2653.52   1
   6  -1  -5 7927.12 1170.48   1
   6  -1  -411440.60 1306.04   1
   6  -1  -4 9343.37 1366.11   1
   6  -1  -328798.70 2313.98   1
   6  -1  -333344.60 2103.84   1
   6  -1  -223144.10 2027.67   1
   6  -1  -224190.00 1645.60   1
   6  -1  -119499.60 1864.52   1
   6  -1  -118055.90 1326.99   1
   6  -1  -118398.40 1729.35   1
   6  -1   0 6796.75  732.68   1
   6  -1   0 7267.13 1216.10   1
   6  -1   0 4283.78  903.72   1
   6  -1   1 2728.19  764.24   1
   6  -1   1 3267.58  750.32   1
  -6  -1  -1 3612.20  975.44   1
   6  -1   223565.50 2102.72   1
  -6  -1  -223398.70 2229.67   1
   6  -1   221581.30 2353.77   1
   6  -1   318580.90 1775.94   1
  -6  -1  -316528.80 1934.46   1
   6  -1   317174.40 2092.98   1
  -6  -1  -426996.80 2459.03   1
   6  -1   428339.10 2621.82   1
  -6  -1  -520457.10 2120.91   1
   6  -1   518407.90 2142.93   1
   6  -1   6  746.42  678.93   1
  -6  -1  -6  126.39  300.37   1
  -6  -1  -7 1603.40  697.31   1
   6  -1   7 1894.02  850.84   1
  -6  -1  -8 2905.75  876.33   1
   6  -1   8 3968.20 1198.55   1
  -6  -1  -9 5126.57 1234.86   1
   6  -1   9 6870.37 1491.27   1
  -6  -1 -10 3414.08 1004.04   1
   6   0 -13 2286.64  837.99   1
   6   0 -1213658.80 2106.61   1
   6   0 -11 2204.09  752.74   1
   6   0 -10 7868.33 1486.96   1
  -6   0  10 6143.53 1288.03   1
   6   0  -914164.60 1907.76   1
  -6   0   912537.60 1882.48   1
   6   0  -8 8350.10 1439.61   1
  -6   0   810233.10 1596.13   1
  -6   0   720523.60 2151.35   1
   6   0  -719589.30 2094.10   1
  -6   0   6 2591.94  813.81   1
   6   0  -6 2456.65  804.71   1
   6   0  -510378.10 1409.89   1
   6   0  -4 2318.87  702.74   1
   6   0  -4 3652.91  773.25   1
   6   0  -3 2051.00  576.20   1
   6   0  -3 1413.45  256.22   1
   6   0  -3 1861.39  543.82   1
   6   0  -2 2338.37  696.46   1
   6   0  -2 1207.77  327.66   1
   6   0  -2 2188.00  598.88   1
   6   0  -2 1396.12  540.27   1
  -6   0   2 1530.27  675.85   1
   6   0  -1 1041.81  509.76   1
   6   0  -1 1291.39  433.23   1
   6   0  -1  379.22  250.10   1
   6   0  -1 1213.86  430.21   1
  -6   0   1  869.17  516.49   1
   6   0   0 3718.68  757.08   1
   6   0   0 3111.66  600.03   1
   6   0   0 3612.61  603.80   1
   6   0   0 3084.44  774.26   1
  -6   0   0 3354.52  807.22   1
  -6   0  -1 7271.74 1237.56   1
   6   0   1 6512.23  970.71   1
   6   0   1 8077.41  853.81   1
   6   0   1 9048.09 1401.38   1
  -6   0  -2 1050.70  588.60   1
   6   0   2 1497.73  554.41   1
   6   0   2  754.62  536.46   1
  -6   0  -315617.80 1842.79   1
   6   0   316934.60 1915.76   1
  -6   0  -4 4443.69 1065.12   1
   6   0   4 2510.92  921.40   1
   6   0   519040.90 2196.61   1
  -6   0  -519545.90 2112.17   1
  -6   0  -6 7982.51 1394.38   1
   6   0   610539.20 1666.25   1
  -6   0  -7  502.82  378.26   1
   6   0   7  169.72  353.61   1
  -6   0  -8 6400.38 1373.07   1
   6   0   8 5591.17 1431.14   1
  -6   0  -9 1050.15  578.18   1
   6   0   9 2184.22  976.05   1
  -6   0 -10 1116.29  591.79   1
   6   1 -13 9650.98 1812.06   1
   6   1 -12 2108.48  914.64   1
   6   1 -11 2116.87  832.51   1
  -6   1  10 1827.44  713.01   1
   6   1 -10  477.13  357.36   1
   6   1  -916122.60 2018.72   1
  -6   1   912390.50 1779.19   1
   6   1  -818104.70 2035.80   1
  -6   1   817102.00 1987.95   1
   6   1  -815333.80 1389.48   1
   6   1  -719509.60 2115.88   1
   6   1  -720420.40 1476.07   1
  -6   1   722326.00 2230.13   1
   6   1  -719495.80 1576.98   1
   6   1  -637812.10 2847.95   1
   6   1  -639240.10 1955.32   1
   6   1  -636520.60 2235.86   1
  -6   1   641609.30 2882.87   1
  -6   1   5 8887.34 1318.64   1
   6   1  -5 8115.19  863.79   1
   6   1  -5 8580.47 1299.19   1
   6   1  -5 8320.34 1090.68   1
   6   1  -411193.70 1465.44   1
   6   1  -4 9814.95  930.09   1
  -6   1   4 9092.62 1303.99   1
   6   1  -411069.40 1304.26   1
   6   1  -329153.40 2042.26   1
   6   1  -336219.10 2436.09   1
   6   1  -332200.90 1734.69   1
  -6   1   334081.70 2478.71   1
   6   1  -331561.20 2221.13   1
   6   1  -220586.00 1678.30   1
   6   1  -221064.10 1838.31   1
   6   1  -221573.20 1518.62   1
  -6   1   223336.00 2065.13   1
   6   1  -222280.90 1934.60   1
   6   1  -117582.50 1517.74   1
   6   1  -121427.40 1828.34   1
   6   1  -115049.30 1462.89   1
   6   1  -119132.90 1889.43   1
  -6   1   116666.40 1858.63   1
  -6   1   0 4839.71 1057.63   1
   6   1   0 7112.53  940.82   1
   6   1   0 6624.34  980.45   1
   6   1   0 7043.44 1212.81   1
  -6   1  -1 4807.36 1142.29   1
   6   1   1 4085.61  705.10   1
   6   1   1 5057.35 1141.51   1
   6   1   222569.50 1582.90   1
   6   1   221756.30 2173.08   1
  -6   1  -219280.00 2121.73   1
   6   1   319269.30 2082.59   1
  -6   1  -318729.70 2039.74   1
   6   1   432993.80 2741.67   1
  -6   1  -429979.80 2544.62   1
   6   1   517993.20 2073.25   1
  -6   1  -519412.50 2082.15   1
  -6   1  -6  841.24  520.64   1
   6   1   6  912.73  588.91   1
  -6   1  -7 1195.27  711.11   1
   6   1   7 2525.06  806.50   1
  -6   1  -8 3017.16  935.48   1
   6   1   8 3551.45 1017.21   1
  -6   1  -9 6163.28 1304.17   1
   6   1   9 4263.36 1159.41   1
  -6   1 -10 3986.17 1055.99   1
   6   2 -13 6154.51 1592.43   1
   6   2 -12 9705.77 1793.31   1
   6   2 -11 6738.31 1536.37   1
   6   2 -1017583.50 2294.19   1
   6   2 -1014755.20 1578.70   1
  -6   2  1015588.40 2005.97   1
   6   2  -9 3737.96  846.95   1
   6   2  -9 5710.35 1312.64   1
  -6   2   9 3226.99  944.33   1
  -6   2   8 5136.63 1103.49   1
   6   2  -8 5476.13  916.87   1
   6   2  -8 3710.36 1041.37   1
   6   2  -714982.60 1904.58   1
   6   2  -714438.10 1395.92   1
  -6   2   715044.90 1767.10   1
   6   2  -713601.70 1253.44   1
   6   2  -622865.30 2319.74   1
   6   2  -621560.80 1701.23   1
   6   2  -621304.40 1630.83   1
  -6   2   623172.10 2184.14   1
  -6   2   619196.30 1779.85   1
   6   2  -5 7231.43  932.70   1
   6   2  -5 5361.35  888.19   1
   6   2  -5 4930.24 1081.28   1
  -6   2   5 5627.82 1029.90   1
  -6   2   5 5278.20  923.13   1
  -6   2   4 4298.82  905.74   1
   6   2  -4 3932.97  743.40   1
   6   2  -4 4750.78  879.21   1
   6   2  -327391.40 2014.66   1
   6   2  -329456.10 2165.46   1
  -6   2   326818.80 2234.13   1
   6   2  -237089.30 2059.70   1
   6   2  -239809.20 2366.05   1
   6   2  -236699.10 2485.78   1
  -6   2   240478.20 2752.31   1
   6   2  -131765.70 1801.61   1
   6   2  -138292.90 2391.70   1
   6   2  -137378.40 2542.85   1
  -6   2   133579.40 2551.91   1
  -6   2   0 4130.81  982.76   1
   6   2   0 4086.34  619.84   1
   6   2   0 5126.56 1025.04   1
   6   2   0 4956.45  926.82   1
  -6   2  -1 2502.58  871.81   1
   6   2   1 3668.81  957.93   1
   6   2   1 2484.11  750.31   1
   6   2   218809.10 2032.17   1
  -6   2  -218041.70 1956.95   1
   6   2   312211.60 1637.86   1
  -6   2  -310788.20 1557.02   1
  -6   2  -4 5016.07 1072.54   1
   6   2   4 5152.65 1128.60   1
  -6   2  -5 5376.76 1207.23   1
   6   2   5 5917.50 1192.67   1
   6   2   616680.30 2073.53   1
  -6   2  -617327.20 2026.37   1
  -6   2  -711396.10 1691.23   1
   6   2   711748.00 1745.90   1
  -6   2  -8 5025.85 1237.54   1
   6   2   8 4335.38 1129.95   1
  -6   2  -9 7857.46 1481.78   1
   6   3 -12 3451.74  971.29   1
   6   3 -12 2961.76 1252.33   1
   6   3 -11 -231.59  323.99   1
   6   3 -11 2406.54  991.42   1
  -6   3  10 5027.28 1146.64   1
   6   3 -10 4353.02  968.68   1
   6   3 -10 3046.46 1183.56   1
   6   3  -9 5968.46 1076.43   1
   6   3  -9 4916.45 1224.80   1
  -6   3   9 5661.54 1171.23   1
   6   3  -8 7430.97 1120.72   1
   6   3  -8 7683.23 1437.61   1
  -6   3   8 6814.75 1237.24   1
   6   3  -7 4037.35  913.41   1
   6   3  -7 2869.87 1110.36   1
  -6   3   7 2701.53  751.67   1
  -6   3   7 4134.25 1003.08   1
   6   3  -6 6445.23  893.46   1
  -6   3   6 6750.76 1134.70   1
   6   3  -6 5414.81  898.20   1
  -6   3   6 6012.99 1006.67   1
   6   3  -519216.10 1767.29   1
   6   3  -516649.60 1469.76   1
  -6   3   520111.90 1865.49   1
  -6   3   519216.10 1818.55   1
  -6   3   429822.10 2168.92   1
   6   3  -429113.90 2170.75   1
   6   3  -424169.00 1853.05   1
  -6   3   428167.10 2247.96   1
  -6   3   3 7277.50 1166.43   1
   6   3  -3 7569.71 1180.55   1
   6   3  -3 8985.20 1168.75   1
   6   3  -235626.30 2381.04   1
  -6   3   231859.60 2483.71   1
   6   3  -1 7755.94 1135.15   1
   6   3  -1 9308.23 1274.81   1
  -6   3   1 9689.94 1407.12   1
   6   3   017853.30 1842.30   1
   6   3   016362.30 1756.61   1
  -6   3   015427.00 1798.83   1
   6   3   113777.70 1760.93   1
   6   3   110598.20 1505.78   1
  -6   3  -112521.50 1640.90   1
  -6   3  -2 4586.39 1062.39   1
   6   3   2 4396.49  973.28   1
  -6   3  -3 5915.15 1163.32   1
   6   3   3 5470.23 1117.70   1
  -6   3  -4 7044.48 1309.08   1
   6   3   4 3488.69  891.71   1
  -6   3  -5 3618.42  996.77   1
   6   3   5 3880.33 1013.97   1
  -6   3  -6 5877.39 1238.94   1
   6   3   6 7196.10 1357.01   1
  -6   3  -7 1285.14  622.91   1
   6   3   7  825.98  645.06   1
  -6   3  -8 6102.71 1337.81   1
   6   3   8 4816.68 1241.79   1
   6   4 -13 2148.41  784.23   1
   6   4 -12 7427.63 1377.76   1
   6   4 -1112425.30 1701.31   1
   6   4 -1110431.20 1843.30   1
  -6   4  10 6134.43 1342.43   1
   6   4 -10 6225.35 1261.71   1
   6   4 -10 5475.59 1483.33   1
  -6   4   9 1669.25  658.96   1
   6   4  -9 1746.54  786.26   1
   6   4  -9  441.15  474.26   1
   6   4  -8 4614.10 1015.60   1
  -6   4   8 3402.58  904.46   1
   6   4  -713849.30 1669.31   1
  -6   4   712507.40 1586.93   1
  -6   4   6  -51.47  265.19   1
  -6   4   6  -94.71  241.52   1
   6   4  -6   92.77  361.32   1
  -6   4   5 2688.29  732.10   1
   6   4  -5 1974.60  555.33   1
   6   4  -5 1442.88  542.80   1
  -6   4   4 5514.18 1032.02   1
   6   4  -4 7073.90 1062.30   1
   6   4  -4 6621.18 1242.32   1
   6   4  -313522.40 1709.45   1
   6   4  -310571.60 1304.43   1
  -6   4   310504.70 1387.97   1
  -6   4   2  -19.42  299.73   1
   6   4  -2  604.51  458.71   1
   6   4  -2  345.37  476.12   1
   6   4  -111439.40 1547.28   1
   6   4  -111732.90 1483.57   1
  -6   4   1 9854.94 1459.95   1
  -6   4   0 7715.06 1290.23   1
   6   4   0 7500.79 1234.62   1
   6   4   0 7981.01 1327.69   1
  -6   4  -1 1049.63  684.19   1
   6   4   1 1683.04  732.70   1
   6   4   1 1146.56  642.77   1
  -6   4  -2 1210.32  514.85   1
   6   4   2  777.46  406.29   1
   6   4   2 1536.21  711.16   1
  -6   4  -3 8663.48 1420.18   1
   6   4   3 9907.40 1514.97   1
  -6   4  -4 3777.11 1012.32   1
   6   4   4 4478.88 1064.98   1
  -6   4  -5 4773.68 1128.49   1
   6   4   5 4266.23 1027.73   1
   6   4   610227.90 1602.11   1
  -6   4  -612505.20 1826.14   1
  -6   4  -7 6005.00 1356.50   1
   6   4   7 6462.00 1466.66   1
   6   5 -13 -779.95  615.23   1
   6   5 -12 1729.48  757.14   1
   6   5 -11 3584.03 1125.10   1
   6   5 -10 4669.59 1122.65   1
   6   5 -10 3477.55 1078.46   1
   6   5  -9  767.63  580.54   1
   6   5  -8 1498.71  710.80   1
   6   5  -7 5901.03 1214.97   1
   6   5  -611689.30 1728.93   1
  -6   5   5 2492.81  731.33   1
   6   5  -5 2309.51  822.75   1
  -6   5   4  424.91  375.89   1
   6   5  -4  995.34  500.17   1
   6   5  -4  866.64  510.20   1
  -6   5   3 2318.13  758.58   1
   6   5  -3 3199.72  785.41   1
   6   5  -3 3553.08  885.67   1
  -6   5   2 3882.84  976.39   1
   6   5  -2 5670.95 1045.18   1
   6   5  -2 3718.69  993.36   1
  -6   5   1 4465.67  974.40   1
   6   5  -1 4373.59  984.94   1
   6   5  -1 3635.44 1059.54   1
  -6   5   0 1366.59  599.95   1
   6   5   0 1642.38  674.93   1
   6   5   0  170.18  379.55   1
  -6   5  -1 4106.22 1026.57   1
   6   5   1 4392.00 1012.69   1
   6   5   1 6264.28 1278.41   1
  -6   5  -2 7685.86 1331.75   1
   6   5   210130.60 1547.60   1
   6   5   212545.80 1832.59   1
  -6   5  -3 2317.95  836.10   1
   6   5   3 2489.76  821.70   1
   6   5   3 2908.11 1045.63   1
  -6   5  -4 1195.41  669.41   1
   6   5   4 2532.10  856.29   1
  -6   5  -5  691.72  450.40   1
   6   5   5  217.59  534.45   1
  -6   5  -6 2224.17  841.25   1
   6   5   6 3511.11 1052.96   1
   6   6 -1111191.50 1872.46   1
   6   6 -1010049.10 1710.64   1
   6   6  -9 3568.70 1082.72   1
   6   6  -8 2467.09  901.45   1
   6   6  -7 -267.00  363.41   1
   6   6  -6 4676.90 1243.86   1
   6   6  -5 2256.66  932.15   1
  -6   6   4 1020.21  565.34   1
   6   6  -4 1674.12  699.03   1
  -6   6   3 6902.51 1224.96   1
   6   6  -3 6278.92 1059.50   1
   6   6  -3 6394.64 1333.18   1
  -6   6   2 2281.99  656.77   1
   6   6  -2 2364.49  772.79   1
   6   6  -2 3407.07  985.88   1
  -6   6   1 2546.91  796.17   1
   6   6  -1 2672.21  783.09   1
   6   6  -1 4726.58 1171.97   1
  -6   6   0 1391.43  597.53   1
   6   6   0 2569.05  810.09   1
   6   6   0 2340.00  878.78   1
  -6   6  -1 1161.03  484.76   1
   6   6   1 3173.65  863.88   1
   6   6   1 1771.98  785.59   1
  -6   6  -2 1166.86  565.81   1
   6   6   2 3823.41 1055.56   1
   6   6   2 2379.25  897.56   1
  -6   6  -3 -214.17  383.31   1
   6   6   3 1082.15  604.93   1
   6   6   3 1298.84  804.82   1
  -6   6  -4 1170.19  668.77   1
   6   6   4 2112.94  890.36   1
   6   6   4 2315.60  993.95   1
   6   6   5 3016.25  974.69   1
   6   7  -8 2990.23 1047.57   1
   6   7  -7 1907.29  948.87   1
   6   7  -6 2606.09 1261.40   1
   6   7  -5 -205.17  706.95   1
   6   7  -4 6785.37 1627.05   1
  -6   7   3  837.73  570.41   1
   6   7  -3  802.70  495.84   1
  -6   7   2 -154.80  287.26   1
   6   7  -2 1262.90  705.30   1
  -6   7   1 1643.96  686.55   1
   6   7  -1 1282.84  511.96   1
   6   7  -1 1749.80  758.11   1
  -6   7   0 4990.60 1147.95   1
   6   7   0 4482.28 1046.46   1
   6   7   0 5505.47 1391.87   1
  -6   7  -1  646.29  454.56   1
   6   7   1 -175.37  354.69   1
   6   7   1 -424.68  547.71   1
  -6   7  -2 6198.17 1283.74   1
   6   7   2 6687.40 1312.56   1
   6   7   2 8589.60 1686.11   1
   6   7   3 1969.93  725.48   1
   6   7   3 1764.57  853.66   1
  -6   8   2 2315.35  789.12   1
  -6   8   1 1716.85  720.91   1
   6   8   0 2066.36  868.82   1
   6   8   1 4384.02 1181.34   1
  -7  -6   2  693.37  633.63   1
  -7  -6   1 1884.16  780.29   1
  -7  -6   0 -232.93  435.23   1
  -7  -6  -1 3240.29  978.60   1
  -7  -6  -2 1013.29  616.54   1
   7  -5 -10 6799.40 1363.18   1
   7  -5  -6 -178.27  696.80   1
  -7  -5   6  416.79  572.75   1
   7  -5  -5  815.64  681.32   1
  -7  -5   5  155.67  455.61   1
   7  -5  -4 6272.25 1511.87   1
  -7  -5   4 5820.36 1238.02   1
   7  -5  -3  423.88  414.98   1
  -7  -5   3  271.72  621.28   1
   7  -5  -2 2257.80 1030.63   1
  -7  -5   2 2259.93  842.58   1
   7  -5  -1 -374.63  694.44   1
  -7  -5   1  831.48  662.76   1
   7  -5   0 5880.95 1402.81   1
  -7  -5   0 5417.57 1131.98   1
   7  -5   1 7466.06 1584.50   1
  -7  -5  -1 4562.05 1142.66   1
   7  -5   2  412.16  455.22   1
  -7  -5  -2  693.83  528.36   1
   7  -5   3 5591.45 1337.65   1
   7  -4 -11  922.84  709.38   1
   7  -4 -10 2460.48  887.98   1
   7  -4  -9  -21.33  393.68   1
   7  -4  -8 4764.02 1337.55   1
   7  -4  -8 4224.84 1003.52   1
   7  -4  -7 2809.78 1004.39   1
  -7  -4   7 1501.75  776.75   1
   7  -4  -6 1023.72  692.22   1
  -7  -4   6 2191.46  859.73   1
   7  -4  -513120.90 1979.95   1
  -7  -4   511624.40 1818.07   1
   7  -4  -4 3420.20 1080.54   1
  -7  -4   4 4227.29 1052.68   1
   7  -4  -3 4322.69 1198.17   1
  -7  -4   3 4559.16 1188.46   1
   7  -4  -2  565.11  542.32   1
  -7  -4   2  -67.73  363.13   1
   7  -4  -1 2069.86  844.33   1
  -7  -4   1 1850.60  764.71   1
   7  -4   0 1109.91  681.42   1
  -7  -4   0 1313.18  610.63   1
   7  -4   1 5295.79 1270.98   1
  -7  -4  -1 3237.39  890.16   1
   7  -4   212066.90 1809.69   1
  -7  -4  -210296.70 1495.33   1
   7  -4   3 3397.71 1039.78   1
   7  -3 -11 3350.25 1023.07   1
   7  -3 -10 1977.87  684.10   1
   7  -3  -9 2747.54 1096.52   1
   7  -3  -9 4740.61 1051.35   1
   7  -3  -8 5697.09 1346.89   1
   7  -3  -8 8467.93 1404.25   1
   7  -3  -7 3168.43 1023.51   1
   7  -3  -7 4530.72 1030.03   1
   7  -3  -614793.80 1639.94   1
   7  -3  -610128.20 1722.57   1
   7  -3  -5 4991.63 1169.41   1
  -7  -3   5 6019.81 1214.06   1
   7  -3  -4 4850.87 1140.66   1
  -7  -3   4 7195.34 1372.90   1
   7  -3  -3 1900.99  703.15   1
  -7  -3   3 1807.51  665.91   1
   7  -3  -2 2878.49  950.69   1
  -7  -3   2 2210.62  708.56   1
   7  -3  -1 4308.32 1125.32   1
  -7  -3   1 3623.76  928.97   1
   7  -3   0 4083.76 1050.63   1
  -7  -3   0 5270.07 1041.23   1
   7  -3   1 1250.60  654.38   1
  -7  -3  -1 1988.22  646.08   1
   7  -3   2 2409.31  795.23   1
  -7  -3  -2 3073.72  757.72   1
   7  -3   3 2857.54  858.78   1
   7  -3   4 1274.28  855.63   1
   7  -2 -12 3095.49 1148.21   1
   7  -2 -11 4734.91 1357.50   1
   7  -2 -10 1425.83  651.49   1
   7  -2  -9 2357.02  835.90   1
   7  -2  -8  124.40  449.65   1
   7  -2  -8  806.99  475.00   1
   7  -2  -7 3428.96  923.66   1
   7  -2  -7 5819.13 1117.92   1
   7  -2  -6 -226.43  406.03   1
   7  -2  -6  524.36  455.84   1
   7  -2  -5 -325.50  630.37   1
   7  -2  -5  571.66  346.80   1
   7  -2  -4 2331.25  767.48   1
   7  -2  -3 8072.56 1381.21   1
   7  -2  -2 4747.59 1045.51   1
   7  -2  -1 7060.81 1266.55   1
   7  -2   0 3141.46  847.98   1
   7  -2   1  543.70  441.31   1
   7  -2   211744.00 1618.55   1
   7  -2   2 8436.54 1561.44   1
   7  -2   3  515.68  450.33   1
   7  -2   3  734.93  564.76   1
   7  -2   4 7890.64 1580.19   1
   7  -2   5 -608.78  520.89   1
   7  -1 -12 6256.94 1540.03   1
   7  -1 -11  745.36  668.52   1
   7  -1 -10 2414.80  865.99   1
   7  -1  -9 3848.21 1096.99   1
   7  -1  -8 3159.57  923.06   1
   7  -1  -7 1212.30  617.43   1
   7  -1  -6  571.34  530.14   1
   7  -1  -6  802.63  479.28   1
   7  -1  -5  907.63  595.68   1
   7  -1  -5 1915.63  566.06   1
   7  -1  -411850.50 1600.47   1
   7  -1  -414439.50 1520.73   1
   7  -1  -3 4944.79 1078.69   1
   7  -1  -2 1441.66  635.97   1
   7  -1  -113967.30 1657.17   1
   7  -1  -116149.00 1974.98   1
   7  -1   010423.10 1406.02   1
   7  -1   012420.40 1808.01   1
   7  -1   1 2747.43  780.76   1
   7  -1   1 2877.48  937.45   1
   7  -1   2 1138.07  591.80   1
   7  -1   2  553.48  505.51   1
  -7  -1  -2 1284.40  535.54   1
   7  -1   3  -51.03  555.73   1
  -7  -1  -3   98.73  461.30   1
   7  -1   4 3553.82 1089.91   1
  -7  -1  -4 2534.10  838.24   1
   7  -1   5   63.32  362.08   1
  -7  -1  -5  377.80  431.92   1
   7  -1   6 -736.53  719.07   1
  -7  -1  -6-1963.42  785.83   1
   7   0 -12 2622.26  958.05   1
   7   0 -11  -93.60  395.31   1
   7   0 -1011885.30 1885.47   1
   7   0  -9 5847.13 1326.60   1
   7   0  -8 5234.47 1222.57   1
   7   0  -7 -350.01  517.52   1
   7   0  -7  288.39  444.39   1
   7   0  -6  326.03  379.02   1
   7   0  -6   82.51  358.83   1
   7   0  -5 1293.96  596.19   1
   7   0  -5 1939.92  687.77   1
   7   0  -5 1586.10  629.56   1
   7   0  -4  379.45  386.09   1
   7   0  -4  475.06  339.62   1
   7   0  -4  178.44  308.20   1
   7   0  -311147.20 1442.45   1
   7   0  -314162.10 1560.35   1
   7   0  -312040.00 1622.78   1
   7   0  -226358.70 2123.08   1
   7   0  -225060.70 2342.14   1
   7   0  -113211.80 1545.05   1
   7   0  -112067.60 1643.60   1
  -7   0   114053.90 1806.82   1
   7   0   0 -306.97  354.56   1
   7   0   0  -97.22  529.67   1
  -7   0   0 -419.50  410.18   1
   7   0   1 4628.50 1131.55   1
  -7   0  -1 5045.97 1149.92   1
   7   0   2  965.60  553.28   1
  -7   0  -2 1523.45  695.89   1
   7   0   311763.70 1766.97   1
  -7   0  -311071.60 1721.78   1
  -7   0  -4 2093.80  790.41   1
   7   0   4 1299.11  693.50   1
  -7   0  -5 3841.38 1034.53   1
   7   0   5 3978.28 1135.36   1
  -7   0  -6  391.13  693.30   1
   7   0   6  787.31  559.46   1
   7   1 -11  842.02  586.35   1
   7   1 -10  587.92  408.71   1
   7   1  -9 4452.90 1177.98   1
  -7   1   8 1097.40  639.53   1
   7   1  -8 1396.88  742.13   1
  -7   1   7  632.70  468.39   1
   7   1  -7 2333.44  829.27   1
   7   1  -6  598.04  552.74   1
   7   1  -6  600.73  431.17   1
   7   1  -5  474.31  376.60   1
   7   1  -5  642.16  504.25   1
   7   1  -415011.00 1764.34   1
   7   1  -4 9683.31 1273.27   1
   7   1  -413230.00 1603.04   1
   7   1  -3 5910.20 1013.99   1
   7   1  -3 7361.57 1190.79   1
   7   1  -3 6244.29 1153.54   1
  -7   1   3 5302.39 1130.12   1
   7   1  -2  923.84  356.98   1
   7   1  -2 1372.99  525.40   1
   7   1  -2  440.02  407.19   1
  -7   1   2   92.36  304.83   1
   7   1  -113746.10 1745.85   1
  -7   1   115191.00 1937.16   1
   7   1   011002.50 1598.39   1
  -7   1   012226.30 1713.25   1
  -7   1  -1 2678.16  884.18   1
   7   1   1 1678.76  735.54   1
  -7   1  -2  554.60  535.68   1
   7   1   2  316.42  514.34   1
  -7   1  -3  215.40  552.14   1
   7   1   3 1684.92  704.72   1
  -7   1  -4 1722.64  788.75   1
   7   1   4 4031.06 1117.77   1
  -7   1  -5  966.35  701.53   1
   7   1   5 2007.58  980.01   1
  -7   1  -6  215.60  386.20   1
   7   1   6 1198.31  689.42   1
   7   2 -11 5796.34 1470.37   1
   7   2 -10 -271.05  394.18   1
   7   2  -9 2126.73  868.72   1
  -7   2   8 1022.48  456.58   1
   7   2  -8 -589.72  689.87   1
  -7   2   7 6240.52 1230.79   1
   7   2  -7 3583.55 1012.49   1
   7   2  -6  848.95  421.38   1
   7   2  -5  -98.67  323.05   1
  -7   2   5  289.31  308.26   1
   7   2  -4 1086.82  525.74   1
   7   2  -4 2037.83  713.32   1
  -7   2   4 1730.40  668.89   1
  -7   2   3 9096.59 1414.82   1
   7   2  -3 7505.82 1210.17   1
   7   2  -3 7641.40 1318.94   1
  -7   2   2 5332.86 1155.77   1
   7   2  -2 5307.50 1077.50   1
   7   2  -2 5694.79 1071.42   1
  -7   2   1 6803.12 1274.53   1
   7   2  -1 6600.82 1195.73   1
  -7   2   0 1818.59  660.36   1
   7   2   0 6316.41 1192.04   1
  -7   2  -1  909.34  661.17   1
   7   2   1 1637.64  737.70   1
   7   2   210785.20 1627.45   1
  -7   2  -211565.40 1730.45   1
  -7   2  -3  101.18  406.13   1
   7   2   3 -131.08  404.69   1
  -7   2  -4 5097.80 1176.44   1
   7   2   4 6389.56 1333.79   1
  -7   2  -5   -9.32  512.85   1
   7   2   5  513.08  483.32   1
   7   3 -10 2364.26  924.05   1
   7   3  -9 2689.69 1052.16   1
   7   3  -8 8485.80 1641.60   1
   7   3  -7 1811.46  779.83   1
   7   3  -613730.30 1942.25   1
  -7   3   612295.40 1571.25   1
   7   3  -5 5475.02 1292.07   1
  -7   3   5 4629.94 1034.20   1
  -7   3   4 5930.73 1141.33   1
   7   3  -4 5839.79 1054.88   1
  -7   3   3 1093.44  523.66   1
   7   3  -3 1704.09  589.54   1
  -7   3   2 1349.33  671.57   1
   7   3  -2 2995.52  754.86   1
  -7   3   1 4542.74 1086.01   1
   7   3  -1 3194.13  795.70   1
   7   3  -1 4221.72  890.51   1
  -7   3   0 4024.23  971.15   1
   7   3   0 3179.93  842.83   1
   7   3   0 5397.06 1103.92   1
  -7   3  -1 1517.94  705.60   1
   7   3   1  293.64  437.01   1
   7   3   1 1502.57  703.12   1
  -7   3  -2 2251.66  803.67   1
   7   3   2 1395.35  703.40   1
   7   3   2 3087.47  874.38   1
  -7   3  -3 1786.77  785.14   1
   7   3   3 1690.66  776.03   1
   7   3   3  -54.74  465.14   1
  -7   3  -4 1012.39  694.91   1
   7   3   4 1743.63  711.15   1
   7   3   5 3202.42  961.04   1
   7   4  -9 -394.85  534.28   1
   7   4  -8 3253.70 1058.99   1
   7   4  -7 1566.24  729.65   1
  -7   4   5 9811.89 1459.74   1
  -7   4   4 4603.51 1005.52   1
   7   4  -4 2845.96  722.45   1
  -7   4   3 4183.24 1011.45   1
   7   4  -3 3075.74  777.23   1
   7   4  -3 4778.82 1068.37   1
  -7   4   2  363.57  383.71   1
   7   4  -2  524.10  413.36   1
   7   4  -2  553.37  313.52   1
  -7   4   1 2960.26  926.54   1
   7   4  -1 2052.28  663.04   1
   7   4  -1 2202.05  765.03   1
  -7   4   0 1860.68  850.07   1
   7   4   0 1844.03  687.06   1
   7   4   0  120.70  397.45   1
  -7   4  -1 4241.66 1090.69   1
   7   4   1 4226.93 1040.48   1
   7   4   1 4304.29  984.78   1
  -7   4  -210827.80 1684.33   1
   7   4   210886.70 1676.97   1
   7   4   213631.10 1873.42   1
  -7   4  -3 3799.33 1001.42   1
   7   4   3 3170.71  881.27   1
   7   4   3 4174.73 1140.86   1
   7   4   4 -191.12  564.17   1
   7   4   4-1180.96  697.86   1
   7   5  -6   52.54  499.10   1
   7   5  -5 -677.01  521.01   1
  -7   5   4 5021.27 1047.98   1
   7   5  -4 6600.37 1266.15   1
  -7   5   3 1128.26  525.52   1
   7   5  -3  838.88  639.86   1
  -7   5   2 1675.17  693.89   1
   7   5  -2 1951.07  690.97   1
   7   5  -2  314.94  359.56   1
  -7   5   1  453.41  580.60   1
   7   5  -1  620.01  538.82   1
   7   5  -1 -767.66  653.76   1
  -7   5   0 4842.40 1138.08   1
   7   5   0 5713.51 1212.67   1
   7   5   0 7037.85 1331.49   1
  -7   5  -1 5871.38 1263.06   1
   7   5   1 9299.28 1524.52   1
   7   5   1 6568.29 1296.15   1
   7   5   2  -53.94  445.26   1
   7   5   2  670.82  583.12   1
   7   5   3 5358.93 1335.80   1
   7   5   3 6329.85 1552.14   1
   7   5   4 1746.29  863.62   1
   7   5   5 2714.27 1050.11   1
   7   6  -7 2554.21  982.78   1
   7   6  -6 4796.96 1197.09   1
   7   6  -5 2324.71  833.15   1
   7   6  -4-2299.46  872.98   1
  -7   6   3 1539.47  627.40   1
   7   6  -3 2436.39  875.28   1
  -7   6   2  447.35  438.79   1
   7   6  -2    5.99  469.74   1
  -7   6   1 1366.82  636.95   1
   7   6  -1  985.34  483.20   1
   7   6  -1 1471.00  692.83   1
  -7   6   0 1142.01  672.21   1
   7   6   0  138.31  465.23   1
   7   6   0   -5.14  510.92   1
   7   6   1 3365.56 1084.67   1
   7   6   1 2004.19  800.24   1
   7   6   2 1081.18  676.23   1
   7   6   2 1348.68  606.07   1
   7   6   3-1038.36  760.08   1
   8   4  -1 4481.91 1276.40  -2
   8  -4  -4 4481.91 1276.40   1
   8   4  -2 3469.19 1157.88  -2
   8  -4  -3 3469.19 1157.88   1
  -8   4   2 2234.42  934.34  -2
  -8  -4   3 2234.42  934.34   1
   8   4  -3 3274.63 1028.45  -2
   8  -4  -2 3274.63 1028.45   1
  -8   4   3 5485.00 1213.12  -2
  -8  -4   2 5485.00 1213.12   1
   8   4  -4 1688.76  820.54  -2
   8  -4  -1 1688.76  820.54   1
  -8   4   4  982.65  602.93  -2
  -8  -4   1  982.65  602.93   1
   8   4  -5 8855.87 1655.64  -2
   8  -4   0 8855.87 1655.64   1
   8   4  -6 5176.11 1276.79  -2
   8  -4   1 5176.11 1276.79   1
   8   4  -7 1922.84  917.94  -2
   8  -4   2 1922.84  917.94   1
   8   3   1 2663.17 1023.58  -2
   8  -3  -6 2663.17 1023.58   1
   8   3   0 4229.23 1283.73  -2
   8  -3  -5 4229.23 1283.73   1
   8   3  -1 3570.13 1116.10  -2
   8  -3  -4 3570.13 1116.10   1
   8   3  -2 6770.97 1495.99  -2
   8  -3  -3 6770.97 1495.99   1
   8   3  -3 7740.03 1587.27  -2
   8  -3  -2 7740.03 1587.27   1
   8   3  -4 2956.93  935.00  -2
   8  -3  -1 2956.93  935.00   1
   8   3  -5 9267.82 1588.98  -2
   8  -3   0 9267.82 1588.98   1
   8   3  -6 4228.51 1129.86  -2
   8  -3   1 4228.51 1129.86   1
   8   2   3 2633.73  963.65  -2
   8  -2  -8 2633.73  963.65   1
   8   2   2 -499.41  535.39  -2
   8  -2  -7 -499.41  535.39   1
   8   2   1  561.95  434.39  -2
   8  -2  -6  561.95  434.39   1
   8   2   0 5874.44 1349.67  -2
   8  -2  -5 5874.44 1349.67   1
   8   2  -1 5803.14 1369.10  -2
   8  -2  -4 5803.14 1369.10   1
   8   2  -2 2663.12  905.17  -2
   8  -2  -3 2663.12  905.17   1
   8   2  -3 2535.55  874.56  -2
   8  -2  -2 2535.55  874.56   1
   8   2  -410644.80 1620.14  -2
   8  -2  -110644.80 1620.14   1
   8   2  -417088.30 2303.70  -2
   8  -2  -117088.30 2303.70   1
   8   2  -5 7288.84 1619.08  -2
   8  -2   0 7288.84 1619.08   1
   8   1   5  956.74  853.00  -2
   8  -1 -10  956.74  853.00   1
   8   1   4 4091.73 1149.02  -2
   8  -1  -9 4091.73 1149.02   1
   8   1   4 4439.30 1209.48  -2
   8  -1  -9 4439.30 1209.48   1
   8   1   3 1202.99  888.09  -2
   8  -1  -8 1202.99  888.09   1
   8   1   2   82.02  470.97  -2
   8  -1  -7   82.02  470.97   1
   8   1   1 5059.93 1178.65  -2
   8  -1  -6 5059.93 1178.65   1
   8   1   0  349.25  455.49  -2
   8  -1  -5  349.25  455.49   1
   8   1   0  371.23  414.04  -2
   8  -1  -5  371.23  414.04   1
   8   1  -1 1994.18  751.38  -2
   8  -1  -4 1994.18  751.38   1
   8   1  -1 3884.52 1081.22  -2
   8  -1  -4 3884.52 1081.22   1
   8   1  -2 1377.94  697.48  -2
   8  -1  -3 1377.94  697.48   1
   8   1  -2 -257.43  469.24  -2
   8  -1  -3 -257.43  469.24   1
   8   1  -3  542.97  466.47  -2
   8  -1  -2  542.97  466.47   1
   8   1  -4 3053.47  993.22  -2
   8  -1  -1 3053.47  993.22   1
   8   1  -5  952.94  622.92  -2
   8  -1   0  952.94  622.92   1
   8   1  -6 4397.44 1278.68  -2
   8  -1   1 4397.44 1278.68   1
   8   0   5 1186.78  743.12  -2
   8   0 -10 1186.78  743.12   1
   8   0   4 6586.50 1442.85  -2
   8   0  -9 6586.50 1442.85   1
   8   0   3  -27.68  373.65  -2
   8   0  -8  -27.68  373.65   1
   8   0   3  974.93  592.62  -2
   8   0  -8  974.93  592.62   1
   8   0   2 -182.65  457.00  -2
   8   0  -7 -182.65  457.00   1
   8   0   1 -802.12  635.71  -2
   8   0  -6 -802.12  635.71   1
   8   0   0 1039.87  550.47  -2
   8   0  -5 1039.87  550.47   1
   8   0  -1  495.91  453.95  -2
   8   0  -4  495.91  453.95   1
   8   0  -2 2995.71  951.43  -2
   8   0  -3 2995.71  951.43   1
   8   0  -3 7430.81 1386.19  -2
   8   0  -2 7430.81 1386.19   1
   8   0  -4 1144.63  738.74  -2
   8   0  -1 1144.63  738.74   1
   8   0  -5 2258.33  930.28  -2
   8   0   0 2258.33  930.28   1
   8   0  -6  310.54  470.30  -2
   8   0   1  310.54  470.30   1
   8   0  -7 2356.23  939.53  -2
   8   0   2 2356.23  939.53   1
   8  -1   4 2439.83 1025.72  -2
   8   1  -9 2439.83 1025.72   1
   8  -1   3  930.02  691.02  -2
   8   1  -8  930.02  691.02   1
   8  -1   2   51.16  402.61  -2
   8   1  -7   51.16  402.61   1
   8  -1   1 3855.91 1087.55  -2
   8   1  -6 3855.91 1087.55   1
   8  -1   0  104.37  318.21  -2
   8   1  -5  104.37  318.21   1
   8  -1  -1 2888.09  914.15  -2
   8   1  -4 2888.09  914.15   1
   8  -1  -2 1184.38  610.60  -2
   8   1  -3 1184.38  610.60   1
   8  -1  -3  267.14  352.67  -2
   8   1  -2  267.14  352.67   1
  -8  -1   3  293.05  391.85  -2
  -8   1   2  293.05  391.85   1
   8  -1  -4 1787.89  692.31  -2
   8   1  -1 1787.89  692.31   1
  -8  -1   4 3388.06  938.93  -2
  -8   1   1 3388.06  938.93   1
   8  -1  -5 -456.98  520.73  -2
   8   1   0 -456.98  520.73   1
  -8  -1   5  822.95  644.64  -2
  -8   1   0  822.95  644.64   1
   8  -1  -6 4513.55 1272.17  -2
   8   1   1 4513.55 1272.17   1
   8  -1  -7 -542.50  558.39  -2
   8   1   2 -542.50  558.39   1
   8  -2   4  964.28  565.89  -2
   8   2  -9  964.28  565.89   1
   8  -2   3 2947.96 1025.80  -2
   8   2  -8 2947.96 1025.80   1
   8  -2   2  908.15  575.30  -2
   8   2  -7  908.15  575.30   1
   8  -2   1 2247.78  945.45  -2
   8   2  -6 2247.78  945.45   1
   8  -2   0 5644.45 1321.48  -2
   8   2  -5 5644.45 1321.48   1
   8  -2  -1 6702.61 1342.21  -2
   8   2  -4 6702.61 1342.21   1
  -8  -2   1 5447.97 1356.26  -2
  -8   2   4 5447.97 1356.26   1
   8  -2  -2 3840.82 1032.09  -2
   8   2  -3 3840.82 1032.09   1
  -8  -2   2 2334.28  909.27  -2
  -8   2   3 2334.28  909.27   1
   8  -2  -3 2262.02  818.97  -2
   8   2  -2 2262.02  818.97   1
  -8  -2   3 2752.21  933.26  -2
  -8   2   2 2752.21  933.26   1
   8  -2  -411495.90 1718.18  -2
   8   2  -111495.90 1718.18   1
  -8  -2   414179.30 2050.51  -2
  -8   2   114179.30 2050.51   1
   8  -2  -5 9203.98 1565.71  -2
   8   2   0 9203.98 1565.71   1
   8  -2  -6 1074.02  699.52  -2
   8   2   1 1074.02  699.52   1
   8  -3   3 1604.80  951.72  -2
   8   3  -8 1604.80  951.72   1
   8  -3   2 2913.30 1086.42  -2
   8   3  -7 2913.30 1086.42   1
   8  -3   1 1341.27  823.36  -2
   8   3  -6 1341.27  823.36   1
   8  -3   0 4915.81 1277.08  -2
   8   3  -5 4915.81 1277.08   1
  -8  -3   0 4741.94 1193.11  -2
  -8   3   5 4741.94 1193.11   1
  -8  -3   1 2640.96 1010.32  -2
  -8   3   4 2640.96 1010.32   1
   8  -3  -2 5571.82 1136.25  -2
   8   3  -3 5571.82 1136.25   1
  -8  -3   2 9450.03 1652.82  -2
  -8   3   3 9450.03 1652.82   1
  -8  -3   3 7425.12 1468.47  -2
  -8   3   2 7425.12 1468.47   1
   8  -3  -3 4948.20 1144.15  -2
   8   3  -2 4948.20 1144.15   1
   8  -3  -4 2939.16  842.99  -2
   8   3  -1 2939.16  842.99   1
   8  -3  -5 6750.14 1306.75  -2
   8   3   0 6750.14 1306.75   1
   8  -3  -6 2960.57  968.66  -2
   8   3   1 2960.57  968.66   1
   8  -4   1 8031.92 1656.25  -2
   8   4  -6 8031.92 1656.25   1
   8  -4   0 9902.80 1784.63  -2
   8   4  -5 9902.80 1784.63   1
  -8  -4   1 3489.46 1002.68  -2
  -8   4   4 3489.46 1002.68   1
  -8  -4   2 1599.11  838.47  -2
  -8   4   3 1599.11  838.47   1
   8  -4  -4  802.39  579.17  -2
   8   4  -1  802.39  579.17   1
   8  -4  -5 8313.16 1574.63  -2
   8   4   0 8313.16 1574.63   1
   0   0   0    0.00    0.00
;
_shelx_hkl_checksum     79474
_shelx_res_file
;
TITL shelxt_a.res in P2(1)
CELL  0.71073   6.4443   8.4437  13.7083   90.000   98.654   90.000
ZERR     2.00   0.0006   0.0007   0.0012    0.000    0.009    0.000
LATT  -1
SYMM  - X, 1/2 + Y, - Z
SFAC  C    H    O
UNIT  32   48   6
MERG   2
SHEL 40 0.8
EQIV $1 x-1, y, z
HTAB C11 O2_$1
EQIV $2 -x+1, y-1/2, -z+1
HTAB C16 O2_$2
FMAP   2
PLAN   20
SIZE     0.250   0.450   0.520
ACTA    52.80
BOND   $H
LIST   4
L.S.  10
TEMP   -93.00
WGHT    0.023800    0.924200
BASF   0.34415
FVAR      20.37119
C1    1    0.288733    0.380425    0.281302    11.00000    0.02061    0.02310 =
         0.02729   -0.00303    0.00304    0.00240
C2    1    0.341794    0.207166    0.279755    11.00000    0.03369    0.02253 =
         0.03308   -0.00083    0.00568    0.00307
AFIX  23
H2A   2    0.289385    0.137787    0.328925    11.00000   -1.20000
H2B   2    0.481148    0.177602    0.263354    11.00000   -1.20000
AFIX   0
C3    1    0.183385    0.274460    0.198484    11.00000    0.02897    0.02469 =
         0.02901   -0.00457    0.00545    0.00219
C4    1    0.253146    0.298872    0.099165    11.00000    0.04380    0.03698 =
         0.02744   -0.00473    0.00682   -0.00016
AFIX  23
H4A   2    0.206070    0.207910    0.055863    11.00000   -1.20000
H4B   2    0.408391    0.302274    0.107799    11.00000   -1.20000
AFIX   0
C5    1    0.164828    0.452637    0.049181    11.00000    0.06898    0.04825 =
         0.02776    0.00517    0.00900    0.00565
AFIX  23
H5A   2    0.021840    0.431546    0.013953    11.00000   -1.20000
H5B   2    0.253417    0.484046   -0.000643    11.00000   -1.20000
AFIX   0
C6    1    0.154130    0.592036    0.120786    11.00000    0.05295    0.03215 =
         0.03432    0.01073    0.00227    0.01204
AFIX  23
H6A   2    0.099986    0.685243    0.081090    11.00000   -1.20000
H6B   2    0.048710    0.565002    0.163708    11.00000   -1.20000
AFIX   0
C7    1    0.353981    0.642521    0.187291    11.00000    0.04322    0.02655 =
         0.04729    0.00626    0.01850    0.00358
C8    1    0.445419    0.502289    0.258408    11.00000    0.02552    0.02383 =
         0.03684   -0.00259    0.01411   -0.00004
AFIX  13
H8    2    0.546632    0.444284    0.222762    11.00000   -1.20000
AFIX   0
C9    1    0.573672    0.569209    0.349778    11.00000    0.01811    0.02674 =
         0.05205   -0.00171    0.00952    0.00413
C10   1    0.325594    0.470028    0.454068    11.00000    0.02610    0.02342 =
         0.02997   -0.00279    0.00342    0.00065
AFIX  13
H10   2    0.379684    0.366613    0.483033    11.00000   -1.20000
AFIX   0
C11   1    0.168601    0.436632    0.362123    11.00000    0.02173    0.02739 =
         0.02208   -0.00227    0.00700   -0.00207
AFIX  23
H11A  2    0.088804    0.533956    0.340776    11.00000   -1.20000
H11B  2    0.068030    0.354140    0.376203    11.00000   -1.20000
AFIX   0
C12   1   -0.045190    0.229155    0.191190    11.00000    0.03096    0.03942 =
         0.04002   -0.00868    0.00212    0.00099
AFIX 137
H12A  2   -0.066393    0.123147    0.162301    11.00000   -1.50000
H12B  2   -0.131459    0.305701    0.149307    11.00000   -1.50000
H12C  2   -0.086012    0.229223    0.257228    11.00000   -1.50000
AFIX   0
C13   1    0.522156    0.692402    0.124889    11.00000    0.06652    0.05553 =
         0.06721    0.01903    0.03211   -0.00808
AFIX 137
H13A  2    0.647015    0.730131    0.168411    11.00000   -1.50000
H13B  2    0.466931    0.777496    0.079694    11.00000   -1.50000
H13C  2    0.559745    0.601380    0.086777    11.00000   -1.50000
AFIX   0
C14   1    0.296773    0.787890    0.245986    11.00000    0.05891    0.02133 =
         0.06422    0.00396    0.00775    0.00556
AFIX 137
H14A  2    0.249691    0.874252    0.200203    11.00000   -1.50000
H14B  2    0.420364    0.822147    0.291692    11.00000   -1.50000
H14C  2    0.183917    0.759631    0.283355    11.00000   -1.50000
AFIX   0
C15   1    0.217412    0.556932    0.530146    11.00000    0.03108    0.02988 =
         0.02716   -0.00050   -0.00311    0.01279
C16   1    0.047952    0.465989    0.569092    11.00000    0.04127    0.03639 =
         0.03768   -0.00595    0.01786    0.00121
AFIX 137
H16A  2   -0.085518    0.481628    0.525443    11.00000   -1.50000
H16B  2    0.034923    0.503748    0.635500    11.00000   -1.50000
H16C  2    0.083557    0.353078    0.571821    11.00000   -1.50000
AFIX   0
O1    3    0.501665    0.565051    0.436738    11.00000    0.02555    0.04319 =
         0.04127   -0.01333    0.00218   -0.00424
O2    3    0.741884    0.630958    0.348895    11.00000    0.02253    0.04418 =
         0.07698   -0.01082    0.01003   -0.00799
O3    3    0.264023    0.691237    0.555507    11.00000    0.04999    0.03014 =
         0.04330   -0.01240    0.00348    0.00136
HKLF 5
REM  shelxt_a.res in P2(1)
REM R1 =  0.0610 for    7173 Fo > 4sig(Fo)  and  0.0674 for all    7878 data
REM    177 parameters refined using      1 restraints
END
WGHT      0.0235      0.9339
REM Highest difference peak  0.314,  deepest hole -0.336,  1-sigma level  0.064
Q1    1   0.8675  0.6124  0.4231  11.00000  0.05    0.31
Q2    1  -0.1463  0.5606  0.5424  11.00000  0.05    0.28
Q3    1   0.9056  0.6301  0.3381  11.00000  0.05    0.27
Q4    1   0.7007  0.5882  0.4341  11.00000  0.05    0.27
Q5    1   0.6695  0.3601  0.2903  11.00000  0.05    0.26
Q6    1   0.0874  0.6194  0.3517  11.00000  0.05    0.25
Q7    1   0.0437  0.5662  0.4364  11.00000  0.05    0.23
Q8    1   0.4220  0.9981  0.0879  11.00000  0.05    0.23
Q9    1   0.8183  0.5305  0.2625  11.00000  0.05    0.22
Q10   1  -0.1435  0.2781  0.3219  11.00000  0.05    0.22
Q11   1  -0.0291  0.4216  0.3667  11.00000  0.05    0.21
Q12   1   0.0335  0.5674  0.5358  11.00000  0.05    0.21
Q13   1  -0.1246  0.4438  0.4609  11.00000  0.05    0.20
Q14   1   0.1380  0.1118 -0.0434  11.00000  0.05    0.20
Q15   1  -0.3126  0.5679  0.5458  11.00000  0.05    0.20
Q16   1  -0.1818  0.4364  0.1000  11.00000  0.05    0.20
Q17   1   0.3527  0.6932  0.6409  11.00000  0.05    0.20
Q18   1   0.7925  0.4347  0.3797  11.00000  0.05    0.20
Q19   1  -0.1393  0.6538  0.0618  11.00000  0.05    0.19
Q20   1   0.2173  0.5976  0.3397  11.00000  0.05    0.19
;
_shelx_res_checksum     47944
_shelxl_version_number     2014/6
data_New_Global_Publ_Block
_journal_date_recd_electronic     2015-11-19
_journal_date_accepted     2015-11-29
_journal_name_full     'Acta Crystallographica, Section E'
_journal_year     2015
_journal_volume     71
_journal_issue     12
_journal_page_first     o1013
_journal_page_last     o1014
_journal_paper_category     HO
_journal_paper_doi     10.1107/S2056989015022847
_journal_coeditor_code     XU5880
_publ_contact_author_name     'Aziz Auhmani'
_publ_contact_author_address
;
Laboratoire de Physico-Chimie Mol\'eculaire et Synth\`ese Organique
D\'epartement de Chimie Facult\'e des Sciences Semlalia
BP 2390
Marrakech 40001
Morocco
;
_publ_contact_author_email     'a.auhmani@uca.ma'
_publ_contact_author_fax     '21244437408'
_publ_contact_author_phone     '21244434649'
_publ_section_title
;\
Crystal structure of
(1<i>R</i>,3<i>S</i>,8<i>R</i>,11<i>R</i>)-11-acetyl-3,7,7-trimethyl-10-\
oxatricyclo[6.4.0.0^1,3^]dodecan-9-one
;
loop_
    _publ_author_name
    _publ_author_footnote
    _publ_author_address
    'Bismoussa, Abdoullah' .
;
Laboratoire de Physico-Chimie Mol\'eculaire et Synth\`ese Organique
D\'epartement de Chimie Facult\'e des Sciences Semlalia BP
2390 Marrakech 40001, Morocco
;
    'Ait Itto, My Youssef' .
;
Laboratoire de Physico-Chimie Mol\'eculaire et Synth\`ese Organique
D\'epartement de Chimie Facult\'e des Sciences Semlalia BP
2390 Marrakech 40001, Morocco
;
    'Daran, Jean-Claude' .
;
Laboratoire de Chimie de Coordination, 205 route de Narbonne, 31077 Toulouse
Cedex 04,
France
;
    'Auhmani, Abdelwahed' .
;
Laboratoire de Physico-Chimie Mol\'eculaire et Synth\`ese Organique
D\'epartement de Chimie Facult\'e des Sciences Semlalia BP
2390 Marrakech 40001, Morocco
;
    'Auhmani, Aziz' .
;
Laboratoire de Physico-Chimie Mol\'eculaire et Synth\`ese Organique
D\'epartement de Chimie Facult\'e des Sciences Semlalia BP
2390 Marrakech 40001, Morocco
;
_publ_section_synopsis
;
The title compound, C~16~H~24~O~3~, is built up from three fused rings, a six
membered, a seven membered and a three membered ring. The absolute
configuration of the title compound was determined as (1R,3S,8R,11R) based on
the synthetic pathway.
;
