# Supplementary material for: Crystal structure of (1R,3S,8R,11R)-11-acetyl-3,7,7-trimethyl-10-oxatri­cyclo­[6.4.0.01,3]dodecan-9-one
Source: Acta Crystallogr E Crystallogr Commun. 2015 Dec 6;71(Pt 12):o1013–4. doi: 10.1107/S2056989015022847 (PMC4719952; doi:10.1107/S2056989015022847)
Supplement: Supplementary file 2 [file e-71-o1013-Isup2.hkl]

data_I                                                                          
_shelx_title ' shelxt_a.res in P2(1)'                                           
_shelx_refln_list_code          4                                               
_shelx_F_calc_maximum       52.21                                               
_exptl_crystal_F_000       288.00                                               
_reflns_d_resolution_high  0.8002                                               
                                                                                
loop_                                                                           
 _space_group_symop_operation_xyz                                               
 'x, y, z'                                                                      
 '-x, y+1/2, -z'                                                                
                                                                                
_cell_length_a     6.4443                                                       
_cell_length_b     8.4437                                                       
_cell_length_c    13.7083                                                       
_cell_angle_alpha  90.000                                                       
_cell_angle_beta   98.654                                                       
_cell_angle_gamma  90.000                                                       
                                                                                
_shelx_F_squared_multiplier     1.000                                           
                                                                                
loop_                                                                           
 _refln_index_h                                                                 
 _refln_index_k                                                                 
 _refln_index_l                                                                 
 _refln_F_squared_calc                                                          
 _refln_F_squared_meas                                                          
 _refln_F_squared_sigma                                                         
 _refln_observed_status                                                         
   0 -10   0         51.10         50.25         5.62 o                         
   0 -10  -1         21.76         20.51         3.62 o                         
   0 -10   1         21.76         19.60         3.51 o                         
   0 -10  -2         25.45         25.64         4.16 o                         
   0 -10   2         25.45         25.64         4.03 o                         
   0 -10  -3          7.84          6.63         2.13 o                         
   0 -10   3          7.84          9.26         2.48 o                         
   0 -10   4          8.99         12.77         2.91 o                         
   0 -10  -4          8.99          5.79         1.47 o                         
   0 -10   5         26.55         31.39         4.57 o                         
   0 -10  -5         26.55         28.29         4.40 o                         
   0  -9   1          0.66          1.67         0.96 o                         
   0  -9  -1          0.66         -0.14         0.96 o                         
   0  -9   2          9.04         11.03         2.32 o                         
   0  -9  -2          9.04         13.41         2.59 o                         
   0  -9  -2          9.04         13.84         2.62 o                         
   0  -9  -3          1.70          2.90         1.05 o                         
   0  -9  -3          1.70          0.40         0.88 o                         
   0  -9   3          1.70          0.49         0.89 o                         
   0  -9  -4          3.35          1.62         1.06 o                         
   0  -9   4          3.35          1.42         1.07 o                         
   0  -9  -4          3.35         -0.60         1.06 o                         
   0  -9  -5          1.63          1.86         1.04 o                         
   0  -9   5          1.63         -0.26         1.31 o                         
   0  -9  -5          1.63          1.28         0.85 o                         
   0  -9   6         21.93         26.67         3.82 o                         
   0  -9  -6         21.93         24.64         3.88 o                         
   0  -9   7          2.97          2.78         1.51 o                         
   0  -9  -7          2.97          3.06         1.92 o                         
   0  -9   8          2.14          2.42         1.61 o                         
   0  -9  -8          2.14         -0.53         1.55 o                         
   0  -8   0         70.19         73.09         5.82 o                         
   0  -8   1         38.52         38.05         4.25 o                         
   0  -8  -1         38.52         39.05         4.22 o                         
   0  -8  -1         38.52         38.26         4.05 o                         
   0  -8   2        166.81        161.45         8.58 o                         
   0  -8  -2        166.81        184.59         8.92 o                         
   0  -8  -2        166.81        169.39         9.12 o                         
   0  -8  -3          0.60         -0.16         1.04 o                         
   0  -8   3          0.60          2.03         1.51 o                         
   0  -8  -3          0.60          0.41         0.93 o                         
   0  -8  -4         22.72         21.66         3.07 o                         
   0  -8   4         22.72         19.02         2.99 o                         
   0  -8  -4         22.72         18.99         3.18 o                         
   0  -8  -5         10.52          9.93         2.08 o                         
   0  -8   5         10.52         10.40         2.22 o                         
   0  -8  -5         10.52          8.81         2.18 o                         
   0  -8  -6          9.84          7.46         2.13 o                         
   0  -8   6          9.84         11.36         2.29 o                         
   0  -8  -6          9.84         10.14         2.13 o                         
   0  -8   7         34.70         37.35         4.18 o                         
   0  -8  -7         34.70         38.70         4.18 o                         
   0  -8  -7         34.70         32.27         4.27 o                         
   0  -8  -8          3.72          2.70         1.63 o                         
   0  -8   8          3.72          5.74         1.70 o                         
   0  -8  -8          3.72          5.64         1.82 o                         
   0  -8   9         34.32         38.87         4.40 o                         
   0  -8  -9         34.32         34.37         4.46 o                         
   0  -8  10         26.31         29.80         3.83 o                         
   0  -8 -10         26.31         28.73         4.24 o                         
   0  -8 -11          1.05          3.03         1.77 o                         
   0  -7  -1         32.54         32.60         3.54 o                         
   0  -7  -1         32.54         32.25         3.56 o                         
   0  -7   1         32.54         29.44         3.45 o                         
   0  -7  -2         12.13          8.25         1.84 o                         
   0  -7  -2         12.13         10.50         1.99 o                         
   0  -7   2         12.13         11.88         2.27 o                         
   0  -7   3        285.67        292.37        10.74 o                         
   0  -7  -3        285.67        287.67        11.14 o                         
   0  -7  -3        285.67        299.36        10.74 o                         
   0  -7   4          3.64          3.47         1.40 o                         
   0  -7  -4          3.64          2.88         1.53 o                         
   0  -7  -4          3.64          2.46         1.02 o                         
   0  -7  -5        102.61        109.48         6.52 o                         
   0  -7  -5        102.61        102.83         6.81 o                         
   0  -7   5        102.61        113.06         6.72 o                         
   0  -7  -6         26.05         25.27         3.14 o                         
   0  -7  -6         26.05         32.96         3.88 o                         
   0  -7   6         26.05         28.60         3.46 o                         
   0  -7  -7          9.33          7.69         2.05 o                         
   0  -7   7          9.33         10.01         2.10 o                         
   0  -7  -7          9.33          7.09         1.83 o                         
   0  -7  -8         31.07         29.81         3.55 o                         
   0  -7  -8         31.07         28.38         3.79 o                         
   0  -7   8         31.07         28.53         3.43 o                         
   0  -7  -9         30.45         34.51         4.23 o                         
   0  -7  -9         30.45         35.60         4.00 o                         
   0  -7   9         30.45         34.16         3.82 o                         
   0  -7  10         47.25         53.05         4.74 o                         
   0  -7 -10         47.25         48.58         5.00 o                         
   0  -7 -10         47.25         56.89         5.14 o                         
   0  -7 -11          0.12          2.11         1.32 o                         
   0  -7 -12          3.47          1.30         0.76 o                         
   0  -6   0         41.32         33.74         3.34 o                         
   0  -6  -1         66.45         71.89         4.89 o                         
   0  -6   1         66.45         71.42         4.74 o                         
   0  -6   1         66.45         75.11         4.88 o                         
   0  -6  -2          0.76          0.14         0.74 o                         
   0  -6   2          0.76          2.31         0.93 o                         
   0  -6   3          2.85          5.58         1.36 o                         
   0  -6  -3          2.85          5.37         1.53 o                         
   0  -6  -4         87.17         96.53         5.96 o                         
   0  -6   4         87.18         95.24         5.58 o                         
   0  -6  -5         63.61         69.80         5.09 o                         
   0  -6   5         63.61         70.56         4.84 o                         
   0  -6  -6         29.62         32.01         3.51 o                         
   0  -6   6         29.62         30.37         3.13 o                         
   0  -6  -6         29.62         29.42         3.21 o                         
   0  -6   7        135.97        132.16         6.86 o                         
   0  -6  -7        135.97        125.72         6.91 o                         
   0  -6   8          1.48          0.81         0.93 o                         
   0  -6  -8          1.48          0.15         0.72 o                         
   0  -6   9         13.67         15.76         2.39 o                         
   0  -6  10          2.55          2.61         1.12 o                         
   0  -6  11          4.89          7.84         1.84 o                         
   0  -5   1        279.99        301.91         9.17 o                         
   0  -5   2        432.51        453.40        11.28 o                         
   0  -5   2        432.51        414.09        10.30 o                         
   0  -5   3          5.05          8.11         1.39 o                         
   0  -5   3          5.05          5.48         1.29 o                         
   0  -5   4          3.04          2.76         0.89 o                         
   0  -5   4          3.04          3.08         0.78 o                         
   0  -5   5         41.26         46.18         3.58 o                         
   0  -5   5         41.26         38.37         2.78 o                         
   0  -5   6        148.70        143.13         5.50 o                         
   0  -5   6        148.70        161.92         6.83 o                         
   0  -5   7        118.60        130.37         6.21 o                         
   0  -5  -8         68.42         71.90         5.45 o                         
   0  -5   8         68.42         74.72         4.69 o                         
   0  -5  -9         11.36         12.50         2.32 o                         
   0  -5   9         11.36         12.66         2.01 o                         
   0  -5   9         11.36         11.85         1.89 o                         
   0  -5  10         66.98         68.87         4.61 o                         
   0  -5  10         66.98         63.34         4.55 o                         
   0  -5 -10         66.98         57.40         5.22 o                         
   0  -5  10         66.98         66.63         3.84 o                         
   0  -5  11         64.20         74.10         5.16 o                         
   0  -5  11         64.20         72.34         4.81 o                         
   0  -5 -11         64.20         64.24         5.56 o                         
   0  -5  12         26.50         29.78         3.41 o                         
   0  -5 -12         26.50         26.74         3.88 o                         
   0  -5 -13         42.77         40.58         4.79 o                         
   0  -5 -14         16.10         21.08         3.68 o                         
   0  -4   0        156.11        157.85         5.77 o                         
   0  -4   0        156.11        163.49         6.12 o                         
   0  -4   1          4.14          5.98         1.49 o                         
   0  -4   1          4.14          6.14         1.40 o                         
   0  -4   1          4.14          7.56         1.46 o                         
   0  -4   1          4.14          5.99         1.18 o                         
   0  -4  -1          4.14          5.75         1.37 o                         
   0  -4  -1          4.14          4.17         1.06 o                         
   0  -4   2         10.18         10.75         1.58 o                         
   0  -4   2         10.18         10.66         1.44 o                         
   0  -4  -2         10.18         12.93         1.84 o                         
   0  -4   2         10.18         10.35         1.63 o                         
   0  -4  -2         10.18         10.26         1.66 o                         
   0  -4   3        198.22        198.35         6.01 o                         
   0  -4   3        198.22        200.77         7.37 o                         
   0  -4  -3        198.22        210.56         6.97 o                         
   0  -4   3        198.22        199.96         6.49 o                         
   0  -4   4        324.82        347.38         9.07 o                         
   0  -4  -4        324.82        349.21         9.55 o                         
   0  -4   5         52.49         57.32         3.57 o                         
   0  -4   6        113.50        120.41         5.00 o                         
   0  -4   6        113.50        128.50         5.45 o                         
   0  -4  -7         30.23         30.45         3.17 o                         
   0  -4   7         30.23         32.89         2.78 o                         
   0  -4   7         30.23         31.68         2.68 o                         
   0  -4   8         60.46         56.32         3.70 o                         
   0  -4  -8         60.46         56.19         4.59 o                         
   0  -4   8         60.46         60.55         3.90 o                         
   0  -4  -9         36.83         41.49         4.12 o                         
   0  -4   9         36.83         37.09         3.27 o                         
   0  -4   9         36.83         38.89         3.16 o                         
   0  -4   9         36.83         32.43         2.43 o                         
   0  -4  10         32.46         30.68         2.38 o                         
   0  -4  10         32.46         35.08         3.05 o                         
   0  -4  10         32.46         37.31         3.42 o                         
   0  -4 -10         32.46         35.47         3.88 o                         
   0  -4  11          8.86          5.63         1.03 o                         
   0  -4 -11          8.86          5.82         1.71 o                         
   0  -4  11          8.86          7.24         1.57 o                         
   0  -4  12         32.01         35.24         3.60 o                         
   0  -4 -12         32.01         33.41         4.04 o                         
   0  -4 -13          3.62          5.42         1.79 o                         
   0  -4  13          3.62          6.99         1.67 o                         
   0  -4 -14         28.06         27.56         3.99 o                         
   0  -4  14         28.06         33.37         3.83 o                         
   0  -4 -15          2.76          5.08         1.95 o                         
   0  -3  -1        552.22        548.28        10.63 o                         
   0  -3   1        552.22        538.19         9.85 o                         
   0  -3  -1        552.22        537.84        10.43 o                         
   0  -3   1        552.22        571.29        11.44 o                         
   0  -3  -2        353.06        354.79         8.25 o                         
   0  -3   2        353.06        370.93         7.95 o                         
   0  -3   2        353.06        366.02         8.94 o                         
   0  -3   2        353.06        369.73         7.67 o                         
   0  -3  -2        353.06        368.02         8.65 o                         
   0  -3   3        273.05        273.60         7.96 o                         
   0  -3   3        273.05        285.85         7.03 o                         
   0  -3  -3        273.05        293.82         7.94 o                         
   0  -3  -4        342.60        357.28         9.23 o                         
   0  -3   4        342.60        367.22         8.22 o                         
   0  -3   4        342.60        359.01         9.48 o                         
   0  -3   4        342.60        354.48         7.71 o                         
   0  -3  -5        870.38        902.48        16.72 o                         
   0  -3   5        870.38        922.86        14.69 o                         
   0  -3   5        870.38        943.08        15.08 o                         
   0  -3   6         11.77         13.01         1.61 o                         
   0  -3   6         11.77         13.05         1.59 o                         
   0  -3   7         13.73         13.70         1.67 o                         
   0  -3   7         13.73         12.13         1.61 o                         
   0  -3  -8         49.58         46.79         3.88 o                         
   0  -3   8         49.58         45.51         2.66 o                         
   0  -3   8         49.58         45.54         3.25 o                         
   0  -3   8         49.58         47.31         3.11 o                         
   0  -3   9        248.14        247.34         6.75 o                         
   0  -3  -9        248.14        255.45         9.61 o                         
   0  -3   9        248.14        253.28         8.34 o                         
   0  -3  10         58.54         56.75         4.09 o                         
   0  -3 -10         58.54         55.56         4.79 o                         
   0  -3  10         58.54         58.91         3.22 o                         
   0  -3  11         74.74         64.32         3.42 o                         
   0  -3  11         74.74         64.36         4.54 o                         
   0  -3 -11         74.74         73.62         5.63 o                         
   0  -3  12        144.69        146.92         7.29 o                         
   0  -3  12        144.69        146.32         5.42 o                         
   0  -3 -12        144.69        156.56         8.49 o                         
   0  -3  13         15.07         13.64         2.37 o                         
   0  -3 -13         15.07         22.15         3.31 o                         
   0  -3 -14         11.63         12.45         2.51 o                         
   0  -3  14         11.63          9.99         2.09 o                         
   0  -3 -15         16.63         18.19         3.29 o                         
   0  -3  15         16.63         19.59         3.02 o                         
   0  -3  16          7.10          6.50         1.93 o                         
   0  -3 -16          7.10          6.04         1.87 o                         
   0  -2   0       1098.86       1063.40        14.12 o                         
   0  -2  -1       1740.70       1744.37        21.14 o                         
   0  -2   1       1740.70       1706.08        21.50 o                         
   0  -2   1       1740.70       1699.21        20.15 o                         
   0  -2  -2       1723.14       1783.20        22.18 o                         
   0  -2   2       1723.14       1780.57        20.92 o                         
   0  -2   2       1723.14       1720.80        22.44 o                         
   0  -2   3        598.42        650.70        10.08 o                         
   0  -2  -3        598.42        639.45        11.16 o                         
   0  -2   3        598.42        599.06        11.13 o                         
   0  -2   3        598.42        614.68         9.67 o                         
   0  -2   4        399.59        372.75         8.87 o                         
   0  -2   4        399.59        399.02         7.75 o                         
   0  -2   4        399.59        383.71         7.63 o                         
   0  -2   5          4.41          4.38         0.88 o                         
   0  -2   5          4.41          5.10         0.89 o                         
   0  -2  -5          4.41          5.05         1.11 o                         
   0  -2   5          4.41          4.97         1.12 o                         
   0  -2  -6        129.89        127.90         5.19 o                         
   0  -2   6        129.89        128.49         5.70 o                         
   0  -2   6        129.89        128.67         4.37 o                         
   0  -2   6        129.89        128.11         4.74 o                         
   0  -2   6        129.89        132.82         4.09 o                         
   0  -2  -7         10.58         15.40         1.97 o                         
   0  -2   7         10.58         11.87         1.73 o                         
   0  -2   7         10.58         11.88         1.29 o                         
   0  -2   8         29.25         33.30         2.75 o                         
   0  -2  -8         29.25         33.27         3.09 o                         
   0  -2   8         29.25         32.23         2.18 o                         
   0  -2   9        141.79        139.05         4.80 o                         
   0  -2  -9        141.79        140.88         6.73 o                         
   0  -2   9        141.79        139.74         6.11 o                         
   0  -2  10        298.99        287.61         7.48 o                         
   0  -2 -10        298.99        294.43        10.34 o                         
   0  -2  10        298.99        285.67         9.41 o                         
   0  -2 -11          3.69          4.45         1.48 o                         
   0  -2  11          3.69          4.91         1.09 o                         
   0  -2  11          3.69          4.72         1.38 o                         
   0  -2 -12          0.20         -0.97         0.97 o                         
   0  -2  12          0.20          0.54         0.73 o                         
   0  -2  13         13.10         15.82         2.73 o                         
   0  -2 -13         13.10         13.32         2.53 o                         
   0  -2 -14          1.70          2.53         1.33 o                         
   0  -2  14          1.70          3.52         1.29 o                         
   0  -2 -15         11.69         14.50         2.84 o                         
   0  -2  15         11.69         10.33         2.24 o                         
   0  -2  16          6.29          7.25         2.01 o                         
   0  -2 -16          6.29          9.54         2.36 o                         
   0  -1   2          0.54          0.01         0.29 o                         
   0  -1   2          0.54          0.79         0.43 o                         
   0  -1  -2          0.54          0.99         0.46 o                         
   0  -1   3        311.88        278.28         6.22 o                         
   0  -1  -3        311.88        285.23         5.83 o                         
   0  -1   3        311.88        293.82         5.18 o                         
   0  -1   3        311.88        284.57         5.50 o                         
   0  -1   4        432.19        410.50         6.92 o                         
   0  -1  -4        432.19        417.25         7.87 o                         
   0  -1   4        432.19        410.11         7.69 o                         
   0  -1   4        432.19        402.32         8.61 o                         
   0  -1   4        432.19        428.59         6.74 o                         
   0  -1  -4        432.19        407.61         5.69 o                         
   0  -1   5        625.96        610.54        11.86 o                         
   0  -1  -5        625.96        613.76        10.77 o                         
   0  -1   5        625.96        616.24        10.84 o                         
   0  -1   5        625.96        653.16         9.68 o                         
   0  -1  -5        625.96        621.53         8.21 o                         
   0  -1   6         73.81         72.08         3.51 o                         
   0  -1  -6         73.81         74.96         2.34 o                         
   0  -1  -6         73.81         70.33         3.38 o                         
   0  -1   6         73.81         73.94         4.00 o                         
   0  -1   6         73.81         70.03         2.86 o                         
   0  -1   7         97.71         85.55         4.14 o                         
   0  -1   7         97.71         87.57         3.43 o                         
   0  -1  -7         97.71         86.99         2.77 o                         
   0  -1  -7         97.71         82.69         3.94 o                         
   0  -1  -8         24.34         22.56         2.20 o                         
   0  -1   8         24.34         19.71         2.19 o                         
   0  -1   8         24.34         22.26         1.87 o                         
   0  -1  -8         24.34         22.70         1.50 o                         
   0  -1  -9        142.66        138.96         6.45 o                         
   0  -1   9        142.66        140.78         6.20 o                         
   0  -1  -9        142.66        131.13         3.98 o                         
   0  -1   9        142.66        137.08         4.97 o                         
   0  -1  -9        142.66        133.38         5.78 o                         
   0  -1 -10        132.20        134.89         6.71 o                         
   0  -1  10        132.20        128.62         6.30 o                         
   0  -1 -10        132.20        124.20         4.08 o                         
   0  -1  10        132.20        130.03         5.13 o                         
   0  -1 -11         82.94         83.16         3.43 o                         
   0  -1 -11         82.94         92.80         5.80 o                         
   0  -1  11         82.94         86.05         5.42 o                         
   0  -1 -12        128.93        119.36         4.27 o                         
   0  -1 -12        128.93        120.65         6.96 o                         
   0  -1  12        128.93        124.55         6.93 o                         
   0  -1  13         47.45         41.35         4.25 o                         
   0  -1 -13         47.45         50.10         4.70 o                         
   0  -1 -14          5.49          8.45         2.24 o                         
   0  -1  14          5.49          7.47         1.98 o                         
   0  -1 -15         12.98         15.08         2.79 o                         
   0  -1  15         12.98         11.48         2.40 o                         
   0  -1 -16          5.57          7.45         2.11 o                         
   0  -1  16          5.57          6.20         1.90 o                         
   0   0  -2        287.60        292.58         4.41 o                         
   0   0   3        510.23        504.99         8.15 o                         
   0   0   3        510.23        488.72         8.28 o                         
   0   0  -3        510.23        487.80         7.18 o                         
   0   0   3        510.23        481.13         7.80 o                         
   0   0  -4          7.38         15.65         1.39 o                         
   0   0   4          7.38         13.83         1.36 o                         
   0   0   4          7.38         11.46         1.47 o                         
   0   0   4          7.38         11.54         1.47 o                         
   0   0   4          7.38         10.30         1.38 o                         
   0   0   5         17.82         24.20         1.80 o                         
   0   0   5         17.82         21.16         2.05 o                         
   0   0   5         17.82         19.77         1.87 o                         
   0   0   5         17.82         19.38         1.83 o                         
   0   0  -5         17.82         26.30         1.84 o                         
   0   0   6        147.17        160.47         5.61 o                         
   0   0   6        147.17        155.10         5.77 o                         
   0   0   6        147.17        152.75         5.29 o                         
   0   0  -6        147.17        162.93         5.70 o                         
   0   0   6        147.17        166.91         4.88 o                         
   0   0  -6        147.17        159.36         4.89 o                         
   0   0  -7         41.44         30.87         2.20 o                         
   0   0   7         41.44         33.52         2.26 o                         
   0   0   7         41.44         30.25         2.48 o                         
   0   0   7         41.44         34.12         2.70 o                         
   0   0  -7         41.44         33.04         2.65 o                         
   0   0   8        118.21        115.89         5.28 o                         
   0   0   8        118.21        122.35         5.60 o                         
   0   0  -8        118.21        123.03         4.83 o                         
   0   0   8        118.21        128.82         4.85 o                         
   0   0   9        201.17        196.95         7.48 o                         
   0   0  -9        201.17        212.09         6.70 o                         
   0   0  -9        201.17        211.91         6.80 o                         
   0   0  -9        201.17        213.48         7.92 o                         
   0   0  -9        201.17        198.93         5.70 o                         
   0   0   9        201.17        219.61         6.86 o                         
   0   0 -10        199.25        196.94         8.02 o                         
   0   0 -10        199.25        190.00         5.83 o                         
   0   0  10        199.25        198.72         8.03 o                         
   0   0 -10        199.25        193.78         6.96 o                         
   0   0 -10        199.25        198.30         6.82 o                         
   0   0 -11        445.05        467.12        13.39 o                         
   0   0  11        445.05        433.28        13.00 o                         
   0   0 -11        445.05        435.86         9.76 o                         
   0   0 -12        106.95        105.73         4.63 o                         
   0   0 -12        106.95        108.89         6.60 o                         
   0   0  12        106.95        101.16         6.38 o                         
   0   0  13        191.93        189.93         9.28 o                         
   0   0 -13        191.93        194.94         9.40 o                         
   0   0 -13        191.93        179.14         6.34 o                         
   0   0  13        191.93        189.68         7.53 o                         
   0   0 -14          1.95          2.78         0.88 o                         
   0   0  14          1.95          2.17         0.95 o                         
   0   0  14          1.95          0.89         0.83 o                         
   0   0  15          0.31         -0.75         1.25 o                         
   0   0 -15          0.31         -0.22         1.05 o                         
   0   0 -16          6.14          7.75         2.09 o                         
   0   1   2          0.54          0.58         0.36 o                         
   0   1   3        311.95        287.94         4.14 o                         
   0   1   3        311.95        299.32         6.44 o                         
   0   1  -3        311.95        294.06         5.27 o                         
   0   1   3        311.95        284.57         6.27 o                         
   0   1   4        432.03        427.37         8.72 o                         
   0   1   4        432.03        429.72         8.71 o                         
   0   1  -4        432.03        425.92         7.17 o                         
   0   1  -5        625.86        621.84        11.44 o                         
   0   1   5        625.86        637.18        11.98 o                         
   0   1   5        625.86        640.57        11.05 o                         
   0   1  -5        625.86        625.71        10.88 o                         
   0   1   5        625.86        625.61        11.78 o                         
   0   1  -5        625.86        638.63        10.02 o                         
   0   1  -6         73.76         74.80         3.09 o                         
   0   1  -6         73.76         75.11         3.63 o                         
   0   1   6         73.76         74.09         3.92 o                         
   0   1   6         73.76         81.27         3.64 o                         
   0   1   6         73.76         73.97         4.00 o                         
   0   1  -6         73.76         75.92         3.87 o                         
   0   1   7         97.68         84.73         4.53 o                         
   0   1   7         97.68         88.35         4.14 o                         
   0   1  -7         97.68         88.24         4.49 o                         
   0   1  -7         97.68         91.79         4.31 o                         
   0   1  -7         97.68         91.79         3.70 o                         
   0   1   7         97.68         91.92         4.76 o                         
   0   1   8         24.34         21.38         2.46 o                         
   0   1  -8         24.34         23.55         2.00 o                         
   0   1  -9        142.63        135.35         5.23 o                         
   0   1   9        142.63        133.74         6.35 o                         
   0   1  10        132.23        127.81         6.62 o                         
   0   1 -10        132.23        126.69         6.40 o                         
   0   1 -10        132.23        140.24         6.73 o                         
   0   1 -10        132.23        125.59         5.28 o                         
   0   1  11         82.98         89.27         5.76 o                         
   0   1  11         82.98         88.90         5.04 o                         
   0   1 -11         82.98         90.50         5.70 o                         
   0   1 -12        128.91        124.70         5.67 o                         
   0   1 -12        128.91        121.72         6.93 o                         
   0   1  12        128.91        125.82         6.29 o                         
   0   1  12        128.91        118.92         7.07 o                         
   0   1  13         47.45         46.96         3.94 o                         
   0   1 -13         47.45         46.35         4.52 o                         
   0   1 -13         47.45         45.57         3.55 o                         
   0   1  13         47.45         39.22         4.25 o                         
   0   1 -14          5.48          5.32         1.69 o                         
   0   1  14          5.48          4.28         1.61 o                         
   0   1  14          5.48          7.46         1.75 o                         
   0   1 -14          5.48          4.31         1.22 o                         
   0   1  15         12.99         13.81         2.91 o                         
   0   1  15         12.99         15.82         2.45 o                         
   0   1 -15         12.99         17.66         3.12 o                         
   0   1 -16          5.57          8.31         2.19 o                         
   0   2   0       1098.84       1060.22        14.48 o                         
   0   2   1       1739.96       1710.87        21.29 o                         
   0   2  -1       1739.96       1736.67        21.32 o                         
   0   2  -1       1739.96       1724.14        20.45 o                         
   0   2  -2       1722.83       1785.14        22.38 o                         
   0   2   2       1722.83       1797.58        22.60 o                         
   0   2  -2       1722.83       1746.81        20.53 o                         
   0   2  -2       1722.83       1782.44        21.05 o                         
   0   2  -3        598.38        613.94         9.51 o                         
   0   2   3        598.38        626.44        11.42 o                         
   0   2  -3        598.38        623.45         9.77 o                         
   0   2   4        399.61        401.88         9.36 o                         
   0   2  -4        399.61        401.64         7.76 o                         
   0   2   4        399.61        391.45         6.18 o                         
   0   2  -4        399.61        396.63         7.70 o                         
   0   2  -5          4.40          4.97         0.88 o                         
   0   2   5          4.40          3.53         0.89 o                         
   0   2  -5          4.40          5.22         0.83 o                         
   0   2   5          4.40          4.54         0.52 o                         
   0   2   5          4.40          5.67         1.26 o                         
   0   2   6        129.85        120.72         2.99 o                         
   0   2  -6        129.85        131.44         4.43 o                         
   0   2   6        129.85        133.15         5.74 o                         
   0   2  -6        129.85        128.86         4.72 o                         
   0   2   6        129.85        128.75         5.20 o                         
   0   2  -6        129.85        124.20         5.14 o                         
   0   2   6        129.85        133.31         5.79 o                         
   0   2  -7         10.59         14.14         1.55 o                         
   0   2   7         10.59         11.78         1.98 o                         
   0   2  -7         10.59         12.18         1.77 o                         
   0   2  -7         10.59         13.35         1.64 o                         
   0   2   8         29.27         27.12         2.96 o                         
   0   2  -8         29.27         31.25         2.37 o                         
   0   2   9        141.73        137.78         6.94 o                         
   0   2  -9        141.73        140.14         7.11 o                         
   0   2  -9        141.73        141.93         5.38 o                         
   0   2  10        298.85        302.56         9.76 o                         
   0   2  10        298.85        288.16        10.62 o                         
   0   2 -10        298.85        302.19         8.47 o                         
   0   2 -10        298.85        307.64        10.04 o                         
   0   2 -10        298.85        303.65        10.29 o                         
   0   2 -11          3.70          5.96         1.55 o                         
   0   2  11          3.70          7.28         1.69 o                         
   0   2  11          3.70          3.69         1.45 o                         
   0   2  12          0.20         -0.92         0.92 o                         
   0   2 -12          0.20          0.36         0.69 o                         
   0   2  12          0.20          0.85         1.00 o                         
   0   2  13         13.11         14.13         2.32 o                         
   0   2  13         13.11         12.97         2.59 o                         
   0   2 -13         13.11         18.94         2.88 o                         
   0   2 -14          1.69          3.29         1.44 o                         
   0   2  14          1.69          0.95         0.80 o                         
   0   2  14          1.69          1.88         1.25 o                         
   0   2  15         11.68         11.49         2.28 o                         
   0   2 -15         11.68          8.21         2.11 o                         
   0   2 -15         11.68         15.16         2.47 o                         
   0   2 -16          6.29         10.08         2.44 o                         
   0   3  -1        552.12        545.94        10.20 o                         
   0   3  -1        552.12        559.54        10.89 o                         
   0   3   1        552.12        552.89        10.85 o                         
   0   3   1        552.12        557.53        10.65 o                         
   0   3  -2        352.82        384.34         9.09 o                         
   0   3  -2        352.82        383.05         8.09 o                         
   0   3   2        352.82        366.00         8.85 o                         
   0   3  -2        352.82        368.42         7.52 o                         
   0   3  -3        273.27        290.87         8.05 o                         
   0   3  -3        273.27        276.34         6.41 o                         
   0   3   3        273.27        276.00         7.91 o                         
   0   3  -3        273.27        279.00         6.85 o                         
   0   3  -4        342.81        341.16         7.47 o                         
   0   3  -4        342.81        353.54         7.95 o                         
   0   3   4        342.81        361.24         9.57 o                         
   0   3  -5        870.13        915.02        14.52 o                         
   0   3   5        870.13        912.45        17.31 o                         
   0   3   5        870.13        904.49        12.50 o                         
   0   3  -5        870.13        883.11        14.36 o                         
   0   3   6         11.77         13.17         2.14 o                         
   0   3  -6         11.77         12.20         1.52 o                         
   0   3   6         11.77         11.43         1.04 o                         
   0   3  -6         11.77         11.78         1.54 o                         
   0   3  -7         13.72         13.23         1.62 o                         
   0   3   7         13.72         13.43         2.42 o                         
   0   3   7         13.72         11.15         0.96 o                         
   0   3  -7         13.72         11.92         1.49 o                         
   0   3   8         49.59         52.11         3.91 o                         
   0   3  -8         49.59         43.80         2.97 o                         
   0   3   8         49.59         49.71         4.12 o                         
   0   3  -9        248.16        249.65         9.18 o                         
   0   3   9        248.16        260.01         9.22 o                         
   0   3  -9        248.16        257.42         9.96 o                         
   0   3   9        248.16        251.50         9.87 o                         
   0   3  -9        248.16        245.42         7.55 o                         
   0   3 -10         58.55         66.48         5.30 o                         
   0   3 -10         58.55         61.85         4.39 o                         
   0   3  10         58.55         69.71         4.92 o                         
   0   3 -10         58.55         58.68         3.69 o                         
   0   3 -10         58.55         57.94         4.59 o                         
   0   3  10         58.55         59.06         4.99 o                         
   0   3  11         74.69         72.64         5.76 o                         
   0   3  11         74.69         72.21         5.21 o                         
   0   3 -11         74.69         70.01         5.63 o                         
   0   3 -11         74.69         72.37         5.33 o                         
   0   3 -12        144.73        157.17         8.20 o                         
   0   3  12        144.73        156.87         7.99 o                         
   0   3  12        144.73        151.99         8.69 o                         
   0   3  13         15.06         17.90         2.87 o                         
   0   3  13         15.06         18.00         3.03 o                         
   0   3 -13         15.06         22.09         3.24 o                         
   0   3  14         11.61         16.19         2.73 o                         
   0   3  14         11.61         12.09         2.71 o                         
   0   3 -14         11.61         11.94         2.50 o                         
   0   3 -15         16.63         18.41         3.26 o                         
   0   3  15         16.63         18.59         3.04 o                         
   0   3  16          7.10          6.95         1.90 o                         
   0   3 -16          7.10          6.67         1.98 o                         
   0   4   0        156.18        158.28         6.05 o                         
   0   4   1          4.14         11.15         1.60 o                         
   0   4   1          4.14         10.87         1.68 o                         
   0   4  -1          4.14          7.32         1.40 o                         
   0   4   2         10.17         14.50         1.93 o                         
   0   4  -2         10.17         12.53         1.76 o                         
   0   4  -2         10.17         11.92         1.74 o                         
   0   4  -3        198.28        201.65         6.06 o                         
   0   4  -3        198.28        198.66         6.48 o                         
   0   4  -3        198.28        213.05         7.62 o                         
   0   4  -4        324.76        340.13         8.68 o                         
   0   4  -4        324.76        319.49         7.84 o                         
   0   4  -5         52.48         61.63         3.55 o                         
   0   4  -5         52.48         57.51         3.23 o                         
   0   4  -6        113.47        110.87         4.92 o                         
   0   4  -6        113.47        117.71         4.92 o                         
   0   4   6        113.47        117.68         3.98 o                         
   0   4   7         30.21         28.72         1.84 o                         
   0   4  -7         30.21         30.26         2.59 o                         
   0   4  -7         30.21         29.12         3.31 o                         
   0   4  -7         30.21         30.02         2.59 o                         
   0   4   7         30.21         33.15         3.21 o                         
   0   4   7         30.21         31.37         3.33 o                         
   0   4   8         60.45         61.13         4.58 o                         
   0   4   8         60.45         50.51         2.33 o                         
   0   4  -8         60.45         54.77         3.53 o                         
   0   4   8         60.45         51.03         4.56 o                         
   0   4  -8         60.45         54.84         4.78 o                         
   0   4  -9         36.82         37.36         3.68 o                         
   0   4   9         36.82         44.66         4.09 o                         
   0   4   9         36.82         30.82         1.66 o                         
   0   4   9         36.82         41.95         4.24 o                         
   0   4  -9         36.82         41.81         4.36 o                         
   0   4 -10         32.48         38.32         4.26 o                         
   0   4 -10         32.48         32.66         3.20 o                         
   0   4  10         32.48         34.17         3.99 o                         
   0   4  10         32.48         35.61         3.73 o                         
   0   4 -10         32.48         33.41         3.62 o                         
   0   4  11          8.86          5.24         1.87 o                         
   0   4 -11          8.86          7.43         1.77 o                         
   0   4  11          8.86          8.48         2.01 o                         
   0   4 -11          8.86          8.27         2.07 o                         
   0   4  12         32.00         32.82         4.19 o                         
   0   4 -12         32.00         33.13         3.88 o                         
   0   4  12         32.00         32.83         3.88 o                         
   0   4 -12         32.00         33.04         4.37 o                         
   0   4  13          3.62          4.12         1.56 o                         
   0   4 -13          3.62          6.71         2.02 o                         
   0   4  13          3.62          5.74         2.06 o                         
   0   4  14         28.08         26.95         3.75 o                         
   0   4 -14         28.08         29.55         3.89 o                         
   0   4 -15          2.76          0.69         1.04 o                         
   0   4  15          2.76          0.65         0.79 o                         
   0   5   1        280.00        301.78         9.46 o                         
   0   5  -1        280.00        283.60         9.32 o                         
   0   5   2        432.43        442.40        11.83 o                         
   0   5  -3          5.03          7.24         1.25 o                         
   0   5  -3          5.03          7.57         1.72 o                         
   0   5  -4          3.06          4.80         1.09 o                         
   0   5  -4          3.06          1.18         0.73 o                         
   0   5  -5         41.29         42.96         4.05 o                         
   0   5  -5         41.29         44.62         3.05 o                         
   0   5  -6        148.66        141.72         5.75 o                         
   0   5   6        148.66        154.75         7.27 o                         
   0   5   7        118.64        128.74         6.81 o                         
   0   5  -7        118.64        129.87         7.28 o                         
   0   5   7        118.64        119.63         6.85 o                         
   0   5   7        118.64        113.91         4.36 o                         
   0   5   8         68.46         72.67         5.22 o                         
   0   5  -8         68.46         72.53         5.71 o                         
   0   5   8         68.46         73.31         5.62 o                         
   0   5   9         11.36         11.06         2.42 o                         
   0   5   9         11.36         11.88         2.30 o                         
   0   5  -9         11.36         11.32         2.47 o                         
   0   5  -9         11.36          9.13         1.65 o                         
   0   5  10         66.95         64.00         5.61 o                         
   0   5 -10         66.95         59.15         4.24 o                         
   0   5  10         66.95         67.43         5.43 o                         
   0   5 -10         66.95         72.23         6.14 o                         
   0   5 -10         66.95         58.98         5.06 o                         
   0   5  11         64.16         63.89         5.89 o                         
   0   5 -11         64.16         66.22         5.53 o                         
   0   5 -11         64.16         73.37         6.39 o                         
   0   5  11         64.16         74.35         5.83 o                         
   0   5 -12         26.51         30.45         3.82 o                         
   0   5  12         26.51         30.78         4.00 o                         
   0   5  12         26.51         29.00         4.26 o                         
   0   5 -12         26.51         30.74         4.33 o                         
   0   5 -13         42.79         44.07         4.78 o                         
   0   5 -13         42.79         47.15         5.48 o                         
   0   5  13         42.79         42.38         4.73 o                         
   0   5 -14         16.08         20.92         3.46 o                         
   0   5  14         16.08         20.53         3.34 o                         
   0   6   0         41.33         38.93         3.96 o                         
   0   6   1         66.44         80.95         5.69 o                         
   0   6  -1         66.44         74.91         5.42 o                         
   0   6  -2          0.76          2.57         1.23 o                         
   0   6   2          0.76         -0.17         1.22 o                         
   0   6  -3          2.84          4.08         1.33 o                         
   0   6   3          2.84          4.55         1.54 o                         
   0   6   3          2.84          6.03         1.53 o                         
   0   6   4         87.15         91.22         5.75 o                         
   0   6  -4         87.15         96.36         6.23 o                         
   0   6   5         63.62         64.32         5.03 o                         
   0   6  -5         63.62         67.60         5.32 o                         
   0   6   6         29.58         29.10         3.39 o                         
   0   6  -6         29.58         30.51         3.79 o                         
   0   6   7        135.91        108.79         6.97 o                         
   0   6   7        135.91        117.17         6.93 o                         
   0   6  -7        135.91        119.54         7.45 o                         
   0   6   8          1.47          1.88         1.25 o                         
   0   6  -8          1.47          2.12         1.44 o                         
   0   6   8          1.47          1.39         1.29 o                         
   0   6   9         13.67         14.85         2.71 o                         
   0   6  -9         13.67         14.90         2.84 o                         
   0   6   9         13.67         14.30         2.91 o                         
   0   6  10          2.55          2.44         1.32 o                         
   0   6 -10          2.55          3.07         1.42 o                         
   0   6  10          2.55          1.09         1.34 o                         
   0   6 -11          4.89          6.56         2.34 o                         
   0   6  11          4.89          7.04         2.07 o                         
   0   6 -11          4.89          3.44         1.51 o                         
   0   6  11          4.89          2.81         1.23 o                         
   0   6 -12         19.42         22.24         3.41 o                         
   0   6 -12         19.42         23.08         3.84 o                         
   0   6  12         19.42         24.10         3.68 o                         
   0   6 -13          7.45          8.30         2.66 o                         
   0   6  13          7.45         10.40         2.34 o                         
   0   6 -13          7.45          9.80         2.32 o                         
   0   7   1         32.56         28.40         3.75 o                         
   0   7  -1         32.56         28.73         3.69 o                         
   0   7  -2         12.14         14.96         2.71 o                         
   0   7   2         12.14         12.21         2.61 o                         
   0   7   3        285.62        311.84        12.79 o                         
   0   7  -3        285.62        292.12        11.96 o                         
   0   7   4          3.64          3.78         1.61 o                         
   0   7  -4          3.64          1.91         1.75 o                         
   0   7   5        102.63        102.10         6.91 o                         
   0   7  -5        102.63        108.39         7.30 o                         
   0   7  -6         26.06         25.44         3.73 o                         
   0   7   6         26.06         21.66         3.29 o                         
   0   7  -7          9.32         10.15         2.38 o                         
   0   7   7          9.32          8.71         2.09 o                         
   0   7   7          9.32          5.43         1.51 o                         
   0   7  -8         31.05         30.59         4.17 o                         
   0   7   8         31.05         25.20         3.61 o                         
   0   7   8         31.05         26.16         3.87 o                         
   0   7   9         30.43         29.27         3.84 o                         
   0   7  -9         30.43         28.30         4.17 o                         
   0   7   9         30.43         28.67         4.03 o                         
   0   7 -10         47.24         47.81         5.63 o                         
   0   7  10         47.24         43.05         4.92 o                         
   0   7 -11          0.12          1.62         1.48 o                         
   0   7  11          0.12         -1.49         1.49 o                         
   0   7  12          3.47          3.03         1.42 o                         
   0   7 -12          3.47          1.79         0.81 o                         
   0   7 -12          3.47          1.74         1.55 o                         
   0   8   0         70.21         75.23         6.45 o                         
   0   8  -1         38.54         43.31         4.98 o                         
   0   8   1         38.54         37.89         4.62 o                         
   0   8   2        166.86        183.14        10.26 o                         
   0   8  -2        166.86        170.03         9.82 o                         
   0   8   3          0.59         -0.45         1.28 o                         
   0   8  -3          0.59          0.22         0.93 o                         
   0   8   4         22.72         21.46         3.78 o                         
   0   8  -4         22.72         23.87         3.61 o                         
   0   8   5         10.52         11.16         2.75 o                         
   0   8  -5         10.52          9.15         2.40 o                         
   0   8  -6          9.85          9.61         2.49 o                         
   0   8   6          9.85         13.09         3.03 o                         
   0   8   7         34.75         33.11         4.20 o                         
   0   8  -7         34.75         36.02         4.71 o                         
   0   8   7         34.75         30.61         4.11 o                         
   0   8  -8          3.74          2.35         1.91 o                         
   0   8   8          3.74          4.97         1.92 o                         
   0   8   8          3.74          4.86         1.77 o                         
   0   8  -9         34.32         40.02         5.23 o                         
   0   8   9         34.32         30.22         4.50 o                         
   0   8 -10         26.33         22.35         4.03 o                         
   0   8  10         26.33         28.32         4.27 o                         
   0   8  11          1.05          3.31         1.94 o                         
   0   8 -11          1.05          1.09         1.63 o                         
   0   9   1          0.66         -1.61         1.61 o                         
   0   9  -1          0.66          2.23         1.44 o                         
   0   9  -2          9.04         11.33         2.74 o                         
   0   9   2          9.04         14.73         3.29 o                         
   0   9   3          1.70          4.43         1.86 o                         
   0   9  -3          1.70          1.89         1.48 o                         
   0   9   4          3.35          1.29         1.23 o                         
   0   9  -4          3.35          2.15         0.99 o                         
   0   9   5          1.63          0.78         0.96 o                         
   0   9  -5          1.63          2.82         1.44 o                         
   0   9  -6         21.93         23.40         4.20 o                         
   0   9   6         21.93         22.64         4.11 o                         
   0   9  -7          2.97          1.46         1.24 o                         
   0   9   7          2.97          2.44         1.29 o                         
   0   9  -8          2.15         -0.24         0.97 o                         
   0   9   8          2.15         -0.25         1.54 o                         
   0  10   0         51.10         61.86         6.90 o                         
   0  10  -1         21.75         26.05         4.58 o                         
   0  10   1         21.75         20.92         4.09 o                         
   0  10   2         25.43         21.88         4.06 o                         
   0  10  -2         25.43         28.40         4.56 o                         
   0  10   3          7.83          6.36         2.34 o                         
   0  10  -3          7.83          7.99         2.56 o                         
   0  10  -4          8.99          9.50         2.89 o                         
   0  10   4          8.99          4.37         1.74 o                         
   0  10  -5         26.54         34.01         5.08 o                         
   0  10   5         26.54         40.81         5.73 o                         
   1 -10  -5          4.75         10.77         3.14 o                         
  -1 -10   5          4.75          4.68         2.04 o                         
   1 -10  -5          4.75          6.68         2.43 o                         
   1 -10  -4          0.87          0.56         0.84 o                         
  -1 -10   4          0.87          0.32         1.25 o                         
   1 -10  -4          0.87          0.03         1.41 o                         
   1 -10  -3         18.98         15.10         3.01 o                         
   1 -10  -3         18.98         20.55         3.70 o                         
  -1 -10   3         18.98         22.39         3.95 o                         
   1 -10  -2          7.44          9.59         2.67 o                         
  -1 -10   2          7.44          6.32         2.21 o                         
   1 -10  -2          7.44          5.53         2.19 o                         
  -1 -10   1         21.36         19.92         3.54 o                         
   1 -10  -1         21.36         21.61         3.81 o                         
   1 -10  -1         21.36         24.76         3.94 o                         
   1 -10   0          8.75          9.16         2.63 o                         
  -1 -10   0          8.75         12.45         3.06 o                         
  -1 -10  -1          6.31          6.73         2.00 o                         
   1 -10   1          6.31          9.63         2.52 o                         
  -1 -10  -2          2.92          6.95         2.23 o                         
   1 -10   2          2.92          4.42         1.65 o                         
  -1 -10  -3          1.89          1.22         1.03 o                         
   1 -10   3          1.89          2.85         1.34 o                         
  -1 -10  -4         16.84         17.89         3.36 o                         
   1 -10   4         16.84         20.36         3.42 o                         
   1  -9  -8          4.03          6.31         2.28 o                         
  -1  -9   8          4.03          2.10         1.72 o                         
   1  -9  -8          4.03          8.05         2.50 o                         
   1  -9  -7          3.73          1.77         1.38 o                         
  -1  -9   7          3.73          2.53         1.53 o                         
   1  -9  -7          3.73          2.59         1.63 o                         
   1  -9  -6         10.76          8.81         2.44 o                         
  -1  -9   6         10.76          9.93         2.48 o                         
   1  -9  -6         10.76         10.28         2.36 o                         
  -1  -9   5          0.25         -1.24         1.24 o                         
   1  -9  -5          0.25          0.31         1.50 o                         
   1  -9  -5          0.25          0.19         0.79 o                         
   1  -9  -4          1.59          1.67         1.19 o                         
   1  -9  -4          1.59          3.12         1.59 o                         
  -1  -9   4          1.59          0.65         1.04 o                         
   1  -9  -3         18.46         20.04         3.57 o                         
  -1  -9   3         18.46         19.20         3.48 o                         
   1  -9  -2          2.01          2.96         1.46 o                         
  -1  -9   2          2.01          2.86         1.54 o                         
   1  -9  -2          2.01          2.94         1.84 o                         
   1  -9  -1         23.22         23.21         3.69 o                         
  -1  -9   1         23.22         20.19         3.41 o                         
   1  -9  -1         23.22         20.62         3.52 o                         
   1  -9   0         13.80         11.83         2.68 o                         
   1  -9   0         13.80         13.95         2.97 o                         
  -1  -9   0         13.80         16.03         3.08 o                         
  -1  -9  -1         22.35         25.63         3.84 o                         
   1  -9   1         22.35         20.27         3.33 o                         
  -1  -9  -2         55.09         62.70         5.96 o                         
   1  -9   2         55.09         55.26         5.28 o                         
  -1  -9  -3         14.37         11.00         2.50 o                         
   1  -9   3         14.37         13.95         2.68 o                         
   1  -9   4         11.29         10.83         2.24 o                         
  -1  -9  -4         11.29          9.26         2.31 o                         
   1  -9   5          1.46         -0.03         0.85 o                         
  -1  -9  -5          1.46          0.90         1.57 o                         
   1  -9   6          1.44          0.92         0.87 o                         
  -1  -9  -6          1.44         -0.41         1.01 o                         
  -1  -9  -7          9.80          9.75         2.68 o                         
   1  -9   7          9.80         10.07         2.34 o                         
  -1  -9  -8          4.52          5.44         2.01 o                         
   1  -8 -11          0.43          0.35         0.82 o                         
  -1  -8  11          0.43          1.79         1.08 o                         
   1  -8 -10          0.76          4.76         2.07 o                         
  -1  -8  10          0.76          1.60         1.59 o                         
   1  -8  -9         13.19         14.56         2.92 o                         
  -1  -8   9         13.19         16.42         3.11 o                         
   1  -8  -8          1.01          0.46         0.82 o                         
   1  -8  -8          1.01          1.84         1.28 o                         
  -1  -8   8          1.01          1.14         0.93 o                         
   1  -8  -7         19.03         20.14         3.61 o                         
   1  -8  -7         19.03         22.26         3.57 o                         
  -1  -8   7         19.03         20.97         3.32 o                         
   1  -8  -6         42.65         37.71         4.52 o                         
   1  -8  -6         42.65         35.23         4.44 o                         
  -1  -8   6         42.65         40.59         4.62 o                         
   1  -8  -5         26.74         29.37         3.88 o                         
  -1  -8   5         26.74         27.28         3.71 o                         
   1  -8  -5         26.74         26.31         3.81 o                         
   1  -8  -4         76.97         71.03         6.01 o                         
  -1  -8   4         76.97         74.54         6.12 o                         
   1  -8  -4         76.97         80.76         6.39 o                         
   1  -8  -3         10.06         10.44         2.39 o                         
   1  -8  -3         10.06          8.92         2.14 o                         
  -1  -8   3         10.06          9.88         2.33 o                         
  -1  -8   2          6.18          5.50         1.91 o                         
   1  -8  -2          6.18          9.68         2.64 o                         
   1  -8  -2          6.18          6.87         2.18 o                         
   1  -8  -1          2.22          1.83         0.92 o                         
  -1  -8   1          2.22         -0.02         0.83 o                         
   1  -8  -1          2.22          2.58         1.36 o                         
   1  -8   0          6.38          5.24         1.56 o                         
  -1  -8   0          6.38          3.35         1.41 o                         
   1  -8   1         23.82         20.99         3.36 o                         
  -1  -8  -1         23.82         25.30         3.58 o                         
   1  -8   1         23.82         22.35         3.11 o                         
  -1  -8  -2          6.05          5.94         1.98 o                         
   1  -8   2          6.05          6.93         2.05 o                         
  -1  -8  -3         30.11         27.90         3.59 o                         
   1  -8   3         30.11         33.53         3.83 o                         
  -1  -8  -3         30.11         32.17         4.39 o                         
  -1  -8  -4         23.35         20.86         3.37 o                         
  -1  -8  -4         23.35         21.76         2.74 o                         
   1  -8   4         23.35         18.02         2.90 o                         
  -1  -8  -5         15.19         16.52         3.21 o                         
   1  -8   5         15.19         19.82         2.97 o                         
  -1  -8  -6         36.10         34.89         4.30 o                         
   1  -8   6         36.10         27.04         3.52 o                         
  -1  -8  -7          7.24          8.06         2.26 o                         
   1  -8   7          7.24          6.30         1.69 o                         
  -1  -8  -8          9.08         11.18         2.75 o                         
   1  -8   8          9.08          9.60         2.15 o                         
  -1  -8  -9         13.10         15.05         2.81 o                         
  -1  -8 -10          0.31          1.53         1.19 o                         
  -1  -7  12         12.09         12.64         2.67 o                         
   1  -7 -11          5.40          6.49         2.02 o                         
  -1  -7  11          5.40          5.04         1.83 o                         
   1  -7 -10         11.93         16.30         3.36 o                         
  -1  -7  10         11.93         13.35         2.65 o                         
  -1  -7   9         17.61         20.34         3.19 o                         
   1  -7  -9         17.61         14.13         2.75 o                         
   1  -7  -8          7.75         18.59         3.70 o                         
  -1  -7   8          7.75          7.27         1.98 o                         
  -1  -7   7         11.43         11.34         2.41 o                         
   1  -7  -7         11.43         16.06         2.96 o                         
   1  -7  -6         10.51         10.14         2.34 o                         
  -1  -7   6         10.51          9.53         2.19 o                         
  -1  -7   5          7.03          9.12         1.85 o                         
   1  -7  -5          7.03          7.19         2.32 o                         
  -1  -7   4        125.97        122.52         7.29 o                         
   1  -7  -4        125.97        124.94         7.60 o                         
   1  -7  -4        125.97        128.01         7.54 o                         
   1  -7  -3         12.82         19.26         3.07 o                         
   1  -7  -3         12.82         23.49         3.68 o                         
  -1  -7   3         12.82         15.64         2.98 o                         
  -1  -7   2         25.48         20.65         3.01 o                         
   1  -7  -2         25.48         20.08         3.12 o                         
   1  -7  -2         25.48         21.72         3.23 o                         
  -1  -7   1         44.10         45.51         4.24 o                         
   1  -7  -1         44.10         47.63         4.37 o                         
   1  -7  -1         44.10         42.97         4.43 o                         
   1  -7   0          9.28         11.20         2.41 o                         
   1  -7   0          9.28          9.35         2.23 o                         
  -1  -7   0          9.28         11.30         2.37 o                         
  -1  -7  -1         22.94         23.17         3.10 o                         
   1  -7   1         22.94         23.53         3.46 o                         
   1  -7   1         22.94         20.68         2.87 o                         
   1  -7   2        103.47         95.99         5.95 o                         
  -1  -7  -2        103.47         97.18         6.41 o                         
  -1  -7  -3         42.74         39.52         4.34 o                         
   1  -7   3         42.74         42.15         3.94 o                         
  -1  -7  -4         16.48         17.45         2.83 o                         
   1  -7   4         16.48         17.29         2.42 o                         
  -1  -7  -5         12.41         10.53         2.31 o                         
   1  -7   5         12.41         11.22         2.04 o                         
   1  -7   6         10.91         11.67         2.05 o                         
  -1  -7  -6         10.91         14.03         2.62 o                         
   1  -7   7         55.01         57.41         4.58 o                         
  -1  -7  -7         55.01         50.54         4.87 o                         
   1  -7   8          1.19          3.61         1.36 o                         
  -1  -7  -8          1.19          3.22         1.70 o                         
   1  -7   9         45.58         48.03         4.17 o                         
  -1  -7  -9         45.58         41.97         4.53 o                         
  -1  -7 -10          5.04          7.39         2.10 o                         
  -1  -7 -11          3.38          4.45         1.70 o                         
  -1  -7 -12          4.12          4.28         1.87 o                         
   1  -6 -14         25.02         28.56         4.47 o                         
  -1  -6  13         23.27         24.62         3.40 o                         
   1  -6 -13         23.27         25.77         4.04 o                         
  -1  -6  12          0.59         -0.59         0.69 o                         
   1  -6 -12          0.59          2.28         1.70 o                         
  -1  -6  11          2.75          2.36         1.34 o                         
   1  -6 -11          2.75          3.16         1.80 o                         
   1  -6 -10         28.82         31.11         3.99 o                         
  -1  -6  10         28.82         31.13         3.67 o                         
  -1  -6   9         10.14         11.52         2.34 o                         
   1  -6  -9         10.14         15.31         3.09 o                         
   1  -6  -8         73.50         69.23         5.80 o                         
  -1  -6   8         73.50         77.24         5.62 o                         
   1  -6  -8         73.50         69.66         5.79 o                         
  -1  -6   7         85.48         78.73         5.55 o                         
   1  -6  -7         85.48         83.44         6.09 o                         
   1  -6  -6          3.66          4.04         1.61 o                         
  -1  -6   6          3.66          3.73         0.93 o                         
  -1  -6   6          3.66          4.40         1.60 o                         
   1  -6  -5         22.40         24.75         3.51 o                         
  -1  -6   5         22.40         19.53         2.13 o                         
  -1  -6   5         22.40         24.99         3.17 o                         
  -1  -6   4        157.57        151.50         7.52 o                         
   1  -6  -4        157.57        148.63         7.65 o                         
  -1  -6   3        109.38        107.75         6.21 o                         
   1  -6  -3        109.38        106.18         6.43 o                         
   1  -6  -2        106.39        114.37         6.34 o                         
  -1  -6   2        106.39        109.91         6.10 o                         
   1  -6  -2        106.39        111.15         6.50 o                         
   1  -6  -1         68.19         72.37         5.01 o                         
   1  -6  -1         68.19         69.20         5.10 o                         
  -1  -6   1         68.19         64.48         4.63 o                         
   1  -6   0         64.84         66.55         5.16 o                         
  -1  -6   0         64.84         69.29         4.84 o                         
   1  -6   0         64.84         71.90         4.90 o                         
   1  -6   1         68.21         65.07         5.02 o                         
   1  -6   1         68.21         67.84         4.65 o                         
  -1  -6  -1         68.21         69.22         5.06 o                         
   1  -6   2         35.70         35.74         3.39 o                         
   1  -6   2         35.70         35.18         3.80 o                         
  -1  -6  -2         35.70         36.73         3.67 o                         
  -1  -6  -2         35.70         36.08         2.94 o                         
   1  -6   3         63.45         61.04         4.39 o                         
  -1  -6  -3         63.45         58.20         3.78 o                         
  -1  -6  -3         63.45         69.42         5.17 o                         
  -1  -6  -4         63.28         57.40         3.72 o                         
  -1  -6  -4         63.28         57.91         4.62 o                         
   1  -6   4         63.28         55.14         3.98 o                         
  -1  -6  -5         50.50         42.17         3.96 o                         
   1  -6   5         50.50         40.16         3.42 o                         
  -1  -6  -6          7.26         10.48         2.51 o                         
   1  -6   6          7.26          7.76         1.66 o                         
   1  -6   7          1.00          0.91         0.97 o                         
  -1  -6  -7          1.00          7.81         2.29 o                         
  -1  -6  -8         61.89         55.89         4.85 o                         
   1  -6   8         61.89         54.68         4.02 o                         
   1  -6   9          5.09          6.13         1.40 o                         
  -1  -6  -9          5.09          7.58         1.78 o                         
  -1  -6  -9          5.09          9.67         2.31 o                         
  -1  -6 -10          9.98          6.69         1.83 o                         
  -1  -6 -11          2.95          3.36         1.47 o                         
  -1  -6 -12         10.92         11.24         2.37 o                         
  -1  -6 -13         10.83         17.77         2.98 o                         
   1  -5 -15         12.77         14.11         3.11 o                         
  -1  -5  14         10.04         10.14         2.33 o                         
   1  -5 -14         10.04          6.79         2.14 o                         
   1  -5 -13          1.27          0.89         1.12 o                         
  -1  -5  13          1.27          1.27         0.77 o                         
   1  -5 -12         12.45         12.00         2.60 o                         
  -1  -5  12         12.45          9.49         2.12 o                         
  -1  -5  12         12.45          9.34         2.07 o                         
  -1  -5  11         20.64         19.19         2.82 o                         
  -1  -5  11         20.64         18.33         2.69 o                         
   1  -5 -11         20.64         18.37         3.19 o                         
  -1  -5  10          0.24          0.49         0.74 o                         
   1  -5 -10          0.24          1.01         1.29 o                         
  -1  -5  10          0.24          1.41         1.17 o                         
  -1  -5   9        122.04        121.58         6.72 o                         
   1  -5  -9        122.04        127.08         7.65 o                         
  -1  -5   9        122.04        125.33         6.80 o                         
  -1  -5   8         77.11         64.69         4.79 o                         
  -1  -5   8         77.11         53.71         2.55 o                         
   1  -5  -8         77.11         69.23         5.39 o                         
  -1  -5   7         69.38         61.84         2.90 o                         
   1  -5  -7         69.38         73.23         5.30 o                         
  -1  -5   7         69.38         72.05         4.97 o                         
  -1  -5   6         22.32         23.94         1.97 o                         
  -1  -5   6         22.32         24.54         2.89 o                         
  -1  -5   5         68.17         59.89         3.16 o                         
   1  -5  -5         68.17         65.17         4.87 o                         
   1  -5  -5         68.17         71.43         4.92 o                         
  -1  -5   5         68.17         78.26         4.90 o                         
  -1  -5   4         49.13         47.43         3.77 o                         
  -1  -5   4         49.13         40.78         2.73 o                         
  -1  -5   3         17.37         23.94         2.65 o                         
  -1  -5   3         17.37         21.62         2.07 o                         
  -1  -5   2        273.50        275.21         8.01 o                         
  -1  -5   2        273.50        283.94         9.17 o                         
  -1  -5   1         11.79          9.96         1.56 o                         
   1  -5  -1         11.79         11.52         2.05 o                         
   1  -5   0         28.88         28.66         2.74 o                         
   1  -5   1         92.47         92.98         4.90 o                         
   1  -5   1         92.47         97.28         5.24 o                         
  -1  -5  -1         92.47         81.02         3.98 o                         
   1  -5   2         17.93         25.94         3.08 o                         
   1  -5   2         17.93         24.70         2.45 o                         
  -1  -5  -2         17.93         20.42         1.91 o                         
   1  -5   3         24.69         24.67         2.45 o                         
  -1  -5  -3         24.69         24.06         2.11 o                         
  -1  -5  -4          9.83          8.35         1.40 o                         
  -1  -5  -4          9.83          9.40         2.15 o                         
   1  -5   4          9.83         10.00         1.58 o                         
  -1  -5  -5        109.20        112.95         4.99 o                         
  -1  -5  -5        109.20        109.64         5.90 o                         
   1  -5   5        109.20        115.59         5.28 o                         
  -1  -5  -6         10.87         20.15         2.80 o                         
   1  -5   6         10.87         14.74         1.99 o                         
  -1  -5  -6         10.87         13.24         1.99 o                         
   1  -5   7          5.80          7.61         1.50 o                         
  -1  -5  -7          5.80         10.84         2.31 o                         
   1  -5   8         71.98         78.99         4.34 o                         
  -1  -5  -8         71.98         87.15         5.68 o                         
   1  -5   9         21.08         23.84         2.39 o                         
  -1  -5  -9         21.08         20.21         2.71 o                         
   1  -5   9         21.08         23.13         2.33 o                         
  -1  -5 -10         11.00         14.76         2.59 o                         
   1  -5  10         11.00         11.92         1.83 o                         
   1  -5  10         11.00         12.25         1.68 o                         
   1  -5  11          2.38          1.01         0.84 o                         
  -1  -5 -11          2.38          3.83         1.39 o                         
  -1  -5 -12          1.70          3.11         1.43 o                         
  -1  -5 -13         12.60         15.00         2.69 o                         
  -1  -5 -14          1.49          0.54         1.00 o                         
  -1  -4  15          2.95          3.25         1.58 o                         
   1  -4 -15          2.95          1.33         1.19 o                         
   1  -4 -14          2.69          3.40         1.83 o                         
  -1  -4  14          2.69          4.63         1.85 o                         
  -1  -4  13         23.06         25.20         3.45 o                         
   1  -4 -13         23.06         21.69         3.53 o                         
   1  -4 -12          0.23          0.09         0.72 o                         
  -1  -4  12          0.23          1.09         1.15 o                         
  -1  -4  11          9.13         12.10         2.32 o                         
   1  -4 -11          9.13         12.43         2.65 o                         
   1  -4 -10        178.05        171.04         8.67 o                         
  -1  -4  10        178.05        178.57         8.16 o                         
  -1  -4  10        178.05        176.19         7.71 o                         
   1  -4  -9         77.75         91.65         6.02 o                         
  -1  -4   9         77.75         80.00         5.21 o                         
  -1  -4   9         77.75         63.80         2.11 o                         
  -1  -4   9         77.75         84.69         5.16 o                         
  -1  -4   9         77.75         69.40         2.28 o                         
  -1  -4   8        190.65        191.91         7.85 o                         
   1  -4  -8        190.65        198.86         8.68 o                         
  -1  -4   8        190.65        194.70         7.74 o                         
  -1  -4   7         39.58         36.44         3.21 o                         
  -1  -4   7         39.58         39.29         3.34 o                         
  -1  -4   7         39.58         36.65         1.84 o                         
  -1  -4   6         89.34         81.12         4.75 o                         
  -1  -4   6         89.34         82.91         2.98 o                         
  -1  -4   6         89.34         88.30         4.84 o                         
  -1  -4   5        110.57        113.62         5.57 o                         
  -1  -4   5        110.57        103.50         3.55 o                         
  -1  -4   4         44.68         41.64         2.35 o                         
  -1  -4   4         44.68         41.20         3.22 o                         
   1  -4  -3         43.26         53.23         3.84 o                         
  -1  -4   3         43.26         49.52         2.78 o                         
  -1  -4   3         43.26         47.36         3.42 o                         
  -1  -4   2         35.38         38.44         2.57 o                         
   1  -4  -1        155.90        157.55         6.14 o                         
  -1  -4   1        155.90        152.07         5.37 o                         
   1  -4   0         72.32         79.43         4.29 o                         
  -1  -4   0         72.32         75.80         3.95 o                         
   1  -4   1         84.54         87.06         4.41 o                         
   1  -4   1         84.54         84.36         4.18 o                         
  -1  -4  -1         84.54         82.02         4.24 o                         
  -1  -4  -1         84.54         73.44         3.26 o                         
   1  -4   2        272.61        275.34         8.19 o                         
   1  -4   2        272.61        281.83         7.50 o                         
  -1  -4  -2        272.61        271.84         6.62 o                         
   1  -4   3         85.54        107.25         5.16 o                         
   1  -4   3         85.54        103.20         4.31 o                         
  -1  -4  -3         85.54         99.61         3.93 o                         
  -1  -4  -4         81.90         86.56         3.83 o                         
   1  -4   4         81.90         89.24         3.92 o                         
   1  -4   5         81.75         73.94         3.66 o                         
   1  -4   6         49.82         54.37         3.20 o                         
  -1  -4  -6         49.82         56.98         3.91 o                         
   1  -4   6         49.82         52.77         2.74 o                         
   1  -4   7         89.48         92.17         4.14 o                         
   1  -4   7         89.48         92.52         4.08 o                         
  -1  -4  -7         89.48         95.69         5.35 o                         
   1  -4   8         52.44         55.55         3.19 o                         
   1  -4   8         52.44         55.21         3.37 o                         
   1  -4   9         21.11         19.08         1.95 o                         
   1  -4   9         21.11         23.67         2.58 o                         
  -1  -4 -10         15.57         15.70         2.64 o                         
   1  -4  10         15.57         15.92         2.08 o                         
   1  -4  11         12.05         10.74         1.78 o                         
   1  -4  11         12.05         12.22         1.95 o                         
  -1  -4 -11         12.05          9.47         2.15 o                         
  -1  -4 -12         23.16         24.53         3.51 o                         
   1  -4  12         23.16         18.18         2.42 o                         
   1  -4  12         23.16         19.87         2.66 o                         
  -1  -4 -13          7.03          9.43         2.29 o                         
  -1  -4 -14         16.78         21.31         3.43 o                         
  -1  -4 -15         23.48         27.70         4.02 o                         
   1  -3 -16          5.87          5.74         2.18 o                         
  -1  -3  16          5.87          7.49         2.26 o                         
  -1  -3  15         19.76         21.16         3.39 o                         
   1  -3 -15         19.76         25.58         3.95 o                         
   1  -3 -14          3.41          3.16         1.55 o                         
  -1  -3  14          3.41          2.19         1.01 o                         
   1  -3 -13          4.00          4.56         1.74 o                         
  -1  -3  13          4.00          4.17         1.27 o                         
   1  -3 -12          5.66          9.54         2.34 o                         
  -1  -3  12          5.66          5.79         1.67 o                         
  -1  -3  11         76.86         83.90         5.67 o                         
   1  -3 -11         76.86         85.65         6.18 o                         
   1  -3 -10        157.72        153.97         7.84 o                         
  -1  -3  10        157.72        150.35         7.19 o                         
  -1  -3   9         14.91         13.26         2.11 o                         
  -1  -3   9         14.91         11.51         0.78 o                         
  -1  -3   9         14.91         16.31         2.23 o                         
  -1  -3   8         38.04         39.49         3.22 o                         
  -1  -3   8         38.04         29.35         1.19 o                         
  -1  -3   8         38.04         37.31         3.30 o                         
  -1  -3   8         38.04         30.28         1.22 o                         
  -1  -3   7         47.09         40.56         1.48 o                         
  -1  -3   7         47.09         55.14         3.67 o                         
  -1  -3   7         47.09         50.31         3.80 o                         
  -1  -3   7         47.09         38.82         1.40 o                         
  -1  -3   6         22.08         19.20         2.20 o                         
  -1  -3   6         22.08         22.84         1.21 o                         
  -1  -3   6         22.08         19.29         2.34 o                         
   1  -3  -5        125.08        134.42         5.64 o                         
  -1  -3   5        125.08        123.82         3.08 o                         
  -1  -3   5        125.08        128.21         5.31 o                         
  -1  -3   5        125.08        135.37         5.54 o                         
  -1  -3   4         39.16         46.38         3.44 o                         
  -1  -3   4         39.16         42.37         3.00 o                         
   1  -3  -4         39.16         47.19         3.28 o                         
  -1  -3   4         39.16         48.64         3.29 o                         
   1  -3  -3        339.09        349.28         8.89 o                         
  -1  -3   3        339.09        352.00         8.79 o                         
  -1  -3   3        339.09        343.94         6.56 o                         
  -1  -3   3        339.09        347.68         9.42 o                         
  -1  -3   2        612.25        615.18        10.07 o                         
   1  -3  -2        612.25        628.02        12.27 o                         
  -1  -3   2        612.25        629.98        13.06 o                         
   1  -3  -2        612.25        630.29        11.88 o                         
   1  -3  -1        167.39        188.10         6.10 o                         
  -1  -3   1        167.39        178.72         5.12 o                         
   1  -3   0        152.45        172.01         5.30 o                         
  -1  -3   0        152.45        174.65         5.33 o                         
   1  -3   1        420.69        434.24         9.21 o                         
  -1  -3  -1        420.69        430.74         7.38 o                         
  -1  -3  -1        420.69        430.91         9.34 o                         
  -1  -3  -2        450.16        449.95         7.67 o                         
  -1  -3  -2        450.16        457.88        10.05 o                         
   1  -3   2        450.16        458.31         8.66 o                         
   1  -3   2        450.16        470.14         9.83 o                         
   1  -3   3        963.23        998.98        16.19 o                         
  -1  -3  -3        963.23        947.36        16.48 o                         
  -1  -3  -3        963.23        956.37        13.46 o                         
   1  -3   3        963.23        945.22        13.81 o                         
   1  -3   4        100.10        111.85         4.98 o                         
  -1  -3  -4        100.10        104.90         4.95 o                         
   1  -3   4        100.10        105.61         3.06 o                         
   1  -3   4        100.10        110.33         3.76 o                         
  -1  -3  -4        100.10        117.76         4.85 o                         
   1  -3   5        257.04        259.75         8.18 o                         
   1  -3   5        257.04        264.76         5.82 o                         
   1  -3   5        257.04        267.76         6.20 o                         
   1  -3   6         85.94         80.22         3.20 o                         
   1  -3   6         85.94         83.29         3.39 o                         
   1  -3   7          1.59          2.65         0.94 o                         
   1  -3   7          1.59          1.17         0.57 o                         
   1  -3   8         23.33         20.81         1.98 o                         
  -1  -3  -8         23.33         19.73         2.60 o                         
   1  -3   9         19.17         23.99         2.50 o                         
  -1  -3  -9         19.17         29.77         3.52 o                         
  -1  -3 -10        163.48        163.06         7.82 o                         
   1  -3  10        163.48        162.12         6.51 o                         
  -1  -3 -11          9.12         10.36         2.10 o                         
   1  -3  11          9.12         10.64         1.77 o                         
   1  -3  11          9.12          7.85         1.51 o                         
  -1  -3 -12          5.93          3.85         1.42 o                         
   1  -3  12          5.93          4.15         1.15 o                         
   1  -3  12          5.93          5.53         1.46 o                         
  -1  -3 -13          4.01          4.84         1.63 o                         
   1  -3  13          4.01          3.44         1.24 o                         
  -1  -3 -14         22.90         23.90         3.54 o                         
   1  -3  14         22.90         24.46         3.15 o                         
  -1  -3 -15          3.35          3.12         1.48 o                         
  -1  -2  16          0.89         -0.88         1.39 o                         
   1  -2 -16          0.89          2.29         1.60 o                         
  -1  -2  15         31.07         26.98         3.72 o                         
   1  -2 -15         31.07         31.39         4.29 o                         
   1  -2 -14         25.64         25.60         3.79 o                         
  -1  -2  14         25.64         27.29         3.64 o                         
   1  -2 -13         50.60         46.49         4.81 o                         
  -1  -2  13         50.60         40.73         4.16 o                         
   1  -2 -12         16.98         14.35         2.71 o                         
  -1  -2  12         16.98         12.89         2.18 o                         
   1  -2 -11         75.80         73.34         5.46 o                         
  -1  -2  11         75.80         69.03         5.04 o                         
  -1  -2  11         75.80         66.10         2.59 o                         
  -1  -2  10         62.82         61.83         4.52 o                         
   1  -2 -10         62.82         61.07         4.79 o                         
  -1  -2  10         62.82         57.01         2.23 o                         
  -1  -2   9        103.36         98.62         5.38 o                         
  -1  -2   9        103.36         95.12         2.69 o                         
   1  -2  -9        103.36        103.24         5.97 o                         
  -1  -2   8        211.97        214.21         7.69 o                         
  -1  -2   8        211.97        200.16         3.70 o                         
   1  -2  -8        211.97        212.80         7.40 o                         
  -1  -2   7        143.84        138.88         5.48 o                         
  -1  -2   7        143.84        137.32         5.78 o                         
   1  -2  -7        143.84        148.71         5.77 o                         
  -1  -2   6          4.74          5.94         1.32 o                         
  -1  -2   6          4.74          4.90         1.16 o                         
  -1  -2   6          4.74          5.68         1.31 o                         
   1  -2  -6          4.74          4.87         1.03 o                         
  -1  -2   5        260.67        276.71         8.10 o                         
  -1  -2   5        260.67        278.25         7.49 o                         
   1  -2  -5        260.67        286.28         7.54 o                         
  -1  -2   5        260.67        273.72         7.66 o                         
   1  -2  -4        176.49        188.20         5.85 o                         
  -1  -2   4        176.49        180.72         6.12 o                         
  -1  -2   4        176.49        192.16         5.94 o                         
  -1  -2   4        176.49        184.44         5.78 o                         
   1  -2  -3        654.59        641.92        11.32 o                         
  -1  -2   3        654.59        633.50        11.47 o                         
  -1  -2   3        654.59        644.34        12.01 o                         
  -1  -2   3        654.59        637.24         8.07 o                         
   1  -2  -2        336.72        351.76         7.78 o                         
  -1  -2   2        336.72        348.78         8.06 o                         
  -1  -2   2        336.72        361.11         5.85 o                         
  -1  -2   1        128.37        137.02         4.76 o                         
  -1  -2   1        128.37        144.27         3.71 o                         
   1  -2   0        435.98        426.76         7.22 o                         
  -1  -2   0        435.98        408.39         7.51 o                         
  -1  -2  -1       1150.76       1087.77        15.22 o                         
  -1  -2  -1       1150.76       1060.34        11.96 o                         
   1  -2   2       1015.09        992.52        14.02 o                         
   1  -2   2       1015.09        967.45        12.25 o                         
   1  -2   3        122.26        121.21         2.99 o                         
   1  -2   3        122.26        112.09         2.54 o                         
   1  -2   3        122.26        125.35         4.56 o                         
  -1  -2  -3        122.26        116.96         4.46 o                         
  -1  -2  -4        118.52        117.34         4.77 o                         
   1  -2   4        118.52        125.30         5.01 o                         
   1  -2   4        118.52        122.14         3.10 o                         
   1  -2   4        118.52        118.58         3.19 o                         
  -1  -2  -4        118.52        127.77         4.38 o                         
   1  -2   5         64.94         63.09         3.74 o                         
  -1  -2  -5         64.94         59.23         3.49 o                         
   1  -2   5         64.94         59.28         2.11 o                         
  -1  -2  -5         64.94         64.30         3.66 o                         
   1  -2   5         64.94         61.14         2.60 o                         
   1  -2   6          2.87         11.84         1.67 o                         
  -1  -2  -6          2.87         14.23         1.66 o                         
  -1  -2  -7         21.43         34.64         2.49 o                         
   1  -2   7         21.43         31.18         2.51 o                         
   1  -2   8         21.30         32.34         2.66 o                         
  -1  -2  -8         21.30         35.08         2.56 o                         
   1  -2   9         54.47         56.63         3.68 o                         
  -1  -2  -9         54.47         57.67         4.23 o                         
  -1  -2  -9         54.47         57.71         3.24 o                         
  -1  -2 -10          3.03          7.11         1.46 o                         
  -1  -2 -10          3.03          8.08         2.07 o                         
   1  -2  10          3.03          8.78         1.79 o                         
  -1  -2 -11          9.26         10.14         1.52 o                         
   1  -2  11          9.26         10.63         1.90 o                         
   1  -2  11          9.26          9.85         1.63 o                         
  -1  -2 -11          9.26          7.78         1.83 o                         
  -1  -2 -12          8.38         10.74         2.34 o                         
   1  -2  12          8.38          6.89         1.54 o                         
   1  -2  12          8.38          9.59         2.02 o                         
  -1  -2 -12          8.38          8.86         1.49 o                         
   1  -2  13         21.07         18.07         2.72 o                         
   1  -2  13         21.07         21.09         2.66 o                         
  -1  -2 -13         21.07         19.12         3.03 o                         
   1  -2  14          1.00          3.70         1.37 o                         
  -1  -2 -14          1.00          3.47         1.61 o                         
  -1  -2 -15         13.37         19.60         3.21 o                         
   1  -2  15         13.37         12.13         2.42 o                         
  -1  -2 -16          4.29          6.52         2.19 o                         
   1  -1 -17         13.47         16.80         3.35 o                         
   1  -1 -16         20.24         26.29         3.99 o                         
  -1  -1  15          2.71          4.80         1.76 o                         
   1  -1 -15          2.71          4.27         1.88 o                         
   1  -1 -14         28.17         35.39         4.37 o                         
  -1  -1  14         28.17         39.03         4.44 o                         
  -1  -1  13         14.37         19.42         3.14 o                         
   1  -1 -13         14.37         23.72         3.51 o                         
  -1  -1  12         17.51         20.78         1.97 o                         
   1  -1 -12         17.51         15.69         1.08 o                         
  -1  -1  12         17.51         25.72         3.39 o                         
   1  -1 -12         17.51         23.90         3.52 o                         
  -1  -1  11          9.33         12.55         2.24 o                         
   1  -1 -11          9.33          8.20         0.77 o                         
   1  -1 -11          9.33         10.01         2.18 o                         
  -1  -1  11          9.33          9.72         1.23 o                         
   1  -1 -10         19.90         15.56         0.98 o                         
   1  -1 -10         19.90         18.36         2.68 o                         
  -1  -1  10         19.90         19.52         2.58 o                         
  -1  -1  10         19.90         18.08         1.52 o                         
   1  -1 -10         19.90         17.37         2.01 o                         
   1  -1  -9          8.43         11.05         1.58 o                         
  -1  -1   9          8.43          9.21         1.06 o                         
  -1  -1   9          8.43         10.48         1.74 o                         
   1  -1  -9          8.43          7.74         0.64 o                         
  -1  -1   8         76.32         72.99         4.38 o                         
   1  -1  -8         76.32         71.28         3.68 o                         
  -1  -1   8         76.32         70.94         2.49 o                         
  -1  -1   7        232.60        227.16         4.38 o                         
  -1  -1   7        232.60        228.97         7.48 o                         
   1  -1  -7        232.60        222.90         6.35 o                         
   1  -1  -6        314.70        324.56         7.50 o                         
  -1  -1   6        314.70        315.19         8.51 o                         
  -1  -1   6        314.70        306.85         4.76 o                         
  -1  -1   5        148.53        161.88         5.23 o                         
  -1  -1   5        148.53        162.56         5.63 o                         
   1  -1  -5        148.53        168.20         4.88 o                         
  -1  -1   5        148.53        180.87         5.84 o                         
  -1  -1   4        198.99        199.41         5.74 o                         
   1  -1  -4        198.99        201.14         5.13 o                         
  -1  -1   4        198.99        200.74         5.68 o                         
  -1  -1   3        486.97        486.75         9.04 o                         
   1  -1  -3        486.97        481.28         8.19 o                         
  -1  -1   3        486.97        486.93         8.91 o                         
  -1  -1   2        444.23        448.10         8.17 o                         
  -1  -1   2        444.23        456.93         7.97 o                         
  -1  -1   1        462.15        450.68         7.78 o                         
  -1  -1   1        462.15        448.03         6.47 o                         
   1  -1   0       1893.66       1750.73        18.40 o                         
  -1  -1   0       1893.66       1724.74        19.79 o                         
   1  -1   1       1212.07       1121.04        13.26 o                         
  -1  -1  -1       1212.07       1105.98        14.58 o                         
   1  -1   2       1317.08       1208.61        15.08 o                         
   1  -1   2       1317.08       1153.60        12.72 o                         
  -1  -1  -2       1317.08       1191.60        15.99 o                         
  -1  -1  -3       1148.17       1136.44        14.93 o                         
   1  -1   3       1148.17       1113.96        15.56 o                         
  -1  -1  -3       1148.17       1099.81        15.97 o                         
  -1  -1  -3       1148.17       1124.74        14.09 o                         
  -1  -1  -4       1165.43       1177.02        16.31 o                         
  -1  -1  -4       1165.43       1127.90        17.07 o                         
   1  -1   4       1165.43       1127.29        14.71 o                         
   1  -1   4       1165.43       1185.52        17.32 o                         
  -1  -1  -4       1165.43       1143.60        15.44 o                         
  -1  -1  -5        498.20        497.29         8.92 o                         
   1  -1   5        498.20        479.14        10.64 o                         
   1  -1   5        498.20        482.37         8.79 o                         
  -1  -1  -5        498.20        469.11        10.32 o                         
  -1  -1  -5        498.20        498.52         9.80 o                         
   1  -1   5        498.20        504.00        10.05 o                         
  -1  -1  -6        183.70        192.13         6.12 o                         
   1  -1   6        183.70        192.56         6.13 o                         
   1  -1   6        183.70        193.24         6.84 o                         
  -1  -1  -6        183.70        198.29         5.41 o                         
   1  -1   6        183.70        184.08         5.50 o                         
  -1  -1  -6        183.70        180.57         6.31 o                         
  -1  -1  -7          7.26          8.21         1.45 o                         
   1  -1   7          7.26          7.07         1.39 o                         
  -1  -1  -7          7.26         10.36         1.68 o                         
  -1  -1  -7          7.26         11.90         1.45 o                         
   1  -1   7          7.26          6.87         1.41 o                         
  -1  -1  -8          2.18          3.37         0.89 o                         
   1  -1   8          2.18          2.03         0.86 o                         
   1  -1   9         29.61         28.60         2.74 o                         
  -1  -1  -9         29.61         31.56         2.42 o                         
   1  -1  10         41.20         37.94         3.39 o                         
  -1  -1 -10         41.20         41.97         3.56 o                         
  -1  -1 -10         41.20         35.23         2.68 o                         
   1  -1  11        109.08        108.07         5.56 o                         
   1  -1  11        109.08        103.68         5.90 o                         
  -1  -1 -11        109.08        109.23         6.04 o                         
  -1  -1 -11        109.08        101.29         4.71 o                         
   1  -1  12        121.45        118.50         6.21 o                         
   1  -1  12        121.45        118.35         6.67 o                         
  -1  -1 -12        121.45        111.41         5.09 o                         
  -1  -1 -12        121.45        115.94         6.61 o                         
  -1  -1 -13         13.97         17.63         2.10 o                         
  -1  -1 -13         13.97         20.08         2.95 o                         
   1  -1  13         13.97         16.64         2.72 o                         
   1  -1  13         13.97         18.66         2.58 o                         
   1  -1  14          8.04          7.78         2.04 o                         
   1  -1  14          8.04          9.48         1.93 o                         
  -1  -1 -14          8.04         13.01         2.53 o                         
  -1  -1 -15          4.44          9.49         2.32 o                         
   1  -1  15          4.44          5.67         1.94 o                         
  -1  -1 -16         13.00         15.08         2.98 o                         
   1  -1  16         13.00         13.22         2.89 o                         
   1   0 -17          0.14          2.58         1.76 o                         
   1   0 -16          0.01         -0.20         0.82 o                         
   1   0 -15          6.97          5.16         1.91 o                         
  -1   0  15          6.97          8.57         2.35 o                         
   1   0 -14          6.85          6.27         1.79 o                         
  -1   0  14          6.85          6.86         1.96 o                         
   1   0 -13          5.64          7.07         1.11 o                         
   1   0 -13          5.64          7.80         2.00 o                         
  -1   0  13          5.64          7.54         1.97 o                         
   1   0 -12         10.45         10.16         1.71 o                         
   1   0 -12         10.45         15.39         2.79 o                         
   1   0 -12         10.45         11.21         1.38 o                         
  -1   0  12         10.45         10.34         2.30 o                         
   1   0 -11         12.12         15.85         2.69 o                         
  -1   0  11         12.12         14.26         1.77 o                         
  -1   0  11         12.12         15.08         2.48 o                         
   1   0 -11         12.12         14.64         1.85 o                         
   1   0 -10          0.62         -0.05         0.77 o                         
   1   0 -10          0.62          0.31         0.40 o                         
  -1   0  10          0.62          0.52         0.37 o                         
  -1   0   9         49.57         54.14         4.07 o                         
   1   0  -9         49.57         50.58         4.12 o                         
  -1   0   9         49.57         58.02         3.01 o                         
   1   0  -9         49.57         51.56         2.92 o                         
   1   0  -9         49.57         58.75         4.20 o                         
  -1   0   8          9.47         11.15         1.26 o                         
   1   0  -8          9.47          7.82         1.05 o                         
   1   0  -8          9.47          9.17         1.46 o                         
  -1   0   8          9.47          7.74         1.52 o                         
  -1   0   7        452.48        483.40         8.41 o                         
   1   0  -7        452.48        469.31        10.49 o                         
  -1   0   7        452.48        476.61        11.16 o                         
  -1   0   7        452.48        448.20        10.72 o                         
   1   0  -7        452.48        431.29         8.09 o                         
  -1   0   7        452.48        451.85        11.41 o                         
  -1   0   6        150.91        162.38         5.95 o                         
  -1   0   6        150.91        151.47         5.44 o                         
   1   0  -6        150.91        146.37         3.92 o                         
  -1   0   6        150.91        154.64         5.71 o                         
  -1   0   6        150.91        158.34         4.01 o                         
   1   0  -6        150.91        153.18         5.32 o                         
   1   0  -5        648.91        669.00        11.61 o                         
  -1   0   5        648.91        658.39        12.20 o                         
  -1   0   5        648.91        642.33        11.45 o                         
  -1   0   5        648.91        647.02         9.10 o                         
   1   0  -5        648.91        639.10         9.16 o                         
  -1   0   5        648.91        660.88        12.38 o                         
  -1   0   4         87.60         87.00         3.56 o                         
  -1   0   4         87.60         76.54         3.07 o                         
   1   0  -4         87.60         84.34         3.35 o                         
   1   0  -4         87.60         76.25         2.24 o                         
   1   0  -4         87.60         76.78         3.14 o                         
  -1   0   4         87.60         80.92         3.58 o                         
  -1   0   3        482.45        448.73         8.32 o                         
  -1   0   3        482.45        416.77         7.21 o                         
   1   0  -3        482.45        429.22         7.26 o                         
   1   0  -3        482.45        438.08         6.15 o                         
   1   0  -3        482.45        437.06         7.84 o                         
  -1   0   3        482.45        435.03         8.13 o                         
   1   0  -2       2060.73       1919.31        20.50 o                         
   1   0  -2       2060.73       1900.52        21.88 o                         
  -1   0   2       2060.73       1903.08        22.12 o                         
   1   0  -2       2060.73       1898.22        20.50 o                         
   1   0  -1       2725.94       2409.70        25.53 o                         
   1   0  -1       2725.94       2404.14        25.79 o                         
   1   0   0        285.76        269.16         4.44 o                         
   1   0   1        773.85        690.43         9.59 o                         
   1   0   1        773.85        658.29         7.92 o                         
   1   0   2        370.41        344.03         5.05 o                         
   1   0   2        370.41        354.55         6.49 o                         
  -1   0  -2        370.41        343.98         5.96 o                         
  -1   0  -3        235.29        221.04         3.41 o                         
   1   0   3        235.29        232.55         5.37 o                         
  -1   0  -3        235.29        225.39         4.39 o                         
  -1   0  -3        235.29        227.37         5.23 o                         
   1   0   3        235.29        224.85         4.45 o                         
  -1   0  -4        602.84        575.76        10.67 o                         
   1   0   4        602.84        573.27         9.18 o                         
  -1   0  -4        602.84        580.06         9.14 o                         
  -1   0  -4        602.84        613.38        10.10 o                         
   1   0   4        602.84        584.74        10.04 o                         
  -1   0  -5          6.84         20.60         1.80 o                         
   1   0   5          6.84         16.18         1.96 o                         
   1   0   5          6.84         22.20         2.41 o                         
   1   0   5          6.84         17.08         1.61 o                         
  -1   0  -5          6.84         22.34         2.18 o                         
  -1   0  -6         61.20         63.69         3.71 o                         
   1   0   6         61.20         67.56         4.15 o                         
  -1   0  -6         61.20         81.12         3.72 o                         
   1   0   6         61.20         59.47         3.84 o                         
   1   0   6         61.20         76.68         4.26 o                         
   1   0   6         61.20         63.71         3.38 o                         
  -1   0  -7          2.51          3.45         0.92 o                         
   1   0   7          2.51          2.08         0.78 o                         
  -1   0  -7          2.51          4.46         1.17 o                         
  -1   0  -7          2.51          3.58         0.96 o                         
   1   0   7          2.51          1.93         0.68 o                         
   1   0   8         83.98         86.39         4.48 o                         
   1   0   8         83.98         87.79         4.77 o                         
  -1   0  -8         83.98         86.73         4.08 o                         
  -1   0  -9          0.01          1.62         0.58 o                         
   1   0   9          0.01          0.27         0.53 o                         
   1   0  10         99.37         93.65         5.22 o                         
  -1   0 -10         99.37         88.47         4.53 o                         
   1   0  10         99.37         94.40         5.50 o                         
  -1   0 -10         99.37         98.31         4.20 o                         
  -1   0 -11         90.42         76.42         3.90 o                         
  -1   0 -11         90.42         77.98         4.98 o                         
   1   0  11         90.42         78.90         4.93 o                         
   1   0  11         90.42         77.87         5.22 o                         
  -1   0 -11         90.42         74.38         4.31 o                         
  -1   0 -12         44.09         40.73         3.28 o                         
   1   0  12         44.09         40.23         3.95 o                         
   1   0  12         44.09         45.27         3.89 o                         
  -1   0 -12         44.09         41.51         3.82 o                         
  -1   0 -13          5.15          5.12         1.33 o                         
  -1   0 -13          5.15          3.33         1.24 o                         
   1   0  13          5.15          1.82         1.07 o                         
   1   0  13          5.15          4.52         1.49 o                         
  -1   0 -14          3.93          4.68         1.21 o                         
  -1   0 -14          3.93          6.12         1.83 o                         
   1   0  14          3.93          6.34         2.07 o                         
   1   0  14          3.93          6.08         1.65 o                         
   1   0  15          1.62          2.10         1.09 o                         
  -1   0 -15          1.62          2.17         1.22 o                         
   1   0  15          1.62          3.09         1.37 o                         
  -1   0 -16          3.83          4.49         1.63 o                         
   1   1 -17         13.48         19.89         3.62 o                         
   1   1 -16         20.25         20.72         3.67 o                         
  -1   1  15          2.72          4.54         1.68 o                         
   1   1 -15          2.72          2.80         1.44 o                         
  -1   1  14         28.15         33.09         3.14 o                         
   1   1 -14         28.15         37.08         4.39 o                         
  -1   1  14         28.15         32.88         4.18 o                         
   1   1 -13         14.35         14.86         2.77 o                         
  -1   1  13         14.35         18.61         3.12 o                         
  -1   1  13         14.35         17.97         2.34 o                         
  -1   1  12         17.54         23.71         3.32 o                         
   1   1 -12         17.54         20.15         3.06 o                         
   1   1 -11          9.37         13.37         2.42 o                         
  -1   1  11          9.37          9.75         2.08 o                         
  -1   1  10         19.85         17.37         2.47 o                         
   1   1 -10         19.85         18.37         2.60 o                         
   1   1  -9          8.43         10.78         2.11 o                         
  -1   1   9          8.43         11.61         1.65 o                         
  -1   1   9          8.43         10.53         1.80 o                         
   1   1  -9          8.43          9.24         1.77 o                         
   1   1  -8         76.25         71.29         4.47 o                         
   1   1  -8         76.25         70.33         3.99 o                         
  -1   1   8         76.25         75.33         3.65 o                         
  -1   1   8         76.25         66.84         4.22 o                         
  -1   1   7        232.66        216.32         7.30 o                         
  -1   1   7        232.66        225.76         7.25 o                         
   1   1  -7        232.66        228.40         7.74 o                         
   1   1  -7        232.66        221.91         6.94 o                         
  -1   1   7        232.66        242.43         6.51 o                         
  -1   1   6        314.18        305.32         8.07 o                         
  -1   1   6        314.18        331.34         8.50 o                         
  -1   1   6        314.18        328.85         9.17 o                         
   1   1  -6        314.18        314.61         8.05 o                         
   1   1  -5        148.41        168.18         5.62 o                         
  -1   1   5        148.41        181.80         6.22 o                         
  -1   1   4        199.07        211.18         5.37 o                         
   1   1  -4        199.07        197.28         5.61 o                         
  -1   1   4        199.07        206.23         6.23 o                         
  -1   1   3        486.90        473.81         9.05 o                         
   1   1  -3        486.90        463.25         8.63 o                         
  -1   1   3        486.90        453.75         5.85 o                         
  -1   1   2        444.05        469.30         7.99 o                         
  -1   1   2        444.05        467.37         7.51 o                         
  -1   1   1        462.44        436.33         7.01 o                         
   1   1  -1        462.44        439.73         7.67 o                         
  -1   1   0       1893.59       1711.18        18.18 o                         
   1   1   0       1893.59       1730.99        19.87 o                         
  -1   1   0       1893.59       1714.58        21.04 o                         
   1   1   1       1211.94       1098.29        13.87 o                         
  -1   1  -1       1211.94       1101.54        15.20 o                         
  -1   1  -2       1315.75       1232.11        16.68 o                         
   1   1   2       1315.75       1202.72        15.59 o                         
   1   1   2       1315.75       1208.92        15.48 o                         
  -1   1  -3       1148.39       1158.28        16.41 o                         
   1   1   3       1148.39       1134.00        15.18 o                         
   1   1   3       1148.39       1166.47        15.52 o                         
   1   1   4       1165.47       1208.48        16.79 o                         
   1   1   4       1165.47       1187.09        15.97 o                         
   1   1   5        497.96        497.28         9.03 o                         
  -1   1  -5        497.96        492.60         8.61 o                         
   1   1   5        497.96        509.72        10.05 o                         
   1   1   6        183.79        195.32         6.72 o                         
  -1   1  -6        183.79        179.30         3.84 o                         
  -1   1  -6        183.79        191.50         5.47 o                         
   1   1   6        183.79        195.00         6.39 o                         
   1   1   7          7.22          5.65         1.24 o                         
  -1   1  -7          7.22          8.37         0.89 o                         
   1   1   7          7.22          8.81         1.73 o                         
  -1   1  -7          7.22          9.38         1.45 o                         
   1   1   8          2.15          3.01         1.06 o                         
   1   1   8          2.15          3.25         1.14 o                         
  -1   1  -8          2.15          4.65         1.25 o                         
  -1   1  -8          2.15          2.77         0.61 o                         
  -1   1  -8          2.15          3.97         0.98 o                         
   1   1   9         29.62         32.89         3.13 o                         
  -1   1  -9         29.62         32.03         2.00 o                         
   1   1   9         29.62         30.62         3.27 o                         
  -1   1  -9         29.62         31.99         2.79 o                         
  -1   1 -10         41.20         36.19         2.30 o                         
   1   1  10         41.20         46.83         3.83 o                         
  -1   1 -10         41.20         47.34         3.52 o                         
   1   1  10         41.20         41.79         3.91 o                         
  -1   1 -11        108.94        107.46         5.82 o                         
   1   1  11        108.94        113.59         6.28 o                         
   1   1  11        108.94        109.27         6.58 o                         
  -1   1 -11        108.94        101.43         5.46 o                         
  -1   1 -12        121.32        133.18         6.84 o                         
  -1   1 -12        121.32        122.05         6.14 o                         
   1   1  12        121.32        114.77         7.05 o                         
   1   1  12        121.32        130.22         6.93 o                         
  -1   1 -13         14.02         16.82         2.63 o                         
  -1   1 -13         14.02         17.52         2.49 o                         
   1   1  13         14.02         12.18         2.51 o                         
   1   1  13         14.02         17.26         2.74 o                         
   1   1  14          8.04         11.25         2.30 o                         
   1   1  14          8.04          6.17         1.87 o                         
  -1   1 -14          8.04          6.76         1.46 o                         
  -1   1 -14          8.04          7.98         1.69 o                         
  -1   1 -15          4.44          7.49         1.97 o                         
   1   1  15          4.44          4.96         1.90 o                         
   1   1  15          4.44          5.47         1.86 o                         
   1   2 -16          0.89          3.02         1.26 o                         
  -1   2  15         31.12         35.06         3.59 o                         
   1   2 -15         31.12         30.82         4.17 o                         
  -1   2  14         25.66         22.05         3.59 o                         
   1   2 -14         25.66         24.66         3.56 o                         
  -1   2  14         25.66         21.76         2.81 o                         
  -1   2  13         50.63         48.44         4.04 o                         
  -1   2  13         50.63         49.80         5.01 o                         
   1   2 -13         50.63         49.60         4.90 o                         
   1   2 -12         16.92         12.54         2.38 o                         
  -1   2  12         16.92         15.57         2.70 o                         
  -1   2  12         16.92         15.94         2.30 o                         
  -1   2  11         75.92         70.88         5.33 o                         
  -1   2  11         75.92         78.19         4.73 o                         
   1   2 -11         75.92         70.17         5.53 o                         
  -1   2  10         62.89         55.80         4.56 o                         
   1   2 -10         62.89         63.26         5.03 o                         
   1   2 -10         62.89         59.84         4.79 o                         
   1   2  -9        103.52         96.67         5.92 o                         
  -1   2   9        103.52         99.36         5.64 o                         
   1   2  -9        103.52        104.33         5.98 o                         
   1   2  -9        103.52        104.29         5.58 o                         
   1   2  -8        211.82        221.01         8.41 o                         
   1   2  -8        211.82        206.21         7.13 o                         
  -1   2   8        211.82        203.09         7.72 o                         
   1   2  -7        144.08        136.53         5.51 o                         
  -1   2   7        144.08        134.27         5.82 o                         
  -1   2   6          4.74          8.83         1.63 o                         
  -1   2   6          4.74          5.06         1.39 o                         
  -1   2   6          4.74          9.09         1.54 o                         
   1   2  -6          4.74          7.45         1.36 o                         
   1   2  -6          4.74          6.45         1.14 o                         
   1   2  -5        260.52        270.95         7.38 o                         
  -1   2   5        260.52        296.40         7.57 o                         
  -1   2   5        260.52        282.33         8.28 o                         
  -1   2   5        260.52        278.34         7.75 o                         
  -1   2   4        176.48        194.04         5.87 o                         
  -1   2   4        176.48        196.79         6.36 o                         
   1   2  -4        176.48        188.20         5.84 o                         
  -1   2   3        654.53        663.93        12.01 o                         
   1   2  -3        654.53        640.93        11.68 o                         
  -1   2   2        336.28        347.69         7.49 o                         
   1   2  -2        336.28        345.48         5.79 o                         
   1   2  -2        336.28        339.09         7.56 o                         
  -1   2   1        128.13        139.20         3.71 o                         
   1   2  -1        128.13        127.81         4.26 o                         
   1   2  -1        128.13        141.79         3.69 o                         
  -1   2   1        128.13        135.46         4.04 o                         
  -1   2   0        436.36        429.17         5.85 o                         
  -1   2   0        436.36        416.84         7.14 o                         
  -1   2   0        436.36        407.01         8.94 o                         
   1   2   0        436.36        411.41         8.07 o                         
   1   2   0        436.36        428.77         7.56 o                         
   1   2   0        436.36        404.21         6.22 o                         
  -1   2   0        436.36        432.13         7.10 o                         
  -1   2  -1       1150.39       1157.13        14.83 o                         
  -1   2  -1       1150.39       1114.75        17.02 o                         
   1   2   1       1150.39       1115.52        15.71 o                         
   1   2   2       1015.80        980.20        15.00 o                         
   1   2   2       1015.80        987.36        14.05 o                         
  -1   2  -2       1015.80        963.47        15.65 o                         
   1   2   3        122.49        127.11         4.17 o                         
  -1   2  -3        122.49        128.78         5.13 o                         
   1   2   3        122.49        130.35         4.68 o                         
  -1   2  -3        122.49        113.04         2.51 o                         
  -1   2  -4        118.63        127.97         5.39 o                         
   1   2   4        118.63        124.30         4.15 o                         
  -1   2  -4        118.63        119.58         2.95 o                         
   1   2   4        118.63        122.67         4.93 o                         
  -1   2  -4        118.63        126.25         3.29 o                         
   1   2   5         64.90         68.75         3.86 o                         
  -1   2  -5         64.90         61.31         2.11 o                         
  -1   2  -5         64.90         64.32         2.67 o                         
   1   2   5         64.90         65.39         3.02 o                         
  -1   2  -5         64.90         63.20         2.89 o                         
  -1   2  -6          2.88          5.22         1.10 o                         
   1   2   6          2.88          5.75         1.58 o                         
  -1   2  -6          2.88          5.80         0.80 o                         
   1   2   6          2.88          4.43         0.93 o                         
  -1   2  -7         21.38         26.96         2.32 o                         
  -1   2  -7         21.38         22.59         2.24 o                         
  -1   2  -7         21.38         22.78         1.48 o                         
   1   2   7         21.38         24.42         2.75 o                         
   1   2   7         21.38         19.29         1.76 o                         
  -1   2  -8         21.25         25.71         2.56 o                         
  -1   2  -8         21.25         23.90         1.68 o                         
   1   2   8         21.25         26.03         3.35 o                         
  -1   2  -9         54.42         50.54         2.50 o                         
   1   2   9         54.42         58.67         4.56 o                         
   1   2   9         54.42         62.13         4.45 o                         
   1   2  10          3.05          6.14         2.19 o                         
   1   2  10          3.05          4.24         1.63 o                         
  -1   2 -10          3.05          4.98         0.91 o                         
   1   2  11          9.26         12.88         2.27 o                         
  -1   2 -11          9.26          9.23         1.83 o                         
   1   2  11          9.26         11.15         2.31 o                         
   1   2  12          8.38          7.04         1.92 o                         
  -1   2 -12          8.38          8.17         1.87 o                         
  -1   2 -12          8.38          7.92         1.95 o                         
   1   2  12          8.38          8.28         2.15 o                         
  -1   2 -13         21.09         21.58         2.95 o                         
   1   2  13         21.09         19.19         3.20 o                         
   1   2  13         21.09         25.14         3.41 o                         
  -1   2 -13         21.09         24.34         3.11 o                         
   1   2  14          1.01          5.51         1.86 o                         
  -1   2 -14          1.01          3.09         1.27 o                         
   1   2  14          1.01          1.52         1.44 o                         
  -1   2 -14          1.01          3.37         1.45 o                         
   1   2  15         13.39         13.75         2.61 o                         
  -1   2 -15         13.39         14.49         2.53 o                         
   1   2  16          4.31          6.08         1.97 o                         
   1   3 -16          5.88          2.53         1.66 o                         
  -1   3  15         19.77         22.43         3.16 o                         
   1   3 -15         19.77         16.24         3.15 o                         
  -1   3  14          3.40          4.33         1.72 o                         
   1   3 -14          3.40          1.95         1.02 o                         
  -1   3  14          3.40          3.84         1.42 o                         
  -1   3  13          4.03          1.22         0.92 o                         
  -1   3  13          4.03          5.67         1.48 o                         
   1   3 -13          4.03          4.14         1.64 o                         
  -1   3  12          5.65          7.30         1.69 o                         
   1   3 -12          5.65          5.51         1.91 o                         
  -1   3  12          5.65          5.55         1.82 o                         
   1   3 -12          5.65          6.65         1.98 o                         
  -1   3  11         76.78         86.94         6.16 o                         
   1   3 -11         76.78         80.45         5.99 o                         
  -1   3  11         76.78         84.98         5.43 o                         
   1   3 -11         76.78         77.44         6.03 o                         
  -1   3  10        158.00        153.33         7.06 o                         
   1   3 -10        158.00        148.41         7.88 o                         
  -1   3  10        158.00        152.57         7.68 o                         
   1   3 -10        158.00        156.70         8.10 o                         
   1   3  -9         14.89         14.56         2.44 o                         
   1   3  -9         14.89         13.71         2.15 o                         
  -1   3   9         14.89         18.23         2.39 o                         
  -1   3   9         14.89         16.52         2.48 o                         
   1   3  -9         14.89         12.10         2.19 o                         
  -1   3   8         38.00         38.97         3.30 o                         
   1   3  -8         38.00         43.83         3.90 o                         
  -1   3   8         38.00         37.23         3.52 o                         
  -1   3   7         47.08         47.34         3.82 o                         
   1   3  -6         22.03         21.08         2.38 o                         
  -1   3   6         22.03         22.80         2.92 o                         
   1   3  -5        124.94        130.11         5.37 o                         
  -1   3   5        124.94        132.81         5.50 o                         
   1   3  -5        124.94        128.11         5.30 o                         
  -1   3   4         39.02         44.36         3.32 o                         
   1   3  -4         39.02         37.44         2.98 o                         
   1   3  -4         39.02         44.08         3.27 o                         
  -1   3   3        338.59        356.40         9.03 o                         
  -1   3   3        338.59        366.81         8.34 o                         
   1   3  -3        338.59        355.04         8.85 o                         
   1   3  -2        612.23        616.74        10.16 o                         
  -1   3   2        612.23        632.20        11.93 o                         
  -1   3   2        612.23        634.59        10.65 o                         
   1   3  -2        612.23        607.61        11.86 o                         
   1   3  -1        167.45        172.76         4.96 o                         
  -1   3   1        167.45        184.50         5.58 o                         
   1   3  -1        167.45        187.17         5.16 o                         
   1   3  -1        167.45        178.27         5.84 o                         
  -1   3   1        167.45        180.08         5.43 o                         
  -1   3   0        152.65        171.26         5.07 o                         
  -1   3   0        152.65        165.45         6.18 o                         
   1   3   0        152.65        161.59         4.47 o                         
  -1   3   0        152.65        173.58         5.24 o                         
   1   3   0        152.65        171.90         5.62 o                         
   1   3   0        152.65        182.89         5.35 o                         
   1   3   1        420.82        467.65         9.47 o                         
  -1   3  -1        420.82        447.84         9.09 o                         
  -1   3  -1        420.82        429.23        10.42 o                         
   1   3   1        420.82        410.11         7.48 o                         
   1   3   1        420.82        441.10         9.55 o                         
  -1   3  -2        449.78        449.06        10.80 o                         
  -1   3  -2        449.78        427.40         6.32 o                         
  -1   3  -3        963.25        912.25        11.42 o                         
   1   3   3        963.24        966.48        16.78 o                         
  -1   3  -3        963.25        961.77        17.42 o                         
  -1   3  -4         99.91        101.19         2.85 o                         
   1   3   4         99.91        108.06         4.20 o                         
  -1   3  -4         99.91        109.02         5.61 o                         
   1   3   4         99.91        118.29         5.32 o                         
  -1   3  -4         99.91        111.88         5.01 o                         
  -1   3  -5        256.84        256.31         5.83 o                         
  -1   3  -5        256.84        249.49         5.46 o                         
   1   3   5        256.84        254.79         6.76 o                         
   1   3   6         85.87         78.15         3.63 o                         
  -1   3  -6         85.87         79.28         3.25 o                         
  -1   3  -6         85.87         81.65         3.11 o                         
   1   3   7          1.59          1.46         0.62 o                         
  -1   3  -7          1.59          1.57         0.58 o                         
  -1   3  -7          1.59          3.25         1.00 o                         
  -1   3  -7          1.59          2.29         0.99 o                         
  -1   3  -7          1.59          4.06         1.57 o                         
  -1   3  -8         23.32         22.93         2.15 o                         
  -1   3  -8         23.32         18.32         1.53 o                         
   1   3   8         23.32         18.16         2.75 o                         
  -1   3  -8         23.32         21.18         2.86 o                         
   1   3   8         23.32         24.51         2.89 o                         
   1   3   8         23.32         18.30         1.78 o                         
  -1   3  -9         19.16         19.38         1.68 o                         
   1   3   9         19.16         17.19         1.74 o                         
  -1   3  -9         19.16         34.25         4.34 o                         
   1   3   9         19.16         20.40         3.22 o                         
   1   3   9         19.16         30.88         3.61 o                         
   1   3  10        163.50        165.33         8.68 o                         
   1   3  10        163.50        164.70         8.02 o                         
   1   3  11          9.11         14.24         2.55 o                         
   1   3  11          9.11         11.51         2.59 o                         
  -1   3 -11          9.11         10.14         1.86 o                         
   1   3  12          5.91          6.67         1.96 o                         
  -1   3 -12          5.91          6.62         1.62 o                         
   1   3  12          5.91          6.99         2.14 o                         
   1   3  13          4.00          5.91         1.73 o                         
   1   3  13          4.00          5.72         2.06 o                         
  -1   3 -13          4.00          4.66         1.33 o                         
  -1   3 -14         22.91         22.99         3.24 o                         
  -1   3 -14         22.91         26.37         3.54 o                         
   1   3  14         22.91         26.78         3.68 o                         
   1   3  15          3.36          5.28         1.69 o                         
  -1   3 -15          3.36          5.55         1.96 o                         
  -1   4  15          2.96          2.64         1.03 o                         
   1   4 -15          2.96          4.38         1.86 o                         
   1   4 -14          2.69          0.11         0.87 o                         
  -1   4  14          2.69          2.09         1.15 o                         
   1   4 -13         23.04         25.11         3.73 o                         
   1   4 -13         23.04         25.89         3.81 o                         
  -1   4  13         23.04         23.23         3.60 o                         
  -1   4  13         23.04         23.10         3.21 o                         
   1   4 -12          0.22         -0.10         1.16 o                         
  -1   4  12          0.22         -0.20         0.69 o                         
   1   4 -12          0.22          0.44         0.73 o                         
  -1   4  12          0.22          2.23         1.28 o                         
   1   4 -11          9.12          7.03         2.08 o                         
   1   4 -11          9.12          7.08         1.94 o                         
  -1   4  11          9.12         10.01         2.03 o                         
  -1   4  11          9.12         11.04         2.55 o                         
   1   4 -10        178.02        159.82         8.42 o                         
  -1   4  10        178.02        166.44         8.65 o                         
   1   4 -10        178.02        173.07         8.99 o                         
  -1   4  10        178.02        176.78         8.19 o                         
   1   4  -9         77.73         83.83         5.98 o                         
  -1   4   9         77.73         83.67         5.44 o                         
  -1   4   9         77.73         84.24         5.77 o                         
   1   4  -9         77.73         74.30         4.98 o                         
   1   4  -8        190.70        187.50         7.75 o                         
   1   4  -8        190.70        194.97         8.87 o                         
  -1   4   8        190.70        201.77         8.26 o                         
  -1   4   8        190.70        195.96         8.46 o                         
   1   4  -7         39.56         39.16         3.82 o                         
  -1   4   7         39.56         30.00         1.42 o                         
  -1   4   7         39.56         36.36         3.53 o                         
  -1   4   7         39.56         41.77         3.70 o                         
  -1   4   6         89.36         89.99         5.24 o                         
  -1   4   6         89.36         88.22         5.03 o                         
  -1   4   5        110.61        111.57         5.43 o                         
   1   4  -4         44.68         40.29         3.17 o                         
  -1   4   4         44.68         47.46         3.33 o                         
  -1   4   3         43.28         50.81         3.42 o                         
   1   4  -3         43.28         46.32         3.23 o                         
   1   4  -3         43.28         45.24         3.33 o                         
  -1   4   2         35.24         34.09         2.82 o                         
  -1   4   2         35.24         38.74         3.02 o                         
   1   4  -2         35.24         37.83         2.68 o                         
   1   4  -2         35.24         37.69         2.93 o                         
   1   4  -2         35.24         34.38         2.67 o                         
  -1   4   1        156.01        144.68         6.46 o                         
   1   4  -1        156.01        156.07         5.45 o                         
   1   4  -1        156.01        145.77         5.24 o                         
   1   4  -1        156.01        144.70         5.80 o                         
  -1   4   1        156.01        153.37         5.72 o                         
  -1   4   0         72.39         70.17         4.44 o                         
   1   4   0         72.39         80.23         4.05 o                         
  -1   4   0         72.39         72.56         3.90 o                         
   1   4   0         72.39         67.84         3.42 o                         
   1   4   0         72.39         67.00         3.97 o                         
  -1   4   0         72.39         74.26         3.77 o                         
   1   4   1         84.51         76.40         3.50 o                         
   1   4   1         84.51         89.60         4.42 o                         
  -1   4  -1         84.51         82.65         4.89 o                         
  -1   4  -1         84.51         85.31         4.28 o                         
  -1   4  -2        272.32        291.69         8.30 o                         
  -1   4  -2        272.32        275.24         5.74 o                         
  -1   4  -3         85.52         95.16         3.01 o                         
  -1   4  -4         81.88         85.73         2.95 o                         
  -1   4  -5         81.70         76.29         2.94 o                         
   1   4   5         81.70         73.48         3.76 o                         
  -1   4  -6         49.74         54.56         3.05 o                         
  -1   4  -6         49.74         58.85         4.34 o                         
   1   4   6         49.74         52.88         3.19 o                         
  -1   4  -6         49.74         51.53         2.60 o                         
  -1   4  -7         89.40         90.52         3.99 o                         
   1   4   7         89.40         85.67         4.10 o                         
  -1   4  -7         89.40        105.26         6.37 o                         
  -1   4  -7         89.40         90.84         3.93 o                         
   1   4   7         89.40        102.13         5.98 o                         
   1   4   8         52.53         48.66         3.04 o                         
  -1   4  -8         52.53         63.99         5.30 o                         
   1   4   8         52.53         67.36         4.98 o                         
  -1   4  -8         52.53         52.63         3.01 o                         
  -1   4  -8         52.53         55.52         3.25 o                         
  -1   4  -9         21.06         26.83         3.79 o                         
   1   4   9         21.06         26.08         3.93 o                         
   1   4   9         21.06         37.36         4.21 o                         
   1   4  10         15.56         23.85         3.27 o                         
  -1   4 -10         15.56         15.10         2.42 o                         
  -1   4 -10         15.56         20.14         3.49 o                         
   1   4  10         15.56         18.25         3.25 o                         
   1   4  11         12.03         11.49         2.58 o                         
  -1   4 -11         12.03         13.88         2.30 o                         
   1   4  11         12.03         15.22         2.69 o                         
   1   4  12         23.17         22.56         3.39 o                         
  -1   4 -12         23.17         23.80         3.09 o                         
   1   4  12         23.17         26.45         3.95 o                         
   1   4  13          7.07         10.36         2.41 o                         
  -1   4 -13          7.07          7.92         1.90 o                         
   1   4  14         16.77         17.72         3.08 o                         
  -1   4 -15         23.45         21.64         3.58 o                         
   1   4  15         23.45         29.59         4.16 o                         
   1   5 -15         12.77         13.33         3.32 o                         
   1   5 -15         12.77         16.23         3.63 o                         
  -1   5  15         12.77         11.73         2.63 o                         
   1   5 -14         10.06         12.27         3.04 o                         
   1   5 -14         10.06         11.34         2.80 o                         
  -1   5  14         10.06         12.04         2.59 o                         
   1   5 -13          1.28          0.16         0.94 o                         
   1   5 -13          1.28          0.21         0.88 o                         
  -1   5  13          1.28          1.81         1.03 o                         
  -1   5  12         12.40         12.97         2.57 o                         
   1   5 -12         12.40         15.32         3.21 o                         
  -1   5  12         12.40         11.54         2.77 o                         
   1   5 -12         12.40         11.49         2.47 o                         
   1   5 -11         20.62         14.32         2.86 o                         
  -1   5  11         20.62         17.71         3.12 o                         
   1   5 -11         20.62         16.97         3.11 o                         
  -1   5  11         20.62         20.73         3.20 o                         
  -1   5  10          0.24          2.93         1.48 o                         
   1   5 -10          0.24          2.57         1.27 o                         
  -1   5  10          0.24          2.03         1.35 o                         
  -1   5   9        122.10        118.64         7.23 o                         
   1   5  -9        122.10        123.43         7.68 o                         
  -1   5   9        122.10        131.88         7.45 o                         
   1   5  -8         77.11         64.57         4.67 o                         
   1   5  -8         77.11         71.37         5.67 o                         
  -1   5   8         77.11         68.86         5.23 o                         
  -1   5   8         77.11         59.73         4.90 o                         
   1   5  -7         69.34         75.15         5.61 o                         
   1   5  -7         69.34         67.15         4.58 o                         
  -1   5   7         69.34         76.26         5.31 o                         
  -1   5   7         69.34         66.53         4.91 o                         
  -1   5   6         22.34         23.75         3.05 o                         
   1   5  -6         22.34         25.49         3.30 o                         
   1   5  -5         68.17         73.14         5.24 o                         
  -1   5   5         68.17         70.43         4.63 o                         
  -1   5   4         48.98         43.11         3.45 o                         
   1   5  -2        273.64        269.67         8.57 o                         
   1   5  -1         11.80         11.35         1.78 o                         
   1   5  -1         11.80         11.93         1.71 o                         
   1   5   0         28.77         32.04         2.84 o                         
   1   5   0         28.77         26.03         2.45 o                         
   1   5   1         92.57         85.04         4.34 o                         
   1   5   1         92.57         99.25         5.09 o                         
  -1   5  -2         17.92         22.71         1.83 o                         
   1   5   2         17.92         25.36         2.67 o                         
   1   5   3         24.70         29.26         3.01 o                         
  -1   5  -3         24.70         24.79         1.82 o                         
  -1   5  -4          9.82          7.45         0.97 o                         
  -1   5  -4          9.82         13.07         2.21 o                         
   1   5   4          9.82         10.71         2.29 o                         
   1   5   5        109.20        118.15         6.26 o                         
  -1   5  -5        109.20        108.04         3.90 o                         
  -1   5  -5        109.20        124.55         6.65 o                         
  -1   5  -6         10.84         13.83         1.47 o                         
  -1   5  -6         10.84         17.83         2.91 o                         
   1   5   6         10.84         14.07         1.81 o                         
   1   5   7          5.76          4.66         1.03 o                         
   1   5   7          5.76          8.93         2.23 o                         
  -1   5  -7          5.76          9.31         2.21 o                         
  -1   5  -7          5.76          7.47         1.25 o                         
   1   5   8         71.96         90.97         6.22 o                         
  -1   5  -8         71.96         85.06         6.15 o                         
  -1   5  -8         71.96         83.86         4.05 o                         
   1   5   9         21.04         22.87         3.38 o                         
  -1   5  -9         21.04         19.74         2.64 o                         
  -1   5  -9         21.04         26.31         3.63 o                         
   1   5   9         21.04         26.12         3.38 o                         
   1   5  10         10.95         10.75         2.83 o                         
   1   5  10         10.95         14.34         2.80 o                         
  -1   5 -10         10.95         13.52         2.83 o                         
  -1   5 -10         10.95          9.65         2.03 o                         
   1   5  11          2.36          3.50         1.63 o                         
  -1   5 -11          2.36          4.53         2.15 o                         
  -1   5 -11          2.36          1.43         0.98 o                         
   1   5  11          2.36          3.49         1.80 o                         
  -1   5 -12          1.71          0.53         0.80 o                         
  -1   5 -12          1.71         -0.62         1.02 o                         
   1   5  12          1.71          1.24         1.17 o                         
   1   5  13         12.58         16.76         3.05 o                         
   1   5  14          1.48          1.49         1.25 o                         
  -1   6  14         25.04         31.53         4.39 o                         
   1   6 -14         25.04         32.26         4.98 o                         
   1   6 -14         25.04         24.80         4.10 o                         
   1   6 -13         23.25         21.49         3.87 o                         
  -1   6  13         23.25         23.62         3.81 o                         
   1   6 -13         23.25         15.07         3.31 o                         
   1   6 -12          0.59         -1.50         1.54 o                         
  -1   6  12          0.59          1.22         0.81 o                         
   1   6 -12          0.59          0.16         1.05 o                         
   1   6 -11          2.73          0.84         0.93 o                         
  -1   6  11          2.73          3.34         1.57 o                         
  -1   6  11          2.73          4.51         1.67 o                         
  -1   6  10         28.83         31.59         3.96 o                         
   1   6 -10         28.83         32.30         4.32 o                         
  -1   6  10         28.83         29.37         3.93 o                         
  -1   6   9         10.13         12.16         2.67 o                         
   1   6  -9         10.13         14.70         3.00 o                         
  -1   6   9         10.13         11.21         2.38 o                         
  -1   6   8         73.49         64.23         5.31 o                         
   1   6  -8         73.49         70.51         5.98 o                         
   1   6  -7         85.47         73.56         5.09 o                         
  -1   6   7         85.47         79.14         5.69 o                         
  -1   6   6          3.67          3.32         1.68 o                         
   1   6  -6          3.67          4.19         1.39 o                         
   1   6  -6          3.67          3.41         1.22 o                         
   1   6  -5         22.47         26.28         3.52 o                         
   1   6  -5         22.47         22.26         2.75 o                         
  -1   6   5         22.47         26.94         3.14 o                         
   1   6  -4        157.71        157.94         8.32 o                         
  -1   6   4        157.71        158.66         6.97 o                         
   1   6  -4        157.71        139.88         6.99 o                         
  -1   6   4        157.71        173.00         8.37 o                         
   1   6  -3        109.51        117.01         7.18 o                         
  -1   6   3        109.51        126.84         7.04 o                         
   1   6  -3        109.51        107.28         6.02 o                         
   1   6  -2        106.35        116.53         7.07 o                         
  -1   6   2        106.35        113.65         6.53 o                         
   1   6  -1         68.34         72.27         5.49 o                         
  -1   6   1         68.34         78.41         5.26 o                         
   1   6   0         64.72         61.71         4.24 o                         
   1   6   0         64.72         61.02         5.05 o                         
   1   6   0         64.72         68.87         4.75 o                         
  -1   6  -1         68.21         62.50         4.76 o                         
   1   6   1         68.21         63.55         5.16 o                         
   1   6   1         68.21         66.18         4.67 o                         
   1   6   2         35.69         35.56         3.94 o                         
  -1   6  -2         35.69         37.45         3.70 o                         
   1   6   2         35.69         37.24         3.60 o                         
  -1   6  -3         63.41         70.62         5.10 o                         
   1   6   3         63.41         65.71         4.84 o                         
  -1   6  -3         63.41         55.20         3.16 o                         
  -1   6  -4         63.28         66.15         5.22 o                         
  -1   6  -4         63.28         54.37         3.00 o                         
   1   6   4         63.28         57.71         4.60 o                         
  -1   6  -5         50.59         39.85         2.53 o                         
   1   6   5         50.59         40.40         4.00 o                         
  -1   6  -5         50.59         46.48         4.43 o                         
   1   6   6          7.22         11.41         2.62 o                         
  -1   6  -6          7.22          6.02         2.80 o                         
  -1   6  -6          7.22          5.46         1.11 o                         
  -1   6  -7          0.99          4.82         2.49 o                         
   1   6   7          0.99          5.47         2.25 o                         
  -1   6  -8         62.00         57.82         5.31 o                         
   1   6   8         62.00         58.22         5.20 o                         
   1   6   9          5.12          8.97         2.42 o                         
   1   6   9          5.12          5.15         2.03 o                         
  -1   6  -9          5.12         11.88         3.22 o                         
   1   6  10          9.98          7.15         1.98 o                         
   1   6  10          9.98         10.23         2.65 o                         
  -1   6 -10          9.98          7.88         1.83 o                         
  -1   6 -10          9.98          8.26         2.24 o                         
   1   6  11          2.93          1.52         0.96 o                         
  -1   6 -11          2.93          2.25         1.43 o                         
  -1   6 -12         10.92         11.67         3.13 o                         
   1   6  12         10.92         16.41         3.24 o                         
   1   6  13         10.80         11.46         2.90 o                         
  -1   6 -13         10.80         15.53         3.64 o                         
   1   7 -12         12.09         10.27         2.65 o                         
   1   7 -12         12.09          9.56         2.84 o                         
   1   7 -11          5.40          7.14         2.53 o                         
  -1   7  10         11.90          9.09         2.29 o                         
   1   7 -10         11.90         12.49         2.88 o                         
  -1   7   9         17.64         14.67         2.88 o                         
   1   7  -9         17.64         16.67         3.18 o                         
  -1   7   8          7.77          8.78         2.26 o                         
   1   7  -8          7.77         10.79         2.67 o                         
   1   7  -7         11.40          7.92         2.48 o                         
  -1   7   7         11.40          8.95         1.98 o                         
   1   7  -6         10.49         12.40         2.65 o                         
  -1   7   6         10.49          9.85         2.25 o                         
  -1   7   5          7.01          9.76         2.20 o                         
   1   7  -5          7.01          6.28         1.89 o                         
  -1   7   5          7.01          4.08         1.60 o                         
   1   7  -4        126.14        136.92         8.45 o                         
  -1   7   4        126.14        135.26         8.34 o                         
  -1   7   4        126.14        120.17         6.50 o                         
   1   7  -3         12.81         13.90         2.91 o                         
  -1   7   3         12.81         16.69         3.17 o                         
  -1   7   2         25.51         17.93         2.91 o                         
   1   7  -2         25.51         22.24         3.45 o                         
  -1   7   1         44.10         48.01         4.47 o                         
   1   7  -1         44.10         42.85         4.61 o                         
   1   7   0          9.33          9.00         2.31 o                         
  -1   7   0          9.33          9.35         1.98 o                         
  -1   7  -1         22.83         16.09         2.73 o                         
   1   7   1         22.83         14.33         2.58 o                         
   1   7   1         22.83         20.49         2.90 o                         
  -1   7  -2        103.59         89.82         4.63 o                         
  -1   7  -2        103.59        107.52         6.78 o                         
   1   7   2        103.59        111.12         7.74 o                         
   1   7   2        103.59         94.04         6.15 o                         
   1   7   3         42.76         49.97         5.20 o                         
  -1   7  -3         42.76         42.75         4.31 o                         
   1   7   3         42.76         43.56         4.32 o                         
  -1   7  -3         42.76         34.48         2.77 o                         
  -1   7  -4         16.50         15.49         2.75 o                         
   1   7   4         16.50         16.19         3.06 o                         
   1   7   4         16.50         18.93         2.91 o                         
  -1   7  -5         12.45         16.51         2.84 o                         
   1   7   5         12.45          9.83         2.23 o                         
   1   7   6         10.89         11.29         2.37 o                         
  -1   7  -6         10.89         12.10         2.64 o                         
   1   7   7         55.01         51.48         4.96 o                         
  -1   7  -7         55.01         61.49         5.92 o                         
  -1   7  -8          1.18          4.15         2.12 o                         
   1   7   8          1.18          1.37         1.46 o                         
  -1   7  -9         45.68         46.51         5.51 o                         
   1   7   9         45.68         44.27         4.96 o                         
   1   7   9         45.68         42.16         5.24 o                         
   1   7  10          5.06          4.51         1.65 o                         
  -1   7 -10          5.06          6.49         2.44 o                         
   1   7  11          3.39          3.01         1.40 o                         
  -1   7 -11          3.39          2.17         1.55 o                         
   1   7  12          4.14          5.72         2.05 o                         
  -1   7 -12          4.14          2.28         1.21 o                         
   1   8 -11          0.43          0.08         1.06 o                         
   1   8 -10          0.76          4.95         2.24 o                         
   1   8  -9         13.18         15.79         3.52 o                         
  -1   8   8          1.01          1.68         1.23 o                         
   1   8  -8          1.01         -1.30         1.30 o                         
   1   8  -7         19.01         18.92         3.74 o                         
  -1   8   7         19.01         23.59         4.02 o                         
  -1   8   7         19.01         17.66         3.10 o                         
  -1   8   6         42.51         41.81         5.24 o                         
  -1   8   6         42.51         39.01         4.33 o                         
   1   8  -6         42.51         41.24         5.03 o                         
   1   8  -5         26.65         29.65         4.42 o                         
  -1   8   5         26.65         28.18         4.10 o                         
  -1   8   5         26.65         22.66         3.22 o                         
   1   8  -4         76.97         82.98         7.06 o                         
  -1   8   4         76.97         86.04         7.05 o                         
  -1   8   4         76.97         76.61         5.61 o                         
  -1   8   3         10.06         10.86         2.54 o                         
   1   8  -3         10.06          8.58         2.59 o                         
   1   8  -2          6.20          5.48         1.95 o                         
  -1   8   2          6.20          5.33         1.94 o                         
  -1   8   1          2.20          0.03         1.07 o                         
   1   8  -1          2.20          2.30         1.35 o                         
   1   8   0          6.35          4.97         1.71 o                         
  -1   8   0          6.35          4.17         1.20 o                         
  -1   8  -1         23.85         25.26         3.56 o                         
   1   8   1         23.85         21.17         3.66 o                         
  -1   8  -2          6.04          6.37         2.01 o                         
   1   8   2          6.04          4.42         1.66 o                         
   1   8   2          6.04          4.70         2.07 o                         
  -1   8  -3         30.03         34.41         4.85 o                         
   1   8   3         30.03         27.75         4.37 o                         
   1   8   3         30.03         31.02         3.94 o                         
  -1   8  -4         23.39         22.77         3.67 o                         
   1   8   4         23.39         27.91         4.38 o                         
   1   8   4         23.39         20.26         3.15 o                         
  -1   8  -5         15.20         17.88         3.43 o                         
   1   8   5         15.20         12.89         2.77 o                         
   1   8   5         15.20         14.34         3.72 o                         
  -1   8  -6         36.08         34.49         4.68 o                         
   1   8   6         36.08         31.62         4.14 o                         
   1   8   7          7.25          4.60         1.83 o                         
  -1   8  -7          7.25          9.50         2.86 o                         
  -1   8  -8          9.05          7.20         2.60 o                         
   1   8   8          9.05          6.14         2.00 o                         
  -1   8  -9         13.13         13.83         3.10 o                         
   1   8   9         13.13         14.48         2.95 o                         
   1   8  10          0.31          0.00         0.99 o                         
  -1   8 -10          0.31          3.31         1.71 o                         
   1   9  -8          4.03          0.71         1.28 o                         
  -1   9   8          4.03          5.02         2.14 o                         
  -1   9   7          3.74         -0.65         0.98 o                         
   1   9  -7          3.74          5.50         2.37 o                         
  -1   9   7          3.74          3.67         1.71 o                         
  -1   9   6         10.78          9.97         2.43 o                         
   1   9  -6         10.78          6.09         2.21 o                         
  -1   9   6         10.78         11.54         2.90 o                         
  -1   9   5          0.25         -0.95         0.95 o                         
   1   9  -5          0.25          0.34         1.22 o                         
  -1   9   5          0.25          2.20         1.90 o                         
   1   9  -4          1.58          2.32         2.19 o                         
  -1   9   4          1.58         -1.53         1.64 o                         
  -1   9   4          1.58          0.77         0.83 o                         
   1   9  -3         18.46         25.71         4.69 o                         
  -1   9   3         18.46         25.25         4.46 o                         
  -1   9   3         18.46         18.54         3.01 o                         
  -1   9   2          2.01          4.48         1.98 o                         
   1   9  -2          2.01          2.89         1.77 o                         
  -1   9   1         23.17         16.70         3.27 o                         
   1   9  -1         23.17         22.75         3.99 o                         
   1   9   0         13.79         10.01         2.72 o                         
  -1   9   0         13.79         13.75         3.00 o                         
  -1   9  -1         22.34         18.71         3.04 o                         
   1   9   1         22.34         20.86         3.89 o                         
  -1   9  -2         55.10         57.65         5.89 o                         
   1   9   2         55.10         62.97         6.83 o                         
  -1   9  -3         14.38         13.89         2.92 o                         
   1   9   3         14.38         14.81         3.37 o                         
  -1   9  -4         11.29         12.94         3.01 o                         
   1   9   4         11.29          8.84         2.82 o                         
  -1   9  -5          1.46          3.94         2.36 o                         
   1   9   5          1.46          1.32         1.66 o                         
   1   9   5          1.46          1.64         1.25 o                         
   1   9   6          1.44          3.80         2.07 o                         
  -1   9  -6          1.44          2.08         1.25 o                         
   1   9   6          1.44          0.59         0.99 o                         
  -1   9  -7          9.80         10.46         2.87 o                         
   1   9   7          9.80          9.77         2.87 o                         
   1   9   7          9.80          9.32         2.50 o                         
  -1   9  -8          4.54          1.40         2.03 o                         
   1   9   8          4.54          5.33         2.13 o                         
   1  10  -5          4.73          6.89         2.93 o                         
  -1  10   5          4.73          3.00         2.43 o                         
   1  10  -4          0.87         -0.31         1.18 o                         
  -1  10   4          0.87          1.52         1.49 o                         
   1  10  -3         18.96         16.96         3.61 o                         
  -1  10   3         18.96         19.92         3.89 o                         
   1  10  -2          7.42          2.54         1.78 o                         
  -1  10   2          7.42          6.72         2.28 o                         
  -1  10   1         21.39         24.16         4.29 o                         
   1  10  -1         21.39         23.99         4.43 o                         
   1  10   0          8.77         15.71         4.02 o                         
  -1  10   0          8.77          9.70         2.79 o                         
   1  10   1          6.31          8.70         2.80 o                         
  -1  10  -1          6.31          8.43         2.93 o                         
  -1  10  -2          2.92          4.98         2.44 o                         
   1  10   2          2.92          2.47         2.29 o                         
   1  10   3          1.89          3.29         1.99 o                         
  -1  10  -3          1.89          1.65         1.41 o                         
  -1  10  -4         16.88         20.00         3.90 o                         
   1  10   4         16.88         18.99         4.20 o                         
   2 -10  -4         25.97         33.15         4.91 o                         
   2 -10  -4         25.97         29.41         4.52 o                         
  -2 -10   4         25.97         30.70         4.81 o                         
   2 -10  -3         11.62          7.30         2.46 o                         
  -2 -10   3         11.62         11.79         3.12 o                         
   2 -10  -3         11.62         12.90         3.13 o                         
   2 -10  -2         19.92         22.53         4.08 o                         
   2 -10  -2         19.92         19.62         3.43 o                         
  -2 -10   2         19.92         24.65         4.24 o                         
   2 -10  -1          2.73          4.38         2.15 o                         
   2 -10  -1          2.73          1.46         1.04 o                         
  -2 -10   1          2.73          4.47         2.18 o                         
   2 -10   0          4.95          1.76         1.35 o                         
   2 -10   0          4.95          3.37         1.81 o                         
  -2 -10   0          4.95          1.16         0.96 o                         
  -2 -10  -1          9.36         13.15         3.25 o                         
   2 -10   1          9.36         10.52         2.89 o                         
   2 -10   2          6.25          6.50         1.98 o                         
  -2 -10  -2          6.25          8.78         2.77 o                         
   2  -9  -8         15.30         14.76         3.07 o                         
  -2  -9   8         15.30         13.26         3.04 o                         
   2  -9  -8         15.30         14.21         3.25 o                         
   2  -9  -7         14.24         12.43         2.95 o                         
   2  -9  -7         14.24          8.24         2.26 o                         
  -2  -9   7         14.24         16.27         3.28 o                         
   2  -9  -6          1.47          5.94         2.42 o                         
  -2  -9   6          1.47          2.84         1.95 o                         
   2  -9  -6          1.47          3.70         2.07 o                         
   2  -9  -5          7.30          9.48         2.72 o                         
   2  -9  -5          7.30          7.36         2.58 o                         
  -2  -9   5          7.30          6.90         2.42 o                         
   2  -9  -4          4.89         18.24         3.78 o                         
   2  -9  -4          4.89          9.33         2.65 o                         
  -2  -9   4          4.89         11.67         3.05 o                         
   2  -9  -3         10.67         17.45         3.43 o                         
  -2  -9   3         10.67         10.36         2.84 o                         
   2  -9  -3         10.67         11.74         2.68 o                         
  -2  -9   2          7.23         12.42         3.17 o                         
   2  -9  -2          7.23          7.41         2.64 o                         
   2  -9  -2          7.23          6.04         2.07 o                         
   2  -9  -1         14.17         11.48         3.03 o                         
   2  -9  -1         14.17         15.53         2.89 o                         
  -2  -9   1         14.17         14.34         3.09 o                         
   2  -9   0          5.50         10.67         2.89 o                         
  -2  -9   0          5.50          5.69         2.36 o                         
   2  -9   0          5.50          6.24         2.11 o                         
   2  -9   1         22.12         21.70         3.79 o                         
  -2  -9  -1         22.12         16.93         3.22 o                         
   2  -9   1         22.12         16.59         3.00 o                         
  -2  -9  -2          9.88         13.24         2.96 o                         
   2  -9   2          9.88          9.41         2.42 o                         
  -2  -9  -3         40.75         34.87         4.50 o                         
   2  -9   3         40.75         35.85         4.23 o                         
  -2  -9  -4         14.33         11.64         2.69 o                         
   2  -9   4         14.33         11.37         2.48 o                         
   2  -9   5         10.39         10.15         2.19 o                         
  -2  -9  -5         10.39          7.29         2.30 o                         
  -2  -9  -6          2.14          3.87         2.00 o                         
  -2  -9  -7          4.66          6.19         1.91 o                         
   2  -8 -10          7.04          4.27         2.03 o                         
  -2  -8  10          7.04          7.34         2.34 o                         
   2  -8  -9         14.83         12.47         2.76 o                         
  -2  -8   9         14.83         12.22         2.66 o                         
   2  -8  -8          2.48          4.39         1.70 o                         
  -2  -8   8          2.48          0.86         1.02 o                         
   2  -8  -7          9.64          7.52         1.91 o                         
  -2  -8   7          9.64          8.33         2.33 o                         
   2  -8  -6         19.26         29.84         4.50 o                         
  -2  -8   6         19.26         25.19         3.82 o                         
   2  -8  -5          1.74          7.45         2.52 o                         
  -2  -8   5          1.74          2.86         2.18 o                         
   2  -8  -4          7.66          7.84         2.38 o                         
   2  -8  -4          7.66          9.07         2.36 o                         
  -2  -8   4          7.66          7.37         2.10 o                         
   2  -8  -3         16.64         33.49         4.51 o                         
  -2  -8   3         16.64         27.55         4.20 o                         
   2  -8  -3         16.64         25.24         3.80 o                         
   2  -8  -2         11.31         15.81         3.31 o                         
  -2  -8   2         11.31         13.26         2.88 o                         
   2  -8  -2         11.31         14.52         2.91 o                         
   2  -8  -1         15.86         13.89         3.11 o                         
   2  -8  -1         15.86         17.27         3.23 o                         
  -2  -8   1         15.86         19.39         3.33 o                         
   2  -8   0         20.49         28.58         4.22 o                         
   2  -8   0         20.49         21.49         3.20 o                         
  -2  -8   0         20.49         21.24         3.55 o                         
   2  -8   1         13.73         17.19         3.19 o                         
  -2  -8  -1         13.73         17.11         3.07 o                         
   2  -8   1         13.73         10.85         2.31 o                         
   2  -8   2         40.60         41.95         4.89 o                         
   2  -8   2         40.60         41.48         4.16 o                         
  -2  -8  -2         40.60         40.76         4.76 o                         
  -2  -8  -3          5.18          2.71         1.49 o                         
   2  -8   3          5.18          3.84         1.33 o                         
  -2  -8  -4         22.44         19.03         3.36 o                         
   2  -8   4         22.44         18.25         2.70 o                         
  -2  -8  -5         24.91         25.91         3.73 o                         
   2  -8   5         24.91         23.03         3.06 o                         
  -2  -8  -6          1.68          2.07         1.36 o                         
   2  -8   6          1.68          2.25         0.93 o                         
  -2  -8  -7          0.66          0.28         1.11 o                         
  -2  -8  -8          0.39          2.65         1.22 o                         
  -2  -8  -9          2.40          2.95         1.61 o                         
   2  -7 -12          9.36          8.22         2.45 o                         
  -2  -7  12          9.36         10.46         2.82 o                         
   2  -7 -11         49.86         47.55         5.69 o                         
  -2  -7  11         49.86         54.28         5.55 o                         
   2  -7 -11         49.86         37.89         5.11 o                         
   2  -7 -10          2.81          1.24         1.07 o                         
   2  -7 -10          2.81          3.00         1.69 o                         
  -2  -7  10          2.81          2.95         1.82 o                         
   2  -7  -9         21.23         26.06         4.11 o                         
  -2  -7   9         21.23         21.13         3.37 o                         
  -2  -7   8         11.97         11.89         2.69 o                         
   2  -7  -8         11.97         15.09         3.07 o                         
   2  -7  -7         39.71         44.09         5.17 o                         
  -2  -7   7         39.71         37.08         4.50 o                         
   2  -7  -6         59.31         62.54         5.92 o                         
  -2  -7   6         59.31         60.39         5.53 o                         
   2  -7  -5         11.53         13.48         2.77 o                         
  -2  -7   5         11.53         16.75         2.97 o                         
   2  -7  -4         51.72         67.91         6.10 o                         
  -2  -7   4         51.72         48.74         5.10 o                         
   2  -7  -3        132.57        179.70         9.97 o                         
  -2  -7   3        132.57        152.62         9.18 o                         
   2  -7  -2          7.87          8.18         2.44 o                         
   2  -7  -2          7.87         10.14         2.56 o                         
  -2  -7   2          7.87         11.18         2.45 o                         
   2  -7  -1         51.06         62.01         5.74 o                         
   2  -7  -1         51.06         58.62         5.17 o                         
   2  -7   0        182.62        197.80        10.18 o                         
  -2  -7   0        182.62        175.73         8.92 o                         
   2  -7   0        182.62        168.33         8.21 o                         
   2  -7   1         13.59         15.20         2.85 o                         
   2  -7   1         13.59         12.80         2.27 o                         
  -2  -7  -1         13.59         14.07         2.79 o                         
   2  -7   2        182.56        207.57        10.62 o                         
  -2  -7  -2        182.56        199.48         9.49 o                         
  -2  -7  -3         53.16         65.76         5.53 o                         
   2  -7   3         53.16         55.57         4.41 o                         
   2  -7   4          9.15         12.54         2.10 o                         
  -2  -7  -4          9.15         12.35         2.43 o                         
   2  -7   5         19.16         21.60         2.67 o                         
  -2  -7  -5         19.16         27.15         3.81 o                         
  -2  -7  -6         24.55         32.81         3.94 o                         
   2  -7   6         24.55         25.53         2.95 o                         
   2  -7   7          6.51          8.27         1.67 o                         
  -2  -7  -7          6.51          9.77         2.30 o                         
  -2  -7  -8         18.02         14.70         2.79 o                         
  -2  -7  -9          9.06          9.03         2.20 o                         
  -2  -7 -10          1.63         14.60         2.87 o                         
  -2  -7 -11          1.52          4.35         1.66 o                         
   2  -6 -13          2.10          1.64         1.31 o                         
  -2  -6  13          2.10          0.98         1.05 o                         
   2  -6 -12         21.54         22.90         3.90 o                         
  -2  -6  12         21.54         19.97         3.26 o                         
   2  -6 -11         10.40         15.57         3.25 o                         
  -2  -6  11         10.40         13.32         2.67 o                         
   2  -6 -10          3.60          4.37         2.05 o                         
  -2  -6  10          3.60          7.43         2.01 o                         
  -2  -6   9         35.25         39.85         4.37 o                         
   2  -6  -9         35.25         37.84         4.45 o                         
   2  -6  -8         69.45         62.84         5.65 o                         
   2  -6  -8         69.45         82.91         6.86 o                         
  -2  -6   8         69.45         69.82         5.71 o                         
   2  -6  -7         48.88         40.85         4.32 o                         
   2  -6  -7         48.88         47.58         4.97 o                         
  -2  -6   7         48.88         44.92         4.56 o                         
   2  -6  -6          5.94         12.07         2.85 o                         
   2  -6  -6          5.94          4.70         2.07 o                         
  -2  -6   6          5.94          7.31         2.14 o                         
  -2  -6   5          8.65          6.91         1.24 o                         
   2  -6  -5          8.65          6.16         1.98 o                         
  -2  -6   5          8.65          8.63         2.03 o                         
  -2  -6   4        163.35        162.23         8.11 o                         
   2  -6  -4        163.35        162.28         8.65 o                         
  -2  -6   3         14.07         16.16         2.92 o                         
   2  -6  -3         14.07         19.09         3.18 o                         
   2  -6  -2         32.48         39.06         4.31 o                         
  -2  -6   2         32.48         63.62         5.60 o                         
  -2  -6   1         19.91         35.27         3.95 o                         
   2  -6  -1         19.91         19.47         3.03 o                         
   2  -6   0         71.42         72.30         5.67 o                         
   2  -6   0         71.42         69.48         4.79 o                         
  -2  -6   0         71.42         71.60         5.17 o                         
   2  -6   1        137.90        140.48         8.04 o                         
  -2  -6  -1        137.90        134.85         7.08 o                         
   2  -6   1        137.90        133.85         6.49 o                         
   2  -6   2         24.97         26.98         3.51 o                         
  -2  -6  -2         24.97         36.41         3.74 o                         
   2  -6   2         24.97         25.98         2.83 o                         
   2  -6   3          8.62          8.51         1.94 o                         
   2  -6   3          8.62         14.96         2.80 o                         
  -2  -6  -4          6.96          8.69         1.15 o                         
   2  -6   4          6.96          9.62         1.70 o                         
  -2  -6  -4          6.96          8.76         1.93 o                         
   2  -6   5         26.49         30.09         2.83 o                         
  -2  -6  -5         26.49         26.46         3.18 o                         
  -2  -6  -5         26.49         28.14         2.04 o                         
  -2  -6  -6          9.98         19.46         2.98 o                         
   2  -6   6          9.98         10.44         1.68 o                         
   2  -6   7         48.50         47.97         3.52 o                         
  -2  -6  -7         48.50         53.58         4.88 o                         
  -2  -6  -8         30.13         32.71         3.72 o                         
  -2  -6  -9         15.00         14.69         2.62 o                         
  -2  -6 -10         12.40         11.27         2.32 o                         
  -2  -6 -11         10.86         12.81         2.61 o                         
  -2  -6 -12          1.47          4.16         1.58 o                         
   2  -5 -14         11.51         11.77         2.98 o                         
  -2  -5  14         11.51         12.09         2.73 o                         
  -2  -5  13         10.13         11.07         2.46 o                         
   2  -5 -13         10.13         12.92         2.91 o                         
   2  -5 -12          1.58          1.60         1.16 o                         
  -2  -5  12          1.58         -0.66         0.73 o                         
  -2  -5  12          1.58          1.78         1.22 o                         
   2  -5 -11         36.46         31.97         4.14 o                         
  -2  -5  11         36.46         35.10         3.97 o                         
  -2  -5  11         36.46         39.23         4.36 o                         
  -2  -5  10         26.83         25.33         3.51 o                         
  -2  -5  10         26.83         21.24         3.35 o                         
   2  -5 -10         26.83         26.62         3.85 o                         
   2  -5  -9        132.83        130.90         7.79 o                         
  -2  -5   9        132.83        142.52         7.69 o                         
  -2  -5   9        132.83        143.48         7.81 o                         
  -2  -5   8         74.56         70.62         5.37 o                         
   2  -5  -8         74.56         76.54         5.90 o                         
   2  -5  -7         52.80         59.40         4.86 o                         
  -2  -5   7         52.80         57.08         4.84 o                         
  -2  -5   7         52.80         44.75         2.02 o                         
   2  -5  -6         27.21         24.91         3.55 o                         
   2  -5  -6         27.21         25.64         3.11 o                         
  -2  -5   6         27.21         26.62         3.30 o                         
  -2  -5   6         27.21         22.50         1.66 o                         
  -2  -5   5          1.96          7.55         1.26 o                         
   2  -5  -5          1.96          4.06         2.40 o                         
   2  -5  -5          1.96          9.40         3.93 o                         
  -2  -5   5          1.96          6.41         2.34 o                         
   2  -5  -4         23.87         27.21         3.08 o                         
   2  -5  -4         23.87         24.96         3.40 o                         
  -2  -5   4         23.87         27.68         3.20 o                         
  -2  -5   4         23.87         26.15         2.20 o                         
   2  -5  -3        274.45        277.20        10.79 o                         
  -2  -5   3        274.45        304.41        10.53 o                         
  -2  -5   3        274.45        275.94         7.85 o                         
   2  -5  -2         83.54         85.51         5.94 o                         
  -2  -5   2         83.54         79.20         4.25 o                         
   2  -5   1         68.92         67.96         4.21 o                         
   2  -5   1         68.92         64.14         4.10 o                         
   2  -5   2        183.89        208.65         9.19 o                         
   2  -5   2        183.89        193.71         6.94 o                         
   2  -5   2        183.89        188.89         7.32 o                         
   2  -5   3         45.74         55.25         4.83 o                         
  -2  -5  -3         45.74         52.36         4.10 o                         
   2  -5   3         45.74         49.08         3.31 o                         
  -2  -5  -4         98.72         92.78         3.19 o                         
  -2  -5  -4         98.72         96.80         5.61 o                         
   2  -5   4         98.72         99.77         4.57 o                         
  -2  -5  -5         10.75         11.57         2.10 o                         
  -2  -5  -5         10.75          9.61         1.11 o                         
   2  -5   5         10.75          9.98         1.45 o                         
  -2  -5  -6         31.12         35.13         2.33 o                         
   2  -5   6         31.12         37.05         2.71 o                         
  -2  -5  -7         54.25         57.50         3.35 o                         
   2  -5   7         54.25         55.76         3.22 o                         
  -2  -5  -7         54.25         62.09         4.76 o                         
   2  -5   8         41.55         41.45         2.63 o                         
  -2  -5  -8         41.55         68.30         4.99 o                         
  -2  -5  -9         30.36         33.39         3.48 o                         
  -2  -5 -10          5.70          7.95         1.92 o                         
   2  -5  11          1.50          2.28         0.95 o                         
  -2  -5 -11          1.50          2.76         1.17 o                         
  -2  -5 -12          2.12          5.34         1.71 o                         
  -2  -4  15          3.88          8.25         2.36 o                         
   2  -4 -15          3.88          9.38         2.74 o                         
   2  -4 -14          4.25          6.40         2.29 o                         
  -2  -4  14          4.25          6.56         2.05 o                         
   2  -4 -13         12.80         19.81         3.61 o                         
  -2  -4  13         12.80         21.92         3.50 o                         
  -2  -4  12          8.49          9.50         2.22 o                         
   2  -4 -12          8.49          5.47         1.86 o                         
  -2  -4  11         35.39         37.20         4.16 o                         
   2  -4 -11         35.39         38.70         4.55 o                         
  -2  -4  11         35.39         47.83         4.84 o                         
  -2  -4  10         73.74         67.41         5.13 o                         
  -2  -4  10         73.74         76.19         5.75 o                         
   2  -4 -10         73.74         73.55         5.81 o                         
   2  -4  -9         65.89         64.82         5.22 o                         
  -2  -4   9         65.89         59.92         4.85 o                         
  -2  -4   9         65.89         70.15         5.43 o                         
   2  -4  -8         54.23         53.66         4.61 o                         
  -2  -4   8         54.23         64.39         4.87 o                         
  -2  -4   8         54.23         56.48         4.54 o                         
  -2  -4   7         63.71         62.59         4.74 o                         
  -2  -4   7         63.71         57.53         4.58 o                         
   2  -4  -7         63.71         60.97         4.81 o                         
  -2  -4   6         88.11         84.01         5.33 o                         
   2  -4  -6         88.11         84.80         5.30 o                         
  -2  -4   6         88.11         73.94         2.38 o                         
  -2  -4   5         22.07         22.62         2.88 o                         
  -2  -4   5         22.07         24.11         1.57 o                         
   2  -4  -5         22.07         27.60         2.96 o                         
   2  -4  -4         40.08         50.58         3.97 o                         
  -2  -4   4         40.08         50.91         4.18 o                         
  -2  -4   4         40.08         57.34         2.77 o                         
  -2  -4   3         33.29         61.41         3.09 o                         
   2  -4  -3         33.29         45.38         3.47 o                         
   2  -4  -2         54.77         70.00         4.05 o                         
  -2  -4   2         54.77         92.41         4.12 o                         
  -2  -4   1        122.51        115.51         4.86 o                         
  -2  -4   0         95.50        101.54         4.71 o                         
   2  -4   1        348.19        364.88         8.92 o                         
   2  -4   2        174.11        195.46         6.52 o                         
   2  -4   2        174.11        184.75         6.00 o                         
   2  -4   3        181.64        180.33         5.60 o                         
   2  -4   3        181.64        189.08         6.76 o                         
  -2  -4  -4         10.72          9.19         0.81 o                         
   2  -4   4         10.72         11.48         1.36 o                         
   2  -4   5         35.79         39.42         2.36 o                         
  -2  -4  -5         35.79         35.17         1.99 o                         
  -2  -4  -6         20.59         34.38         3.34 o                         
   2  -4   6         20.59         22.08         1.70 o                         
   2  -4   7         18.33         19.67         1.48 o                         
   2  -4   7         18.33         19.17         1.42 o                         
   2  -4   8         40.88         36.17         1.88 o                         
   2  -4   8         40.88         43.22         2.49 o                         
   2  -4   9         27.27         33.44         2.48 o                         
  -2  -4  -9         27.27         37.19         3.47 o                         
  -2  -4 -10         58.09         53.42         4.18 o                         
   2  -4  10         58.09         53.39         3.33 o                         
   2  -4  10         58.09         52.13         4.59 o                         
  -2  -4 -11          0.14          0.56         0.90 o                         
   2  -4  11          0.14          0.08         0.85 o                         
  -2  -4 -12         20.75         25.95         3.09 o                         
   2  -4  12         20.75         25.34         3.36 o                         
   2  -3 -16          1.01          2.22         1.78 o                         
   2  -3 -15         20.87         22.28         3.78 o                         
  -2  -3  15         20.87         19.34         3.44 o                         
   2  -3 -14         13.76         14.22         2.98 o                         
  -2  -3  14         13.76         13.14         2.81 o                         
  -2  -3  13         33.01         36.23         4.25 o                         
   2  -3 -13         33.01         32.43         4.35 o                         
   2  -3 -12          6.33          7.87         2.15 o                         
  -2  -3  12          6.33          8.83         2.26 o                         
  -2  -3  11         20.42         20.95         3.11 o                         
   2  -3 -11         20.42         21.94         3.28 o                         
   2  -3 -10         33.23         42.76         4.37 o                         
  -2  -3  10         33.23         51.71         4.57 o                         
   2  -3  -9         23.83         30.17         3.56 o                         
  -2  -3   9         23.83         27.17         3.13 o                         
  -2  -3   9         23.83         31.51         3.43 o                         
  -2  -3   8          3.68         11.08         2.33 o                         
   2  -3  -8          3.68          9.08         2.11 o                         
  -2  -3   8          3.68          7.54         1.85 o                         
   2  -3  -7         29.44         40.56         3.73 o                         
  -2  -3   7         29.44         34.35         3.37 o                         
   2  -3  -7         29.44         37.58         3.42 o                         
  -2  -3   7         29.44         43.54         3.92 o                         
  -2  -3   6         12.27         14.93         2.16 o                         
   2  -3  -6         12.27         24.52         2.88 o                         
  -2  -3   6         12.27         17.54         2.47 o                         
   2  -3  -6         12.27         22.57         2.62 o                         
  -2  -3   5        398.56        412.09        11.14 o                         
  -2  -3   5        398.56        417.83        11.05 o                         
   2  -3  -5        398.56        427.87        10.93 o                         
   2  -3  -5        398.56        429.14        10.29 o                         
  -2  -3   4        223.33        232.42         8.16 o                         
   2  -3  -4        223.33        228.00         7.62 o                         
   2  -3  -4        223.33        241.51         7.06 o                         
  -2  -3   4        223.33        223.10         4.86 o                         
   2  -3  -4        223.33        227.29         7.50 o                         
  -2  -3   3        155.66        163.18         6.76 o                         
   2  -3  -3        155.66        179.12         5.73 o                         
   2  -3  -3        155.66        174.60         6.11 o                         
  -2  -3   3        155.66        168.23         4.60 o                         
  -2  -3   2        232.24        256.76         6.28 o                         
   2  -3  -2        232.24        253.80         7.06 o                         
   2  -3  -1        124.37        136.37         4.67 o                         
  -2  -3   1        124.37        132.13         4.66 o                         
  -2  -3   0         11.10         20.59         2.13 o                         
   2  -3   0         11.10          7.35         0.92 o                         
  -2  -3  -1         65.80         88.86         4.36 o                         
   2  -3   1         65.80         82.35         3.36 o                         
  -2  -3  -2        184.42        188.20         6.59 o                         
   2  -3   2        184.42        186.55         5.64 o                         
   2  -3   3         80.42         92.64         4.30 o                         
   2  -3   3         80.42         85.38         3.09 o                         
   2  -3   4         51.85         63.44         4.15 o                         
   2  -3   4         51.85         52.11         2.22 o                         
   2  -3   5         35.48         29.70         1.33 o                         
   2  -3   5         35.48         31.49         1.57 o                         
   2  -3   6         49.70         40.77         1.53 o                         
   2  -3   6         49.70         48.86         2.14 o                         
   2  -3   7         36.60         31.05         1.95 o                         
   2  -3   8         40.94         47.72         2.75 o                         
   2  -3   9         52.29         47.17         3.00 o                         
   2  -3   9         52.29         51.90         4.26 o                         
  -2  -3  -9         52.29         51.57         3.70 o                         
   2  -3  10         15.23         14.83         1.87 o                         
   2  -3  10         15.23         18.28         2.58 o                         
  -2  -3 -10         15.23         19.67         2.32 o                         
  -2  -3 -11         11.09         13.63         2.07 o                         
   2  -3  11         11.09          9.44         2.00 o                         
   2  -3  11         11.09          8.84         1.52 o                         
  -2  -3 -12          2.64          7.85         1.73 o                         
   2  -3  12          2.64          6.03         1.41 o                         
   2  -3  12          2.64          4.33         1.75 o                         
   2  -3  13          5.73          5.79         1.65 o                         
  -2  -3 -13          5.73          5.64         1.66 o                         
  -2  -3 -14          3.40          3.96         1.60 o                         
   2  -2 -16          6.99          7.78         2.72 o                         
   2  -2 -15          3.98          4.90         1.90 o                         
  -2  -2  15          3.98          5.90         2.00 o                         
  -2  -2  14          2.53          4.90         1.77 o                         
   2  -2 -14          2.53          2.87         1.18 o                         
   2  -2 -13         21.61         19.32         3.23 o                         
  -2  -2  13         21.61         12.12         2.43 o                         
   2  -2 -12         32.48         35.32         4.24 o                         
  -2  -2  12         32.48         30.16         3.61 o                         
   2  -2 -11         13.55         13.75         2.70 o                         
  -2  -2  11         13.55         13.12         2.38 o                         
  -2  -2  10         76.34         78.38         5.43 o                         
   2  -2 -10         76.34         81.28         5.84 o                         
   2  -2  -9         66.41         68.08         5.06 o                         
  -2  -2   9         66.41         71.89         4.99 o                         
   2  -2  -8          5.20          9.84         1.78 o                         
  -2  -2   8          5.20         14.26         2.63 o                         
   2  -2  -8          5.20         18.68         2.82 o                         
  -2  -2   7         21.78         26.64         3.19 o                         
   2  -2  -7         21.78         23.82         2.49 o                         
  -2  -2   6        409.99        448.35        11.61 o                         
  -2  -2   6        409.99        423.73        11.05 o                         
  -2  -2   6        409.99        420.48        11.02 o                         
   2  -2  -6        409.99        437.16        10.25 o                         
   2  -2  -6        409.99        442.13        10.94 o                         
  -2  -2   5         30.94         31.41         2.82 o                         
   2  -2  -5         30.94         41.39         3.39 o                         
   2  -2  -5         30.94         32.88         2.67 o                         
  -2  -2   5         30.94         29.62         3.22 o                         
   2  -2  -5         30.94         42.26         3.16 o                         
  -2  -2   4        362.43        384.84         9.65 o                         
   2  -2  -4        362.43        379.84         9.33 o                         
   2  -2  -4        362.43        384.70         9.21 o                         
   2  -2  -4        362.43        385.51         8.90 o                         
  -2  -2   4        362.43        370.93         9.71 o                         
  -2  -2   3         24.79         35.72         2.84 o                         
  -2  -2   3         24.79         31.63         2.65 o                         
   2  -2  -3         24.79         41.14         2.77 o                         
   2  -2  -2         86.47        101.42         4.12 o                         
  -2  -2   2         86.47         92.89         4.43 o                         
  -2  -2   2         86.47         99.34         3.61 o                         
  -2  -2   1        140.60        150.85         4.79 o                         
   2  -2  -1        140.60        134.44         4.17 o                         
   2  -2   0        352.00        338.07         5.63 o                         
   2  -2   0        352.00        344.43         6.24 o                         
   2  -2   0        352.00        354.03         5.44 o                         
  -2  -2   0        352.00        349.06         7.91 o                         
   2  -2   1        437.32        415.02         7.17 o                         
  -2  -2  -1        437.32        424.58         9.37 o                         
  -2  -2  -2         71.15         77.31         3.56 o                         
   2  -2   2         71.15         79.11         3.24 o                         
  -2  -2  -2         71.15         82.88         4.10 o                         
   2  -2   3         92.39        101.04         5.08 o                         
   2  -2   3         92.39        117.43         4.47 o                         
  -2  -2  -3         92.39        116.99         4.45 o                         
   2  -2   3         92.39         86.73         2.36 o                         
   2  -2   3         92.39         91.55         2.04 o                         
  -2  -2  -3         92.39        124.83         5.35 o                         
  -2  -2  -4         68.73         79.84         3.65 o                         
   2  -2   4         68.73         82.78         4.05 o                         
  -2  -2  -4         68.73         85.39         4.15 o                         
   2  -2   5         77.31        130.65         5.68 o                         
  -2  -2  -5         77.31        146.69         5.29 o                         
   2  -2   5         77.31        134.66         3.67 o                         
  -2  -2  -6        296.86        292.29         7.44 o                         
  -2  -2  -6        296.86        295.70         8.26 o                         
   2  -2   7        106.37         97.63         3.89 o                         
  -2  -2  -7        106.37        107.08         4.42 o                         
  -2  -2  -7        106.37        101.66         4.79 o                         
   2  -2   8         27.43         28.23         2.34 o                         
   2  -2   8         27.43         29.93         3.29 o                         
  -2  -2  -8         27.43         34.63         2.93 o                         
  -2  -2  -8         27.43         33.87         2.73 o                         
   2  -2   9         30.05         36.44         3.64 o                         
   2  -2   9         30.05         34.60         2.81 o                         
  -2  -2  -9         30.05         39.97         3.61 o                         
  -2  -2  -9         30.05         38.77         3.28 o                         
  -2  -2 -10          5.99          7.02         1.66 o                         
  -2  -2 -10          5.99          7.46         1.59 o                         
   2  -2  10          5.99          5.83         1.42 o                         
   2  -2  10          5.99          4.73         1.17 o                         
  -2  -2 -11          9.57         11.45         1.97 o                         
   2  -2  11          9.57         12.33         2.32 o                         
   2  -2  11          9.57          7.29         1.53 o                         
  -2  -2 -11          9.57         10.66         2.03 o                         
   2  -2  12          7.67         10.43         2.07 o                         
   2  -2  12          7.67          8.13         1.66 o                         
  -2  -2 -12          7.67          7.68         1.83 o                         
  -2  -2 -12          7.67         11.76         1.95 o                         
   2  -2  13          3.79          5.21         1.65 o                         
  -2  -2 -13          3.79          2.90         1.22 o                         
   2  -2  13          3.79          4.80         1.42 o                         
  -2  -2 -14          9.22         13.01         2.41 o                         
   2  -2  14          9.22         12.62         2.32 o                         
  -2  -2 -15         12.57         13.52         2.65 o                         
   2  -1 -16          8.42         10.52         2.78 o                         
  -2  -1  15          1.53          1.84         1.20 o                         
   2  -1 -15          1.53          2.96         1.87 o                         
  -2  -1  14          8.58          8.19         2.13 o                         
   2  -1 -14          8.58          8.93         2.47 o                         
   2  -1 -13         52.46         54.61         5.38 o                         
  -2  -1  13         52.46         47.51         4.82 o                         
   2  -1 -12         27.21         32.75         4.22 o                         
  -2  -1  12         27.21         25.55         3.43 o                         
   2  -1 -11          1.94          1.10         0.58 o                         
   2  -1 -11          1.94         -0.15         0.78 o                         
  -2  -1  11          1.94          1.05         0.93 o                         
  -2  -1  10         21.72         26.82         3.22 o                         
   2  -1 -10         21.72         23.63         3.17 o                         
   2  -1 -10         21.72         22.01         2.28 o                         
   2  -1  -9          3.31          2.57         0.39 o                         
  -2  -1   9          3.31          3.56         1.25 o                         
   2  -1  -9          3.31          3.31         0.93 o                         
   2  -1  -8         48.72         57.27         3.34 o                         
   2  -1  -8         48.72         52.55         1.83 o                         
  -2  -1   7         81.81         87.72         4.77 o                         
   2  -1  -7         81.81         91.76         4.08 o                         
  -2  -1   6        448.97        447.45        10.36 o                         
  -2  -1   6        448.97        450.93        11.09 o                         
   2  -1  -6        448.97        449.96         9.19 o                         
   2  -1  -6        448.97        421.53         6.81 o                         
  -2  -1   5        903.60        949.77        15.81 o                         
   2  -1  -5        903.60        944.38        14.54 o                         
  -2  -1   5        903.60        952.44        17.03 o                         
   2  -1  -5        903.60        945.39        12.32 o                         
  -2  -1   4         30.32         54.59         3.67 o                         
   2  -1  -4         30.32         90.16         3.03 o                         
   2  -1  -4         30.32        103.88         4.33 o                         
   2  -1  -3        596.38        575.73        10.72 o                         
   2  -1  -3        596.38        588.73        10.54 o                         
  -2  -1   3        596.38        590.91        10.52 o                         
   2  -1  -3        596.38        550.76         9.12 o                         
  -2  -1   3        596.38        588.02        11.55 o                         
  -2  -1   2         30.25         33.53         2.40 o                         
   2  -1  -2         30.25         32.76         2.04 o                         
   2  -1  -2         30.25         36.01         2.17 o                         
   2  -1  -2         30.25         35.87         2.05 o                         
  -2  -1   2         30.25         34.56         2.19 o                         
   2  -1  -1         47.95         60.71         2.56 o                         
   2  -1  -1         47.95         65.79         3.09 o                         
   2  -1   0        346.17        313.36         5.24 o                         
   2  -1   0        346.17        326.25         5.85 o                         
   2  -1   0        346.17        320.02         7.74 o                         
   2  -1   0        346.17        329.69         7.27 o                         
   2  -1   1         39.66         41.10         2.59 o                         
  -2  -1  -1         39.66         45.83         2.80 o                         
   2  -1   1         39.66         46.33         1.93 o                         
   2  -1   1         39.66         45.38         2.69 o                         
   2  -1   1         39.66         45.79         1.92 o                         
  -2  -1  -1         39.66         46.40         2.41 o                         
   2  -1   1         39.66         43.45         1.82 o                         
   2  -1   2         18.11         17.29         2.01 o                         
   2  -1   2         18.11         17.70         1.06 o                         
  -2  -1  -3        544.72        518.08         8.18 o                         
   2  -1   3        544.72        521.00         9.86 o                         
  -2  -1  -3        544.72        531.26         8.91 o                         
  -2  -1  -3        544.72        521.97        10.68 o                         
  -2  -1  -3        544.72        524.90        11.32 o                         
  -2  -1  -4        553.53        616.96        13.11 o                         
   2  -1   4        553.53        614.24        11.98 o                         
  -2  -1  -4        553.53        604.48         9.71 o                         
   2  -1   5         94.75        121.08         5.32 o                         
  -2  -1  -5         94.75        110.75         3.72 o                         
  -2  -1  -6        208.21        206.76         6.26 o                         
  -2  -1  -6        208.21        220.78         5.41 o                         
   2  -1   6        208.21        202.26         6.08 o                         
  -2  -1  -6        208.21        220.95         6.89 o                         
  -2  -1  -7         71.57         81.50         4.02 o                         
  -2  -1  -7         71.57         84.56         3.34 o                         
  -2  -1  -7         71.57         83.70         4.33 o                         
   2  -1   7         71.57         73.19         3.85 o                         
  -2  -1  -8          9.05         10.43         1.57 o                         
   2  -1   8          9.05          8.29         1.45 o                         
   2  -1   8          9.05         10.00         1.88 o                         
  -2  -1  -8          9.05         10.56         1.19 o                         
  -2  -1  -9         24.59         23.42         2.46 o                         
  -2  -1  -9         24.59         27.85         2.05 o                         
   2  -1   9         24.59         25.43         2.98 o                         
   2  -1   9         24.59         23.11         2.48 o                         
  -2  -1 -10          1.67          2.62         1.05 o                         
   2  -1  10          1.67          0.87         0.67 o                         
   2  -1  10          1.67          2.14         0.91 o                         
  -2  -1 -10          1.67          0.87         0.64 o                         
  -2  -1 -10          1.67          2.81         0.76 o                         
  -2  -1 -11         22.84         24.75         2.76 o                         
  -2  -1 -11         22.84         26.73         2.91 o                         
  -2  -1 -11         22.84         28.77         2.30 o                         
   2  -1  11         22.84         25.22         3.09 o                         
   2  -1  11         22.84         21.31         2.68 o                         
   2  -1  12         17.44         19.40         2.80 o                         
  -2  -1 -12         17.44         20.27         2.56 o                         
   2  -1  12         17.44         16.11         2.53 o                         
  -2  -1 -12         17.44         19.71         2.67 o                         
  -2  -1 -13         13.94         14.89         2.21 o                         
  -2  -1 -13         13.94         14.11         2.26 o                         
   2  -1  13         13.94          9.26         2.03 o                         
   2  -1  13         13.94         14.95         2.54 o                         
   2  -1  14          9.07         10.84         2.14 o                         
  -2  -1 -14          9.07          9.61         1.97 o                         
   2  -1  14          9.07          9.92         2.20 o                         
   2  -1  15          6.48          7.75         1.98 o                         
   2  -1  15          6.48         10.00         2.45 o                         
   2   0 -17          0.76          7.55         3.31 o                         
   2   0 -16          2.65          4.63         1.79 o                         
  -2   0  15          0.59          1.00         1.17 o                         
   2   0 -15          0.59          3.15         1.93 o                         
  -2   0  14          0.47          1.17         1.23 o                         
   2   0 -14          0.47          2.54         1.57 o                         
  -2   0  13         39.85         47.15         4.87 o                         
   2   0 -13         39.85         47.41         5.13 o                         
  -2   0  12         17.57         19.19         3.11 o                         
   2   0 -12         17.57         16.57         3.21 o                         
  -2   0  11         38.32         41.25         4.08 o                         
   2   0 -11         38.32         38.94         4.18 o                         
   2   0 -11         38.32         38.43         2.59 o                         
   2   0 -10         45.30         50.36         4.50 o                         
  -2   0  10         45.30         47.45         4.22 o                         
   2   0 -10         45.30         40.34         2.44 o                         
   2   0  -9         23.75         22.34         2.99 o                         
  -2   0   9         23.75         23.28         2.84 o                         
   2   0  -9         23.75         19.08         1.64 o                         
  -2   0   8         58.89         69.89         4.66 o                         
   2   0  -8         58.89         61.68         2.80 o                         
  -2   0   7         70.20         86.75         4.44 o                         
   2   0  -7         70.20         81.58         3.15 o                         
  -2   0   6        113.28        194.26         7.15 o                         
   2   0  -6        113.28        177.21         6.58 o                         
   2   0  -6        113.28        197.20         6.42 o                         
   2   0  -6        113.28        126.52         3.92 o                         
  -2   0   6        113.28        143.40         5.44 o                         
   2   0  -5         87.33        113.10         4.18 o                         
  -2   0   5         87.33        108.98         5.41 o                         
   2   0  -5         87.33         84.72         2.99 o                         
   2   0  -5         87.33        116.14         4.93 o                         
  -2   0   5         87.33         94.68         3.94 o                         
   2   0  -5         87.33        103.70         3.52 o                         
   2   0  -4         72.09         88.53         3.41 o                         
  -2   0   4         72.09         85.42         3.31 o                         
  -2   0   4         72.09         86.92         4.35 o                         
   2   0  -3        200.29        186.77         4.30 o                         
  -2   0   3        200.29        194.75         5.78 o                         
  -2   0   3        200.29        190.62         4.51 o                         
   2   0  -3        200.29        185.48         5.63 o                         
   2   0  -3        200.29        188.28         4.96 o                         
   2   0  -2         21.86         25.50         1.79 o                         
  -2   0   2         21.86         26.28         1.42 o                         
   2   0  -2         21.86         32.48         2.27 o                         
  -2   0   2         21.86         28.51         2.07 o                         
   2   0  -2         21.86         25.05         1.30 o                         
   2   0  -2         21.86         30.85         2.24 o                         
   2   0  -1          6.46          6.44         0.66 o                         
   2   0  -1          6.46          9.35         1.18 o                         
  -2   0   1          6.46          8.88         1.08 o                         
   2   0  -1          6.46         11.84         1.33 o                         
   2   0   0        467.74        478.81         8.66 o                         
   2   0   0        467.74        502.18         8.85 o                         
  -2   0   0        467.74        472.82         8.11 o                         
   2   0   0        467.74        485.47         8.27 o                         
   2   0   0        467.74        489.02         9.33 o                         
   2   0   1        153.14        161.65         4.45 o                         
   2   0   1        153.14        155.97         5.15 o                         
  -2   0  -1        153.14        163.32         3.97 o                         
   2   0   1        153.14        162.07         4.03 o                         
  -2   0  -1        153.14        159.04         4.51 o                         
   2   0   2         13.21         14.01         1.59 o                         
   2   0   2         13.21         10.93         1.12 o                         
  -2   0  -2         13.21         10.15         1.13 o                         
   2   0   2         13.21         12.20         0.93 o                         
   2   0   3        615.07        611.96         8.53 o                         
  -2   0  -3        615.07        613.39        10.58 o                         
  -2   0  -3        615.07        595.18         8.10 o                         
   2   0   3        615.07        599.27         8.04 o                         
   2   0   3        615.07        626.68        11.76 o                         
   2   0   4        318.12        297.67         5.75 o                         
   2   0   4        318.12        295.74         7.86 o                         
  -2   0  -4        318.12        309.56         7.98 o                         
  -2   0  -4        318.12        309.36         7.40 o                         
  -2   0  -4        318.12        282.31         4.66 o                         
  -2   0  -5        747.15        738.76        10.95 o                         
   2   0   5        747.14        727.96        11.15 o                         
  -2   0  -5        747.15        730.27        13.21 o                         
  -2   0  -5        747.15        759.80        13.86 o                         
  -2   0  -6        268.09        276.68         8.01 o                         
  -2   0  -6        268.09        253.07         4.47 o                         
   2   0   6        268.09        264.85         6.53 o                         
  -2   0  -6        268.09        273.06         6.37 o                         
  -2   0  -7         59.51         69.30         3.37 o                         
   2   0   7         59.51         66.50         3.41 o                         
   2   0   7         59.51         65.99         4.01 o                         
  -2   0  -7         59.51         64.67         2.17 o                         
  -2   0  -8         20.17         22.76         2.38 o                         
   2   0   8         20.17         19.46         2.04 o                         
  -2   0  -8         20.17         24.44         2.12 o                         
  -2   0  -8         20.17         19.66         1.26 o                         
   2   0   8         20.17         19.53         2.35 o                         
   2   0   8         20.17         21.80         2.59 o                         
   2   0   9         15.13         16.42         2.48 o                         
   2   0   9         15.13         11.90         1.78 o                         
  -2   0  -9         15.13         13.45         1.22 o                         
  -2   0  -9         15.13         16.35         1.27 o                         
   2   0   9         15.13         14.16         2.20 o                         
  -2   0  -9         15.13         18.11         2.27 o                         
  -2   0 -10         23.30         29.01         1.78 o                         
   2   0  10         23.30         32.50         3.50 o                         
   2   0  10         23.30         24.46         3.00 o                         
  -2   0 -10         23.30         30.01         3.05 o                         
  -2   0 -11         32.54         29.53         2.89 o                         
  -2   0 -11         32.54         27.84         2.90 o                         
   2   0  11         32.54         29.62         3.37 o                         
   2   0  11         32.54         30.93         3.43 o                         
  -2   0 -12         47.54         52.03         4.01 o                         
   2   0  12         47.54         45.61         4.31 o                         
   2   0  12         47.54         51.89         4.71 o                         
  -2   0 -12         47.54         48.98         4.07 o                         
  -2   0 -13          1.84          2.18         1.15 o                         
  -2   0 -13          1.84          2.23         0.89 o                         
   2   0  13          1.84          2.16         1.20 o                         
   2   0  13          1.84          3.71         1.62 o                         
   2   0  14          7.46          5.47         1.55 o                         
  -2   0 -14          7.46          7.38         1.63 o                         
   2   0  14          7.46          6.57         1.83 o                         
   2   0  15          0.26          1.56         0.97 o                         
   2   0  15          0.26          0.96         1.57 o                         
   2   1 -16          8.42         10.95         2.94 o                         
   2   1 -15          1.54          2.68         1.65 o                         
  -2   1  14          8.63         10.06         2.46 o                         
   2   1 -14          8.63         10.39         2.58 o                         
  -2   1  13         52.58         54.83         5.19 o                         
   2   1 -13         52.58         50.20         5.26 o                         
  -2   1  12         27.25         28.53         3.66 o                         
   2   1 -12         27.25         27.71         3.83 o                         
   2   1 -11          1.94          3.12         1.48 o                         
  -2   1  11          1.94          0.76         0.87 o                         
   2   1 -10         21.70         30.25         3.79 o                         
  -2   1  10         21.70         23.92         3.01 o                         
  -2   1   9          3.33          2.45         1.29 o                         
   2   1  -9          3.33          2.44         1.57 o                         
   2   1  -9          3.33          3.10         0.46 o                         
   2   1  -9          3.33          3.75         1.25 o                         
   2   1  -8         48.71         53.29         3.85 o                         
  -2   1   8         48.71         50.14         3.41 o                         
   2   1  -8         48.71         43.16         1.42 o                         
  -2   1   7         81.72        102.61         4.58 o                         
   2   1  -7         81.72         98.03         5.45 o                         
   2   1  -6        449.21        442.82        10.05 o                         
  -2   1   6        449.21        430.47         8.94 o                         
   2   1  -6        449.21        443.05        10.63 o                         
  -2   1   6        449.21        464.20        10.94 o                         
   2   1  -5        904.31        953.26        15.67 o                         
  -2   1   5        904.31        951.99        14.10 o                         
   2   1  -5        904.31        978.89        16.80 o                         
  -2   1   5        904.31        984.36        17.27 o                         
   2   1  -4         30.54         54.33         3.07 o                         
  -2   1   4         30.54         73.60         2.93 o                         
  -2   1   4         30.54        112.62         4.89 o                         
  -2   1   4         30.54         65.85         4.53 o                         
   2   1  -4         30.54        111.83         4.90 o                         
  -2   1   4         30.54         53.85         2.44 o                         
  -2   1   3        596.90        560.50        10.72 o                         
  -2   1   3        596.90        560.37         7.73 o                         
   2   1  -3        596.90        581.17        11.21 o                         
   2   1  -3        596.90        586.63        10.18 o                         
  -2   1   3        596.90        568.23         9.26 o                         
   2   1  -3        596.90        561.55         8.41 o                         
  -2   1   2         30.21         35.18         2.05 o                         
   2   1  -2         30.21         33.35         2.35 o                         
   2   1  -2         30.21         30.31         2.03 o                         
   2   1  -2         30.21         31.91         2.13 o                         
  -2   1   2         30.21         34.99         2.15 o                         
   2   1  -2         30.21         37.06         2.00 o                         
  -2   1   2         30.21         34.97         2.14 o                         
   2   1  -1         47.94         50.36         2.66 o                         
  -2   1   1         47.94         57.06         2.50 o                         
   2   1  -1         47.94         63.14         3.04 o                         
  -2   1   1         47.94         68.82         2.78 o                         
   2   1  -1         47.94         59.25         2.96 o                         
  -2   1   0        346.29        329.37         6.08 o                         
   2   1   0        346.29        343.97         7.34 o                         
   2   1   0        346.29        336.60         7.33 o                         
   2   1   0        346.29        320.46         7.70 o                         
   2   1   1         39.63         44.34         1.61 o                         
  -2   1  -1         39.63         41.33         2.64 o                         
   2   1   1         39.63         46.39         2.73 o                         
   2   1   1         39.63         42.22         2.22 o                         
   2   1   2         18.14         18.35         2.09 o                         
  -2   1  -2         18.14         20.27         2.05 o                         
   2   1   2         18.14         17.68         1.42 o                         
   2   1   3        544.89        520.72         9.31 o                         
  -2   1  -3        544.89        522.16        10.82 o                         
   2   1   3        544.89        548.69        10.99 o                         
   2   1   3        544.89        515.78         8.74 o                         
   2   1   4        552.88        540.83         9.80 o                         
   2   1   4        552.88        565.22        11.42 o                         
  -2   1  -5         94.38         89.47         2.71 o                         
   2   1   5         94.38         87.36         3.82 o                         
   2   1   5         94.38         91.28         4.44 o                         
   2   1   6        208.44        210.99         6.50 o                         
  -2   1  -6        208.44        219.93         7.72 o                         
  -2   1  -6        208.44        209.52         4.93 o                         
  -2   1  -6        208.44        217.20         7.39 o                         
   2   1   6        208.44        205.58         6.87 o                         
   2   1   7         71.61         77.35         4.12 o                         
  -2   1  -7         71.61         79.91         3.27 o                         
   2   1   7         71.61         82.69         5.02 o                         
  -2   1  -7         71.61         82.78         4.64 o                         
  -2   1  -8          9.07         10.97         1.76 o                         
  -2   1  -8          9.07          8.91         1.22 o                         
   2   1   8          9.07          9.75         1.87 o                         
   2   1   8          9.07          9.27         1.81 o                         
   2   1   8          9.07          8.94         1.51 o                         
  -2   1  -9         24.66         24.56         2.17 o                         
   2   1   9         24.66         25.12         3.10 o                         
   2   1   9         24.66         26.29         3.09 o                         
  -2   1  -9         24.66         29.42         3.02 o                         
  -2   1 -10          1.69          1.26         0.56 o                         
   2   1  10          1.69          1.79         0.97 o                         
   2   1  10          1.69          2.12         1.22 o                         
   2   1  11         22.79         23.82         3.16 o                         
   2   1  11         22.79         28.48         3.57 o                         
  -2   1 -11         22.79         23.58         2.96 o                         
   2   1  12         17.49         22.58         3.22 o                         
   2   1  12         17.49         18.02         3.15 o                         
  -2   1 -12         17.49         18.76         2.74 o                         
  -2   1 -12         17.49         24.81         2.72 o                         
   2   1  13         13.98         16.42         2.79 o                         
  -2   1 -13         13.98         16.41         2.29 o                         
  -2   1 -13         13.98         14.96         2.43 o                         
   2   1  13         13.98         15.22         2.75 o                         
  -2   1 -14          9.07         10.65         2.11 o                         
   2   1  14          9.07         12.79         2.51 o                         
   2   1  14          9.07         13.36         2.71 o                         
   2   1  15          6.45          7.51         2.17 o                         
   2   1  15          6.45          7.00         2.06 o                         
   2   2 -16          7.01          8.39         2.55 o                         
   2   2 -15          3.98          6.27         2.20 o                         
  -2   2  14          2.54          1.03         1.08 o                         
   2   2 -14          2.54          2.61         1.26 o                         
   2   2 -13         21.61         17.52         3.16 o                         
  -2   2  13         21.61         15.08         2.74 o                         
  -2   2  12         32.47         29.65         3.73 o                         
   2   2 -12         32.47         35.64         4.26 o                         
   2   2 -11         13.59         11.89         2.29 o                         
   2   2 -11         13.59         10.05         2.28 o                         
  -2   2  11         13.59         11.97         2.05 o                         
  -2   2  10         76.26         76.23         5.53 o                         
   2   2 -10         76.26         75.20         5.36 o                         
   2   2 -10         76.26         69.83         5.51 o                         
  -2   2   9         66.44         55.56         4.37 o                         
   2   2  -9         66.44         60.97         5.05 o                         
   2   2  -9         66.44         66.33         4.82 o                         
  -2   2   8          5.20         12.85         1.90 o                         
   2   2  -8          5.20         10.10         1.94 o                         
   2   2  -8          5.20          8.80         1.84 o                         
  -2   2   7         21.67         41.42         3.16 o                         
   2   2  -7         21.67         32.37         3.38 o                         
  -2   2   6        410.10        420.59         9.10 o                         
   2   2  -6        410.10        445.18        11.06 o                         
  -2   2   6        410.10        437.41        10.76 o                         
  -2   2   5         30.94         33.94         1.67 o                         
  -2   2   5         30.94         44.37         3.22 o                         
  -2   2   5         30.94         40.41         3.19 o                         
   2   2  -5         30.94         34.47         2.81 o                         
   2   2  -5         30.94         46.29         3.35 o                         
  -2   2   4        362.27        370.23         8.76 o                         
  -2   2   4        362.27        383.61         9.49 o                         
   2   2  -4        362.27        385.72         9.36 o                         
  -2   2   4        362.27        368.82         6.76 o                         
   2   2  -4        362.27        382.99         9.67 o                         
   2   2  -4        362.27        358.70         5.56 o                         
  -2   2   3         24.71         50.42         2.93 o                         
   2   2  -3         24.71         38.20         2.74 o                         
   2   2  -3         24.71         45.51         3.10 o                         
   2   2  -3         24.71         38.79         1.89 o                         
  -2   2   3         24.71         49.48         3.00 o                         
  -2   2   3         24.71         39.75         2.18 o                         
  -2   2   2         86.27        150.82         4.79 o                         
   2   2  -2         86.27         92.82         4.28 o                         
  -2   2   2         86.27         85.30         2.27 o                         
   2   2  -2         86.27         99.10         4.51 o                         
   2   2  -2         86.27        139.71         3.95 o                         
  -2   2   2         86.27        118.82         4.15 o                         
  -2   2   2         86.27        101.33         3.76 o                         
  -2   2   1        140.28        153.03         4.84 o                         
  -2   2   1        140.28        144.18         3.88 o                         
   2   2  -1        140.28        133.61         5.12 o                         
   2   2  -1        140.28        146.21         5.25 o                         
   2   2  -1        140.28        185.43         4.91 o                         
  -2   2   1        140.28        119.42         2.54 o                         
  -2   2   1        140.28        176.80         4.66 o                         
  -2   2   0        352.46        351.44         9.37 o                         
  -2   2   0        352.46        343.67         5.50 o                         
   2   2   0        352.46        346.95         8.27 o                         
  -2   2   0        352.46        347.20         5.73 o                         
   2   2   0        352.46        348.80         8.15 o                         
   2   2   0        352.46        356.32         7.73 o                         
  -2   2   0        352.46        365.56         6.36 o                         
  -2   2  -1        437.26        421.04        10.26 o                         
   2   2   1        437.26        420.86         9.43 o                         
  -2   2  -1        437.26        403.66         6.09 o                         
  -2   2  -1        437.26        416.34         7.06 o                         
   2   2   1        437.26        414.33         8.89 o                         
   2   2   1        437.26        425.78         9.08 o                         
  -2   2  -2         71.16         82.05         4.36 o                         
  -2   2  -2         71.16         82.60         3.29 o                         
   2   2   2         71.16         77.81         3.56 o                         
   2   2   2         71.16         79.18         3.91 o                         
  -2   2  -3         92.51         98.11         4.87 o                         
   2   2   3         92.51         94.30         4.21 o                         
   2   2   3         92.51         89.89         3.91 o                         
   2   2   3         92.51         95.02         4.51 o                         
   2   2   4         68.84         77.47         3.92 o                         
  -2   2  -4         68.84         75.67         4.38 o                         
   2   2   4         68.84         78.94         4.14 o                         
   2   2   5         77.27         86.66         4.42 o                         
   2   2   5         77.27         86.68         4.42 o                         
   2   2   6        296.52        287.37         8.56 o                         
  -2   2  -6        296.52        276.07         5.73 o                         
   2   2   6        296.52        290.96         8.43 o                         
  -2   2  -6        296.52        286.37         8.93 o                         
  -2   2  -7        106.41        104.96         3.69 o                         
   2   2   7        106.41        116.33         6.04 o                         
   2   2   7        106.41        106.26         5.03 o                         
  -2   2  -7        106.41        103.86         5.53 o                         
  -2   2  -8         27.37         34.43         2.35 o                         
  -2   2  -8         27.37         29.24         3.23 o                         
   2   2   9         29.99         36.79         4.11 o                         
  -2   2  -9         29.99         40.73         2.80 o                         
   2   2   9         29.99         45.68         4.21 o                         
  -2   2  -9         29.99         40.85         3.84 o                         
   2   2  10          6.04          7.55         1.99 o                         
   2   2  10          6.04          6.34         1.81 o                         
  -2   2 -10          6.04          5.89         1.58 o                         
   2   2  11          9.61         13.73         2.56 o                         
   2   2  11          9.61          7.28         2.24 o                         
  -2   2 -11          9.61          9.52         2.14 o                         
   2   2  12          7.67          9.95         2.26 o                         
  -2   2 -12          7.67          9.91         1.67 o                         
  -2   2 -12          7.67          9.22         2.16 o                         
   2   2  12          7.67         10.13         2.16 o                         
  -2   2 -13          3.79          4.51         1.50 o                         
   2   2  13          3.79          4.21         1.75 o                         
   2   2  13          3.79          2.10         1.41 o                         
   2   2  14          9.23          9.43         2.41 o                         
   2   2  14          9.23         11.29         2.89 o                         
  -2   2 -14          9.23          8.93         1.92 o                         
   2   2  15         12.57         13.73         2.84 o                         
  -2   2 -15         12.57         15.88         2.76 o                         
   2   3 -16          1.01          0.52         0.82 o                         
   2   3 -15         20.86         20.67         3.73 o                         
   2   3 -14         13.76         16.01         3.25 o                         
   2   3 -13         33.02         32.48         4.35 o                         
  -2   3  13         33.02         36.30         4.40 o                         
   2   3 -13         33.02         32.27         4.21 o                         
   2   3 -12          6.32          9.41         2.56 o                         
   2   3 -12          6.32          8.54         2.28 o                         
  -2   3  12          6.32          6.82         2.02 o                         
   2   3 -11         20.45         23.78         3.33 o                         
   2   3 -11         20.45         19.89         3.35 o                         
  -2   3  11         20.45         20.14         3.00 o                         
  -2   3  10         33.30         35.03         3.81 o                         
   2   3 -10         33.30         36.79         4.44 o                         
   2   3 -10         33.30         43.24         4.48 o                         
  -2   3   9         23.80         27.10         3.31 o                         
   2   3  -9         23.80         32.92         4.03 o                         
   2   3  -9         23.80         30.07         3.94 o                         
   2   3  -8          3.66          5.24         2.20 o                         
   2   3  -8          3.66          5.56         1.47 o                         
  -2   3   8          3.66          7.30         1.86 o                         
   2   3  -7         29.43         33.30         3.26 o                         
   2   3  -7         29.43         33.22         3.38 o                         
  -2   3   7         29.43         41.30         3.46 o                         
   2   3  -6         12.20         19.17         2.52 o                         
  -2   3   6         12.20         16.39         1.08 o                         
  -2   3   5        398.36        397.68         7.21 o                         
  -2   3   5        398.36        398.70         9.77 o                         
  -2   3   4        223.44        242.86         7.81 o                         
   2   3  -4        223.44        233.29         8.01 o                         
   2   3  -4        223.44        234.25         5.05 o                         
  -2   3   4        223.44        230.21         6.72 o                         
  -2   3   4        223.44        221.65         5.49 o                         
  -2   3   3        155.74        171.35         6.23 o                         
   2   3  -3        155.74        166.29         6.71 o                         
  -2   3   3        155.74        180.99         5.44 o                         
   2   3  -3        155.74        155.74         6.39 o                         
   2   3  -3        155.74        157.97         4.47 o                         
  -2   3   3        155.74        167.91         4.95 o                         
  -2   3   2        232.44        274.83         5.93 o                         
  -2   3   2        232.44        264.05         7.21 o                         
   2   3  -2        232.44        255.44         7.82 o                         
   2   3  -2        232.44        254.37         6.24 o                         
  -2   3   2        232.44        254.50         6.05 o                         
  -2   3   1        124.51        130.83         3.73 o                         
  -2   3   1        124.51        136.66         3.87 o                         
   2   3  -1        124.51        138.07         5.53 o                         
   2   3  -1        124.51        133.36         4.61 o                         
  -2   3   1        124.51        135.29         4.63 o                         
   2   3   0         11.12         11.11         1.65 o                         
  -2   3   0         11.12         11.62         1.40 o                         
   2   3   0         11.12          7.48         0.77 o                         
  -2   3   0         11.12          6.30         1.37 o                         
  -2   3   0         11.12         10.03         0.87 o                         
  -2   3   0         11.12          8.43         1.04 o                         
  -2   3  -1         65.86         81.55         3.38 o                         
  -2   3  -1         65.86         78.86         4.76 o                         
  -2   3  -1         65.86         80.95         2.99 o                         
   2   3   1         65.86         75.99         4.16 o                         
   2   3   2        184.45        175.73         6.19 o                         
   2   3   2        184.45        187.38         6.48 o                         
  -2   3  -2        184.45        179.19         4.33 o                         
   2   3   3         80.48         87.23         4.65 o                         
   2   3   3         80.48         89.14         4.43 o                         
   2   3   4         51.73         50.64         3.62 o                         
   2   3   4         51.73         50.69         3.54 o                         
  -2   3  -5         35.43         28.37         1.76 o                         
   2   3   5         35.43         33.55         2.85 o                         
  -2   3  -6         49.74         50.09         2.52 o                         
  -2   3  -7         36.61         36.13         2.32 o                         
   2   3   7         36.61         40.40         3.75 o                         
  -2   3  -8         40.96         49.73         2.95 o                         
   2   3   8         40.96         52.34         4.56 o                         
  -2   3  -9         52.32         49.93         3.14 o                         
   2   3   9         52.32         49.88         4.54 o                         
  -2   3 -10         15.26         17.66         2.84 o                         
   2   3  10         15.26         15.15         2.86 o                         
   2   3  10         15.26         12.78         2.57 o                         
  -2   3 -11         11.09          9.45         2.21 o                         
   2   3  11         11.09          9.09         2.13 o                         
   2   3  11         11.09          8.37         2.27 o                         
  -2   3 -12          2.64          4.46         1.78 o                         
   2   3  12          2.64          4.15         1.59 o                         
   2   3  12          2.64          5.97         2.08 o                         
  -2   3 -13          5.74          5.30         1.98 o                         
   2   3  13          5.74          6.93         2.09 o                         
   2   3  13          5.74          4.58         1.86 o                         
   2   3  14          3.41          6.50         2.10 o                         
  -2   3 -14          3.41          4.03         1.54 o                         
  -2   3 -15          7.40          5.81         1.98 o                         
   2   3  15          7.40          8.16         2.22 o                         
   2   4 -15          3.90          9.49         2.85 o                         
   2   4 -14          4.25          5.66         2.06 o                         
   2   4 -14          4.25          6.07         2.24 o                         
   2   4 -13         12.79         18.53         3.52 o                         
   2   4 -13         12.79         20.03         3.87 o                         
  -2   4  13         12.79         19.01         3.31 o                         
   2   4 -12          8.50          8.61         2.36 o                         
   2   4 -12          8.50          6.72         2.09 o                         
  -2   4  12          8.50          7.38         2.02 o                         
  -2   4  11         35.36         37.53         4.28 o                         
   2   4 -11         35.36         35.45         4.46 o                         
   2   4 -11         35.36         41.13         4.81 o                         
   2   4 -10         73.74         67.09         5.73 o                         
   2   4 -10         73.74         75.75         5.90 o                         
  -2   4  10         73.74         71.87         5.35 o                         
  -2   4   9         66.05         61.25         4.84 o                         
   2   4  -9         66.05         63.12         5.53 o                         
   2   4  -8         54.24         56.40         4.81 o                         
  -2   4   8         54.24         55.26         4.39 o                         
  -2   4   7         63.51         60.85         4.28 o                         
   2   4  -7         63.51         65.26         5.20 o                         
   2   4  -7         63.51         59.19         4.66 o                         
  -2   4   7         63.51         51.99         1.94 o                         
   2   4  -6         88.21         88.30         5.64 o                         
   2   4  -6         88.21         83.62         5.30 o                         
  -2   4   6         88.21         76.06         2.93 o                         
  -2   4   6         88.21         85.10         4.77 o                         
   2   4  -5         22.11         26.31         3.10 o                         
   2   4  -5         22.11         26.80         3.09 o                         
  -2   4   5         22.11         31.94         2.77 o                         
   2   4  -4         40.16         51.79         4.36 o                         
   2   4  -4         40.16         50.57         2.73 o                         
  -2   4   3         33.41         42.17         2.90 o                         
   2   4  -3         33.41         52.75         3.01 o                         
  -2   4   2         54.88         83.04         4.39 o                         
   2   4  -2         54.88         62.97         3.52 o                         
  -2   4   2         54.88         65.07         3.48 o                         
   2   4  -2         54.88         80.31         4.06 o                         
   2   4  -1        122.39        106.63         4.04 o                         
  -2   4   1        122.39        123.22         5.01 o                         
  -2   4   1        122.39        114.29         4.44 o                         
   2   4  -1        122.39        120.25         4.97 o                         
  -2   4   1        122.39        125.62         3.90 o                         
  -2   4   0         95.25         91.53         4.06 o                         
   2   4   0         95.25         92.99         3.37 o                         
  -2   4   0         95.25         95.43         4.03 o                         
  -2   4   0         95.25        101.59         2.98 o                         
  -2   4  -1        348.21        389.54         8.74 o                         
   2   4   1        348.20        377.73         9.60 o                         
  -2   4  -2        174.25        198.04         6.44 o                         
   2   4   2        174.25        195.74         7.14 o                         
  -2   4  -3        181.90        168.61         4.99 o                         
   2   4   3        181.90        186.30         7.29 o                         
   2   4   5         35.76         54.82         4.35 o                         
  -2   4  -6         20.57         30.23         3.36 o                         
   2   4   6         20.57         31.33         3.48 o                         
  -2   4  -7         18.39         20.12         2.06 o                         
  -2   4  -7         18.39         28.38         3.34 o                         
   2   4   7         18.39         28.17         3.55 o                         
  -2   4  -8         40.86         44.46         4.20 o                         
  -2   4  -8         40.86         45.16         3.07 o                         
   2   4   8         40.86         50.85         4.66 o                         
   2   4   9         27.23         36.52         4.11 o                         
  -2   4  -9         27.23         29.82         2.63 o                         
   2   4  10         58.14         56.38         5.47 o                         
   2   4  10         58.14         55.47         5.16 o                         
   2   4  11          0.14          2.38         1.60 o                         
   2   4  11          0.14          3.01         1.37 o                         
   2   4  12         20.74         26.16         4.05 o                         
   2   4  12         20.74         29.21         4.15 o                         
  -2   4 -12         20.74         23.88         3.66 o                         
  -2   4 -13          5.98          7.08         2.15 o                         
   2   4  13          5.98          5.13         1.89 o                         
  -2   4 -14         27.38         26.85         4.02 o                         
   2   4  14         27.38         29.56         4.25 o                         
   2   5 -14         11.52         13.10         3.21 o                         
   2   5 -14         11.52         10.11         2.90 o                         
   2   5 -13         10.14         11.95         2.81 o                         
   2   5 -13         10.14         12.33         2.96 o                         
   2   5 -12          1.59          1.85         1.74 o                         
   2   5 -12          1.59         -0.84         1.23 o                         
  -2   5  12          1.59          1.64         1.32 o                         
   2   5 -11         36.45         27.02         4.03 o                         
   2   5 -11         36.45         37.91         4.62 o                         
  -2   5  11         36.45         37.46         4.23 o                         
   2   5 -10         26.86         23.87         3.94 o                         
  -2   5  10         26.86         22.82         3.31 o                         
   2   5  -9        132.82        138.90         8.25 o                         
  -2   5   9        132.82        123.44         7.06 o                         
  -2   5   8         74.68         57.67         2.06 o                         
  -2   5   8         74.68         69.58         5.13 o                         
  -2   5   7         52.89         52.84         4.27 o                         
  -2   5   7         52.89         48.11         2.43 o                         
   2   5  -6         27.23         19.83         2.95 o                         
  -2   5   6         27.23         25.17         2.83 o                         
   2   5  -5          1.96          6.26         3.24 o                         
   2   5  -5          1.96          1.60         1.64 o                         
   2   5  -4         23.88         27.13         3.56 o                         
   2   5  -4         23.88         24.04         3.17 o                         
  -2   5   4         23.88         31.07         2.85 o                         
   2   5  -3        274.65        287.45        10.70 o                         
  -2   5   3        274.65        302.16         9.33 o                         
   2   5  -3        274.65        280.72         8.16 o                         
   2   5  -3        274.65        287.07        10.40 o                         
  -2   5   3        274.65        302.50         8.29 o                         
   2   5  -2         83.71         74.33         4.07 o                         
   2   5  -2         83.71         78.63         5.35 o                         
   2   5  -2         83.71         78.37         5.54 o                         
  -2   5   2         83.71         80.90         4.41 o                         
   2   5  -2         83.71         87.02         4.51 o                         
  -2   5   2         83.71         89.72         4.04 o                         
   2   5  -1        103.33         92.03         4.28 o                         
   2   5  -1        103.33        105.61         5.14 o                         
  -2   5   1        103.33        104.53         4.94 o                         
  -2   5   1        103.33         95.63         3.77 o                         
  -2   5   0          2.81          4.95         1.91 o                         
   2   5   0          2.81          3.81         0.89 o                         
  -2   5   0          2.81          1.67         1.05 o                         
   2   5   0          2.81         12.88         2.29 o                         
  -2   5   0          2.81         17.55         1.64 o                         
  -2   5  -1         68.85         67.56         3.86 o                         
  -2   5  -1         68.85         70.61         2.47 o                         
  -2   5  -2        183.87        123.44         2.72 o                         
  -2   5  -2        183.87        125.06         2.58 o                         
  -2   5  -3         45.81         49.26         3.11 o                         
   2   5   3         45.81         53.66         4.20 o                         
  -2   5  -4         98.73        101.63         5.61 o                         
   2   5   4         98.73        100.42         5.85 o                         
  -2   5  -5         10.75         11.94         2.38 o                         
   2   5   5         10.75         12.70         2.31 o                         
  -2   5  -6         31.10         41.33         3.98 o                         
   2   5   6         31.10         43.40         4.21 o                         
  -2   5  -7         54.34         60.80         5.11 o                         
   2   5   7         54.34         61.46         5.14 o                         
  -2   5  -8         41.62         55.41         5.14 o                         
   2   5   8         41.62         54.52         5.10 o                         
  -2   5  -9         30.39         28.82         3.87 o                         
   2   5   9         30.39         28.02         3.73 o                         
   2   5  10          5.69          7.70         2.13 o                         
   2   5  10          5.69          8.62         2.37 o                         
   2   5  11          1.49          2.05         1.48 o                         
   2   5  11          1.49          3.69         1.90 o                         
   2   5  12          2.12          4.84         1.92 o                         
   2   5  13          7.47          9.18         2.44 o                         
   2   6 -13          2.12          1.01         1.17 o                         
   2   6 -13          2.12          5.39         2.75 o                         
   2   6 -12         21.56         16.93         3.58 o                         
   2   6 -12         21.56         22.27         3.91 o                         
   2   6 -11         10.42         15.08         3.22 o                         
  -2   6  11         10.42         10.36         2.58 o                         
   2   6 -10          3.63          3.45         1.70 o                         
  -2   6  10          3.63          3.10         1.60 o                         
   2   6  -9         35.21         41.66         4.88 o                         
  -2   6   9         35.21         36.24         4.08 o                         
   2   6  -8         69.42         73.07         6.89 o                         
  -2   6   8         69.42         66.91         5.26 o                         
   2   6  -7         48.96         49.99         5.06 o                         
  -2   6   7         48.96         42.68         4.15 o                         
  -2   6   6          5.97         10.04         2.07 o                         
   2   6  -6          5.97          4.40         1.97 o                         
   2   6  -5          8.65          6.51         2.05 o                         
  -2   6   5          8.65          7.33         1.64 o                         
   2   6  -4        163.38        173.79         9.00 o                         
  -2   6   4        163.37        160.85         6.77 o                         
   2   6  -3         14.09         17.72         3.01 o                         
   2   6  -3         14.09         20.02         2.38 o                         
  -2   6   3         14.09         18.99         2.34 o                         
   2   6  -2         32.51         48.57         5.70 o                         
   2   6  -2         32.51         48.36         3.94 o                         
  -2   6   2         32.51         55.61         3.56 o                         
   2   6  -1         19.95         18.11         2.88 o                         
   2   6  -1         19.95         18.09         2.24 o                         
   2   6  -1         19.95         23.01         2.81 o                         
   2   6   0         71.24         63.21         3.83 o                         
   2   6   0         71.24         71.72         5.79 o                         
   2   6   0         71.24         76.09         4.86 o                         
  -2   6   0         71.24         76.22         3.41 o                         
   2   6   1        138.04        136.43         8.03 o                         
   2   6   1        138.04        142.91         6.96 o                         
  -2   6  -1        138.04        134.40         4.14 o                         
  -2   6  -2         24.98         28.29         3.05 o                         
   2   6   2         24.98         28.40         3.83 o                         
   2   6   2         24.98         26.58         3.12 o                         
  -2   6  -2         24.98         24.47         1.44 o                         
  -2   6  -2         24.98         21.73         1.48 o                         
  -2   6  -3          8.60         20.22         3.40 o                         
   2   6   3          8.60         26.10         3.48 o                         
   2   6   4          6.97          8.26         1.94 o                         
  -2   6  -4          6.97          5.87         1.53 o                         
  -2   6  -5         26.45         28.04         3.34 o                         
   2   6   5         26.45         25.29         3.31 o                         
   2   6   6         10.01         15.85         2.72 o                         
  -2   6  -6         10.01         17.61         2.81 o                         
  -2   6  -7         48.59         48.54         4.79 o                         
   2   6   7         48.59         51.75         4.95 o                         
  -2   6  -8         30.18         33.55         4.29 o                         
   2   6   8         30.18         30.06         3.89 o                         
   2   6   9         14.94          9.11         2.28 o                         
  -2   6  -9         14.94         12.69         2.73 o                         
   2   6  10         12.37         10.30         2.68 o                         
  -2   6 -10         12.37         12.06         2.81 o                         
   2   6  11         10.86         10.74         2.58 o                         
  -2   6 -11         10.86         12.08         2.89 o                         
   2   6  12          1.46          1.95         1.17 o                         
   2   7 -12          9.34         11.32         2.93 o                         
   2   7 -11         49.87         47.40         5.88 o                         
   2   7 -10          2.80          6.34         2.64 o                         
  -2   7  10          2.80          4.68         1.76 o                         
   2   7  -9         21.25         23.90         4.19 o                         
  -2   7   9         21.25         20.92         3.35 o                         
   2   7  -8         11.94         18.33         3.51 o                         
  -2   7   8         11.94          9.66         2.18 o                         
  -2   7   7         39.72         39.90         4.25 o                         
   2   7  -7         39.72         44.16         5.10 o                         
  -2   7   6         59.32         75.44         6.02 o                         
   2   7  -6         59.32         62.82         6.13 o                         
  -2   7   6         59.32         58.22         4.79 o                         
  -2   7   5         11.53          9.07         1.78 o                         
   2   7  -5         11.53         14.51         3.03 o                         
  -2   7   5         11.53         11.70         2.54 o                         
  -2   7   4         51.70         56.98         5.00 o                         
   2   7  -4         51.70         52.95         5.42 o                         
  -2   7   4         51.70         51.18         4.14 o                         
   2   7  -3        132.42        139.33         8.67 o                         
  -2   7   3        132.42        146.87         7.76 o                         
  -2   7   3        132.42        150.82         6.70 o                         
  -2   7   2          7.81          9.88         1.74 o                         
  -2   7   2          7.81          5.36         1.35 o                         
   2   7  -2          7.81          9.73         2.63 o                         
   2   7  -2          7.81          9.25         2.02 o                         
   2   7  -1         51.01         74.10         7.69 o                         
  -2   7   1         51.01         65.70         5.18 o                         
   2   7  -1         51.01         66.00         5.11 o                         
  -2   7   1         51.01         73.22         4.32 o                         
  -2   7   0        182.59        178.61         8.22 o                         
   2   7   0        182.59        185.95        10.00 o                         
   2   7   0        182.59        182.71         8.44 o                         
  -2   7   0        182.59        173.21         5.94 o                         
   2   7   1         13.59         14.05         2.47 o                         
  -2   7  -1         13.59         11.33         2.18 o                         
   2   7   1         13.59         10.44         2.51 o                         
  -2   7  -1         13.59         12.89         1.44 o                         
  -2   7  -2        182.77        194.54         8.72 o                         
   2   7   2        182.77        197.59        10.56 o                         
   2   7   2        182.77        188.86         8.88 o                         
  -2   7  -3         53.06         62.68         5.18 o                         
   2   7   3         53.06         54.63         4.86 o                         
   2   7   3         53.06         57.11         5.84 o                         
   2   7   4          9.12         11.41         2.26 o                         
  -2   7  -4          9.12          8.77         2.16 o                         
   2   7   5         19.18         23.88         3.47 o                         
  -2   7  -5         19.18         26.22         3.60 o                         
   2   7   6         24.56         32.90         3.98 o                         
  -2   7  -6         24.56         28.06         3.78 o                         
   2   7   7          6.50          4.55         1.85 o                         
  -2   7  -7          6.50          7.87         2.18 o                         
   2   7   8         17.98         14.32         2.96 o                         
  -2   7  -8         17.98         16.88         3.22 o                         
   2   7   9          9.07          8.83         2.37 o                         
  -2   7  -9          9.07          7.12         2.29 o                         
   2   7  10          1.61          6.93         2.52 o                         
  -2   7 -10          1.61          6.20         2.57 o                         
   2   7  11          1.51          1.76         1.24 o                         
  -2   7 -11          1.51          3.59         1.97 o                         
   2   8 -10          7.04          8.63         2.88 o                         
   2   8  -9         14.83         11.40         3.14 o                         
  -2   8   9         14.83         13.72         2.93 o                         
   2   8  -8          2.47          0.92         0.93 o                         
  -2   8   8          2.47          3.25         1.71 o                         
  -2   8   8          2.47          3.33         1.77 o                         
   2   8  -7          9.66          8.80         2.40 o                         
  -2   8   7          9.66         10.14         2.27 o                         
  -2   8   7          9.66          9.04         2.50 o                         
  -2   8   6         19.27         23.77         4.00 o                         
  -2   8   6         19.27         21.09         3.15 o                         
   2   8  -6         19.27         24.99         4.92 o                         
   2   8  -5          1.75          3.65         2.49 o                         
  -2   8   5          1.75          3.37         1.81 o                         
  -2   8   5          1.75          3.75         1.60 o                         
  -2   8   4          7.63          8.53         1.77 o                         
   2   8  -4          7.63          7.97         2.48 o                         
  -2   8   4          7.63          6.44         1.96 o                         
  -2   8   3         16.61         23.05         3.45 o                         
  -2   8   3         16.61         25.26         2.99 o                         
   2   8  -3         16.61         27.01         4.47 o                         
  -2   8   2         11.30         12.44         2.02 o                         
  -2   8   2         11.30         11.41         2.28 o                         
   2   8  -2         11.30         10.32         3.05 o                         
  -2   8   1         15.86         13.18         2.58 o                         
   2   8  -1         15.86         11.60         2.68 o                         
  -2   8   0         20.53         24.82         3.38 o                         
   2   8   0         20.53         22.39         3.92 o                         
   2   8   0         20.53         28.51         3.61 o                         
   2   8   1         13.74         16.35         2.85 o                         
  -2   8  -1         13.74         17.41         2.83 o                         
  -2   8  -2         40.61         46.89         4.63 o                         
   2   8   2         40.61         39.84         5.09 o                         
   2   8   2         40.61         37.97         4.28 o                         
   2   8   3          5.16          4.07         1.46 o                         
  -2   8  -3          5.16          4.66         1.84 o                         
   2   8   3          5.16          1.09         1.77 o                         
  -2   8  -4         22.44         19.34         3.10 o                         
   2   8   4         22.44         17.29         3.42 o                         
   2   8   4         22.44         14.78         2.69 o                         
  -2   8  -5         24.91         29.16         4.08 o                         
   2   8   5         24.91         36.55         5.23 o                         
   2   8   5         24.91         27.63         3.86 o                         
   2   8   6          1.67          1.88         1.34 o                         
  -2   8  -6          1.67          2.83         1.75 o                         
  -2   8  -7          0.66          0.33         0.99 o                         
   2   8   7          0.66          2.46         1.52 o                         
   2   8   8          0.39          3.94         1.79 o                         
  -2   8  -8          0.39          4.43         1.88 o                         
   2   8   9          2.40          1.69         1.45 o                         
  -2   8  -9          2.40          3.76         1.88 o                         
   2   9  -8         15.27         21.72         4.29 o                         
   2   9  -7         14.20         14.72         3.37 o                         
  -2   9   7         14.20         13.47         2.74 o                         
  -2   9   7         14.20         14.67         3.22 o                         
   2   9  -6          1.46          5.68         2.64 o                         
  -2   9   6          1.46         10.37         2.74 o                         
   2   9  -5          7.28          7.69         2.75 o                         
  -2   9   5          7.28          9.62         2.50 o                         
   2   9  -4          4.86          3.60         3.45 o                         
  -2   9   4          4.86         12.23         3.32 o                         
   2   9  -3         10.72         12.87         3.43 o                         
  -2   9   3         10.72         12.44         2.78 o                         
  -2   9   2          7.18          8.50         2.47 o                         
   2   9  -2          7.18          8.96         3.44 o                         
  -2   9   1         14.13         11.48         2.55 o                         
   2   9  -1         14.13         17.28         3.60 o                         
  -2   9   0          5.50          8.11         2.58 o                         
   2   9   0          5.50          9.19         2.38 o                         
  -2   9  -1         22.15         21.81         3.47 o                         
   2   9   1         22.15         26.25         4.39 o                         
   2   9   1         22.15         16.77         2.94 o                         
  -2   9  -2          9.95         12.75         2.86 o                         
   2   9   2          9.95          6.16         2.35 o                         
   2   9   2          9.95          8.36         2.10 o                         
  -2   9  -3         40.68         42.39         4.89 o                         
   2   9   3         40.68         29.43         4.67 o                         
   2   9   3         40.68         40.08         4.80 o                         
   2   9   4         14.31         11.43         2.59 o                         
  -2   9  -4         14.31         11.08         2.50 o                         
   2   9   4         14.31         17.84         3.89 o                         
   2   9   5         10.39          6.87         2.09 o                         
  -2   9  -5         10.39          9.22         2.45 o                         
   2   9   5         10.39          8.03         2.76 o                         
   2   9   6          2.13          5.41         2.03 o                         
   2   9   6          2.13          3.40         2.03 o                         
  -2   9  -6          2.13          4.21         1.88 o                         
  -2   9  -7          4.64          6.50         2.30 o                         
   2   9   7          4.64          5.86         2.28 o                         
   2   9   7          4.64          2.46         2.39 o                         
   2  10  -4         25.97         31.43         5.17 o                         
   2  10  -3         11.62         12.24         3.34 o                         
  -2  10   2         19.96         25.71         4.25 o                         
   2  10  -2         19.96         21.04         4.10 o                         
  -2  10   1          2.74          1.35         1.34 o                         
   2  10  -1          2.74          3.99         1.98 o                         
  -2  10   0          4.92          3.82         1.73 o                         
   2  10   0          4.92          3.28         2.25 o                         
   2  10   1          9.38         12.85         3.57 o                         
  -2  10  -1          9.38         12.68         3.13 o                         
   2  10   2          6.25          8.39         3.18 o                         
  -2  10  -2          6.25          6.39         2.35 o                         
   3  -9  -7          2.69          3.61         1.80 o                         
  -3  -9   7          2.69          2.01         1.31 o                         
   3  -9  -6         12.87         12.65         2.96 o                         
  -3  -9   6         12.87          9.87         2.73 o                         
   3  -9  -5         12.51         11.03         2.77 o                         
   3  -9  -5         12.51         16.07         3.48 o                         
  -3  -9   5         12.51         18.48         3.58 o                         
   3  -9  -4         10.80          8.27         2.43 o                         
  -3  -9   4         10.80          8.64         2.57 o                         
   3  -9  -4         10.80         10.21         2.65 o                         
   3  -9  -3         24.75         28.33         4.48 o                         
   3  -9  -3         24.75         26.30         4.03 o                         
  -3  -9   3         24.75         25.11         4.10 o                         
   3  -9  -2         30.53         33.96         4.95 o                         
  -3  -9   2         30.53         36.71         4.98 o                         
   3  -9  -2         30.53         34.43         4.53 o                         
   3  -9  -1         31.13         32.96         4.97 o                         
  -3  -9   1         31.13         33.14         4.76 o                         
   3  -9  -1         31.13         28.99         4.00 o                         
   3  -9   0         31.90         34.74         5.20 o                         
  -3  -9   0         31.90         33.16         4.73 o                         
   3  -9   0         31.90         30.91         4.20 o                         
   3  -9   1         25.42         30.22         4.74 o                         
  -3  -9  -1         25.42         25.98         4.19 o                         
   3  -9   1         25.42         24.76         3.62 o                         
   3  -9   2         14.10          9.14         2.12 o                         
   3  -9   2         14.10         10.27         3.12 o                         
  -3  -9  -2         14.10         16.81         3.33 o                         
   3  -9   3         18.72         16.14         2.83 o                         
  -3  -9  -3         18.72         15.58         3.17 o                         
  -3  -9  -4         12.96          9.32         2.42 o                         
  -3  -9  -5          1.42          3.57         1.57 o                         
   3  -8 -10          4.21          2.19         1.18 o                         
  -3  -8  10          4.21          4.93         2.27 o                         
   3  -8  -9         12.19         16.08         3.37 o                         
  -3  -8   9         12.19          8.77         2.36 o                         
   3  -8  -8         20.31         18.36         3.79 o                         
  -3  -8   8         20.31         20.02         3.54 o                         
   3  -8  -7         29.80         32.00         4.66 o                         
  -3  -8   7         29.80         30.41         4.35 o                         
   3  -8  -6         50.07         48.36         5.79 o                         
  -3  -8   6         50.07         53.03         5.76 o                         
   3  -8  -5         14.73         14.04         3.18 o                         
  -3  -8   5         14.73         14.66         3.04 o                         
   3  -8  -4         21.23         20.59         3.60 o                         
  -3  -8   4         21.23         22.19         3.63 o                         
   3  -8  -3         20.89         23.57         3.94 o                         
  -3  -8   3         20.89         21.64         3.52 o                         
   3  -8  -2         23.62         22.42         3.34 o                         
   3  -8  -2         23.62         22.25         3.85 o                         
  -3  -8   2         23.62         17.22         3.28 o                         
   3  -8  -1         25.62         17.79         2.95 o                         
   3  -8  -1         25.62         17.13         3.30 o                         
  -3  -8   1         25.62         23.74         3.55 o                         
   3  -8   0         30.80         28.51         4.44 o                         
  -3  -8   0         30.80         28.13         4.03 o                         
   3  -8   0         30.80         27.89         3.57 o                         
   3  -8   1         30.81         31.55         4.53 o                         
   3  -8   1         30.81         30.14         3.73 o                         
  -3  -8  -1         30.81         25.94         3.79 o                         
   3  -8   2         16.17         16.83         3.46 o                         
   3  -8   2         16.17         18.42         2.85 o                         
  -3  -8  -2         16.17         21.88         3.56 o                         
   3  -8   3          8.22          8.23         1.94 o                         
  -3  -8  -3          8.22          9.31         2.23 o                         
  -3  -8  -4         52.48         45.90         5.09 o                         
   3  -8   4         52.48         50.60         4.45 o                         
  -3  -8  -5         27.63         27.61         4.04 o                         
  -3  -8  -6         14.46         12.65         2.88 o                         
  -3  -8  -7         13.42         11.63         2.64 o                         
  -3  -8  -8          7.76         10.07         2.37 o                         
   3  -7 -11         15.95          8.37         2.57 o                         
   3  -7 -11          5.06          5.74         2.21 o                         
  -3  -7  11          5.06          6.09         2.05 o                         
   3  -7 -10         12.99         12.16         2.67 o                         
   3  -7 -10         12.99         12.14         2.77 o                         
  -3  -7  10         12.99         11.20         3.00 o                         
   3  -7  -9         19.53         18.86         3.38 o                         
  -3  -7   9         19.53         20.63         3.37 o                         
   3  -7  -9         19.53         22.91         4.16 o                         
   3  -7  -8          4.11          4.70         1.64 o                         
   3  -7  -8          4.11          3.24         1.52 o                         
  -3  -7   8          4.11          5.24         1.86 o                         
   3  -7  -7         22.89         23.10         4.03 o                         
  -3  -7   7         22.89         24.78         3.71 o                         
   3  -7  -6         14.96         23.34         3.90 o                         
  -3  -7   6         14.96         18.20         3.22 o                         
   3  -7  -5          2.91          2.67         1.64 o                         
  -3  -7   5          2.91          2.55         1.56 o                         
   3  -7  -4          8.55          7.73         2.39 o                         
  -3  -7   4          8.55          9.70         2.38 o                         
   3  -7  -3         32.41         31.32         4.38 o                         
  -3  -7   3         32.41         39.60         4.44 o                         
   3  -7  -2         47.41         55.59         5.89 o                         
  -3  -7   2         47.41         56.98         5.30 o                         
  -3  -7   1        301.85        296.52        12.32 o                         
   3  -7  -1        301.85        333.92        14.08 o                         
   3  -7   0         86.87         91.87         7.29 o                         
  -3  -7   0         86.87         81.99         6.32 o                         
   3  -7   0         86.87         88.47         5.93 o                         
   3  -7   1         60.43         59.02         5.90 o                         
  -3  -7  -1         60.43         49.90         5.00 o                         
   3  -7   1         60.43         50.42         4.34 o                         
   3  -7   2          4.65          5.60         1.96 o                         
  -3  -7  -2          4.65          4.17         1.73 o                         
   3  -7   2          4.65          2.85         1.00 o                         
   3  -7   3          2.97          4.65         1.88 o                         
  -3  -7  -3          2.97          3.82         1.45 o                         
   3  -7   3          2.97          2.37         1.14 o                         
  -3  -7  -4         26.38         29.76         3.79 o                         
   3  -7   4         26.38         23.85         2.75 o                         
   3  -7   5         15.47         15.02         2.17 o                         
  -3  -7  -5         15.47         13.09         2.70 o                         
  -3  -7  -6          7.18          8.43         2.14 o                         
  -3  -7  -7         18.32         16.23         2.93 o                         
  -3  -7  -8         15.15         11.03         2.45 o                         
  -3  -7  -9          3.25          6.11         1.89 o                         
  -3  -7 -10          6.90         18.03         3.19 o                         
   3  -6 -13          8.33         10.27         2.82 o                         
  -3  -6  13          8.33         12.12         2.81 o                         
   3  -6 -12         11.51         10.08         2.53 o                         
  -3  -6  12         11.51          8.48         2.40 o                         
   3  -6 -11         20.42         17.39         3.28 o                         
  -3  -6  11         20.42         19.98         3.78 o                         
   3  -6 -10         29.33         28.27         4.00 o                         
  -3  -6  10         29.33         27.02         3.95 o                         
   3  -6  -9         55.68         52.43         5.83 o                         
   3  -6  -9         55.68         50.48         5.08 o                         
  -3  -6   9         55.68         45.93         5.00 o                         
   3  -6  -8         26.04         33.03         4.59 o                         
  -3  -6   8         26.04         27.83         3.92 o                         
   3  -6  -8         26.04         26.61         3.68 o                         
   3  -6  -7         38.81         35.28         4.09 o                         
  -3  -6   7         38.81         35.52         4.17 o                         
   3  -6  -6         38.04         41.19         4.85 o                         
   3  -6  -6         38.04         36.06         3.98 o                         
  -3  -6   6         38.04         39.55         4.41 o                         
   3  -6  -5         52.17         53.50         5.50 o                         
   3  -6  -5         52.17         47.50         4.30 o                         
  -3  -6   5         52.17         47.80         4.66 o                         
   3  -6  -4         78.58         89.19         6.96 o                         
  -3  -6   4         78.58         87.49         6.34 o                         
   3  -6  -3        180.02        195.74        10.21 o                         
  -3  -6   3        180.02        170.73         8.83 o                         
   3  -6  -2         45.15         46.08         4.89 o                         
  -3  -6   2         45.16         48.53         4.54 o                         
   3  -6  -1         23.61         26.29         3.74 o                         
  -3  -6   1         23.61         23.12         3.21 o                         
  -3  -6   0         63.77         57.11         4.97 o                         
   3  -6   0         63.77         60.05         5.53 o                         
  -3  -6  -1        179.68        185.64         8.98 o                         
   3  -6   1        179.68        178.46         7.58 o                         
   3  -6   1        179.68        195.83        10.14 o                         
   3  -6   2        101.62        105.10         7.43 o                         
  -3  -6  -2        101.62         97.14         6.37 o                         
   3  -6   2        101.62        102.49         5.51 o                         
   3  -6   3         30.06         32.70         4.26 o                         
  -3  -6  -3         30.06         32.92         3.70 o                         
   3  -6   3         30.06         28.98         2.90 o                         
  -3  -6  -4         39.19         41.18         4.13 o                         
   3  -6   4         39.19         40.83         3.23 o                         
   3  -6   5         60.92         52.69         3.49 o                         
  -3  -6  -5         60.92         53.96         4.73 o                         
   3  -6   6         35.95         37.59         2.84 o                         
  -3  -6  -6         35.95         37.36         4.01 o                         
  -3  -6  -7         29.82         28.91         3.54 o                         
  -3  -6  -8         23.68         24.68         3.37 o                         
  -3  -6  -9         36.52         31.46         3.78 o                         
  -3  -6 -10          9.26          8.05         2.00 o                         
  -3  -6 -11         11.66          9.54         2.33 o                         
   3  -6  11         11.66         11.02         2.49 o                         
   3  -5 -14          6.68          7.91         2.48 o                         
   3  -5 -13          6.75          5.48         1.92 o                         
  -3  -5  13          6.75          6.28         1.92 o                         
  -3  -5  12         17.69         14.98         2.91 o                         
   3  -5 -12         17.69         15.89         3.01 o                         
  -3  -5  12         17.69         15.69         2.93 o                         
   3  -5 -11         10.36         11.69         2.51 o                         
  -3  -5  11         10.36         11.95         2.51 o                         
  -3  -5  11         10.36          9.78         2.20 o                         
  -3  -5  10         33.80         29.55         3.92 o                         
   3  -5 -10         33.80         31.39         3.96 o                         
   3  -5  -9         37.23         31.89         3.89 o                         
  -3  -5   9         37.23         31.24         3.91 o                         
   3  -5  -8         34.16         33.17         3.80 o                         
  -3  -5   8         34.16         30.99         3.83 o                         
   3  -5  -7         18.95         15.73         2.60 o                         
  -3  -5   7         18.95         11.78         2.35 o                         
   3  -5  -6         71.28         68.05         5.08 o                         
   3  -5  -6         71.28         78.51         6.40 o                         
  -3  -5   6         71.28         75.67         5.73 o                         
   3  -5  -5        105.97        110.36         6.33 o                         
  -3  -5   5        105.97        113.54         7.09 o                         
  -3  -5   5        105.97        111.92         4.48 o                         
   3  -5  -4         99.30        106.17         7.41 o                         
  -3  -5   4         99.30        105.63         6.56 o                         
  -3  -5   4         99.30         97.72         4.55 o                         
   3  -5  -4         99.30         96.39         5.65 o                         
   3  -5  -3        108.62        112.82         5.78 o                         
   3  -5  -3        108.62        110.94         7.34 o                         
  -3  -5   3        108.62        118.60         6.78 o                         
  -3  -5   3        108.62        100.00         4.92 o                         
   3  -5  -2         45.05         45.59         4.70 o                         
  -3  -5   2         45.05         46.58         4.19 o                         
   3  -5  -1        124.84        128.68         7.72 o                         
  -3  -5   1        124.84        119.03         6.71 o                         
   3  -5   0         51.46         55.79         4.99 o                         
  -3  -5   0         51.46         56.04         4.55 o                         
   3  -5   1        119.73        127.44         7.63 o                         
   3  -5   1        119.73        115.83         5.26 o                         
  -3  -5  -1        119.73        123.43         6.73 o                         
   3  -5   2        101.31         97.04         5.00 o                         
   3  -5   2        101.31        110.32         7.29 o                         
  -3  -5  -2        101.31        105.74         6.15 o                         
   3  -5   2        101.31        100.78         4.94 o                         
   3  -5   3        168.24        187.67         9.34 o                         
  -3  -5  -3        168.24        167.83         7.79 o                         
   3  -5   3        168.24        170.74         6.17 o                         
   3  -5   4         74.51         75.20         5.90 o                         
  -3  -5  -4         74.51         73.05         5.10 o                         
   3  -5   4         74.51         69.18         3.68 o                         
  -3  -5  -5         17.41         15.20         2.49 o                         
   3  -5   5         17.41         15.93         1.65 o                         
   3  -5   6         20.72         18.40         1.69 o                         
  -3  -5  -6         20.72         17.73         2.60 o                         
  -3  -5  -7         19.69         16.16         2.56 o                         
  -3  -5  -8         18.78         22.83         3.05 o                         
  -3  -5  -9         11.11         12.55         2.22 o                         
  -3  -5 -10         13.86         10.64         2.19 o                         
  -3  -5 -11          4.36          4.10         1.38 o                         
   3  -5  11          4.36         -0.12         1.15 o                         
   3  -5  12          6.73          6.71         1.87 o                         
   3  -4 -15          5.60          4.96         1.93 o                         
   3  -4 -14         15.42         15.60         3.17 o                         
   3  -4 -13         23.26         30.73         4.43 o                         
  -3  -4  13         23.26         27.02         3.94 o                         
   3  -4 -12          8.24         10.37         2.54 o                         
  -3  -4  12          8.24         10.96         2.53 o                         
   3  -4 -11         18.26         20.38         3.34 o                         
  -3  -4  11         18.26         16.18         2.96 o                         
  -3  -4  11         18.26         17.94         3.05 o                         
   3  -4 -10         37.54         34.60         4.10 o                         
  -3  -4  10         37.54         42.85         4.52 o                         
  -3  -4  10         37.54         32.53         3.92 o                         
   3  -4  -9         99.69         93.36         6.41 o                         
  -3  -4   9         99.69        104.76         6.72 o                         
  -3  -4   9         99.69         94.09         6.59 o                         
  -3  -4   8        182.27        178.05         8.69 o                         
  -3  -4   8        182.27        167.08         8.36 o                         
   3  -4  -8        182.27        164.87         8.17 o                         
  -3  -4   7         68.48         65.72         5.09 o                         
   3  -4  -7         68.48         62.11         4.76 o                         
   3  -4  -6         92.56         87.02         5.39 o                         
  -3  -4   6         92.56         92.18         5.95 o                         
   3  -4  -5         72.11         71.57         4.68 o                         
  -3  -4   5         72.11         77.68         5.32 o                         
   3  -4  -4         74.84         78.77         4.67 o                         
  -3  -4   4         74.84         72.67         5.01 o                         
  -3  -4   4         74.84         68.71         3.40 o                         
   3  -4  -3        174.68        180.43         6.86 o                         
  -3  -4   3        174.69        168.75         5.92 o                         
   3  -4  -2         90.94         95.70         4.64 o                         
  -3  -4   2         90.94         91.11         4.57 o                         
  -3  -4   0        127.65        128.60         6.37 o                         
   3  -4   1        214.12        221.81         9.39 o                         
   3  -4   1        214.12        204.49         6.20 o                         
  -3  -4  -1        214.12        221.63         8.45 o                         
   3  -4   2         73.71         63.09         3.58 o                         
  -3  -4  -2         73.71         69.01         4.62 o                         
   3  -4   2         73.71         67.31         5.31 o                         
   3  -4   3        113.68        107.22         6.54 o                         
   3  -4   3        113.68        104.86         4.95 o                         
  -3  -4  -3        113.68        113.19         5.85 o                         
   3  -4   3        113.68        107.49         4.22 o                         
   3  -4   4         75.39         81.76         6.08 o                         
  -3  -4  -4         75.39         73.47         4.71 o                         
   3  -4   4         75.39         75.02         3.22 o                         
   3  -4   5         56.86         49.96         2.30 o                         
  -3  -4  -5         56.86         51.28         3.99 o                         
   3  -4   6        103.78         56.02         1.95 o                         
  -3  -4  -6        103.78        103.33         5.73 o                         
  -3  -4  -7        115.51        106.03         5.79 o                         
  -3  -4  -8         39.48         36.74         3.49 o                         
  -3  -4  -9         28.33         22.71         2.75 o                         
  -3  -4 -10          4.73          5.78         1.40 o                         
   3  -4  10          4.73          2.24         1.44 o                         
   3  -4  11         38.42         39.05         4.38 o                         
   3  -4  12         23.04         22.17         3.39 o                         
   3  -4  13          4.28          3.83         1.34 o                         
   3  -3 -15          4.08          6.98         2.46 o                         
   3  -3 -14          4.12          4.13         1.38 o                         
  -3  -3  14          4.12          4.31         1.57 o                         
   3  -3 -13         12.81         12.22         2.75 o                         
  -3  -3  13         12.81          9.67         2.40 o                         
   3  -3 -12         25.97         25.62         3.79 o                         
  -3  -3  12         25.97         26.98         3.79 o                         
   3  -3 -11          6.19          6.24         1.87 o                         
  -3  -3  11          6.19          5.42         1.80 o                         
  -3  -3  10         15.46         14.67         2.58 o                         
   3  -3 -10         15.46         15.75         2.73 o                         
   3  -3  -9         63.03         70.14         5.43 o                         
  -3  -3   9         63.03         74.16         5.50 o                         
  -3  -3   9         63.03         74.87         5.61 o                         
   3  -3  -8        108.40        116.60         6.65 o                         
  -3  -3   8        108.40        119.62         6.68 o                         
  -3  -3   8        108.40        114.60         6.95 o                         
   3  -3  -7        130.99        123.35         6.46 o                         
  -3  -3   7        130.99        121.35         6.82 o                         
  -3  -3   7        130.99        122.92         6.66 o                         
   3  -3  -7        130.99        117.36         6.16 o                         
   3  -3  -6         88.46         84.89         5.10 o                         
  -3  -3   6         88.46         92.29         5.68 o                         
  -3  -3   6         88.46         91.64         5.57 o                         
   3  -3  -6         88.46         82.22         4.91 o                         
   3  -3  -5         40.61         41.24         3.32 o                         
   3  -3  -5         40.61         41.26         3.20 o                         
   3  -3  -4         68.36         74.35         4.24 o                         
   3  -3  -4         68.36         75.77         4.03 o                         
   3  -3  -3         30.13         35.35         2.75 o                         
   3  -3  -3         30.13         31.28         2.37 o                         
   3  -3  -2         29.70         27.56         2.32 o                         
   3  -3  -2         29.70         27.15         1.99 o                         
  -3  -3   2         29.70         27.20         2.30 o                         
   3  -3  -1          1.85          3.50         0.80 o                         
   3  -3  -1          1.85          2.38         0.51 o                         
  -3  -3   1          1.85          2.89         0.90 o                         
   3  -3   0         23.78         21.90         1.65 o                         
   3  -3   0         23.78         18.51         1.34 o                         
   3  -3   0         23.78         18.95         1.27 o                         
  -3  -3   0         23.78         21.34         2.29 o                         
   3  -3   1         18.06         22.75         2.68 o                         
   3  -3   1         18.06         17.96         1.46 o                         
   3  -3   2         65.07         65.96         4.98 o                         
   3  -3   2         65.07         60.33         3.10 o                         
   3  -3   3         37.17         35.20         3.58 o                         
   3  -3   3         37.17         33.77         2.53 o                         
   3  -3   4         77.02         73.90         4.19 o                         
   3  -3   4         77.02         72.54         2.49 o                         
  -3  -3  -6        200.75        169.38         4.01 o                         
   3  -3   6        200.75        136.22         3.22 o                         
  -3  -3  -7        100.26         94.09         3.53 o                         
   3  -3   7        100.26         89.44         3.06 o                         
   3  -3   8         20.33         16.25         1.51 o                         
   3  -3   8         20.33         16.54         2.79 o                         
   3  -3   9          5.29          4.98         0.96 o                         
   3  -3   9          5.29          5.24         1.60 o                         
  -3  -3 -10         44.19         38.67         3.24 o                         
   3  -3  10         44.19         33.39         3.87 o                         
   3  -3  11         19.20         15.78         2.80 o                         
   3  -3  12          4.48          2.37         1.32 o                         
   3  -3  13          3.60          2.32         0.91 o                         
   3  -3  14          1.20          5.04         1.83 o                         
   3  -2 -16          1.66          3.27         1.80 o                         
   3  -2 -15          1.42          1.68         1.36 o                         
  -3  -2  14          7.59          6.50         1.92 o                         
   3  -2 -14          7.59          4.77         1.86 o                         
   3  -2 -13         64.88         65.52         6.05 o                         
  -3  -2  13         64.88         64.57         5.94 o                         
   3  -2 -12         34.31         36.83         4.41 o                         
  -3  -2  12         34.31         35.70         4.24 o                         
   3  -2 -11         17.76         14.06         2.77 o                         
  -3  -2  11         17.76         15.61         2.76 o                         
   3  -2 -10          0.98          1.46         1.08 o                         
  -3  -2  10          0.98          2.15         1.29 o                         
   3  -2  -9        128.95        123.40         7.05 o                         
  -3  -2   9        128.95        131.41         7.33 o                         
   3  -2  -8        107.11        111.03         6.42 o                         
  -3  -2   8        107.11         99.68         5.88 o                         
  -3  -2   8        107.11        115.37         6.72 o                         
   3  -2  -7         83.31         80.95         5.14 o                         
  -3  -2   7         83.31         72.43         4.89 o                         
   3  -2  -7         83.31         79.31         4.41 o                         
  -3  -2   7         83.31         85.34         5.50 o                         
   3  -2  -7         83.31         75.21         4.84 o                         
   3  -2  -6         36.15         36.30         3.29 o                         
   3  -2  -6         36.15         35.04         2.95 o                         
  -3  -2   6         36.15         38.88         3.53 o                         
   3  -2  -6         36.15         35.85         3.13 o                         
   3  -2  -5        196.64        184.08         7.04 o                         
  -3  -2   5        196.64        200.30         7.35 o                         
   3  -2  -5        196.64        185.32         6.68 o                         
  -3  -2   5        196.64        190.88         7.82 o                         
   3  -2  -4         60.62         68.45         3.99 o                         
   3  -2  -4         60.62         59.19         3.53 o                         
  -3  -2   4         60.62         65.76         4.33 o                         
  -3  -2   4         60.62         61.70         4.21 o                         
   3  -2  -3        301.57        301.70         8.04 o                         
   3  -2  -3        301.57        289.24         7.40 o                         
   3  -2  -2        581.11        575.77        10.59 o                         
   3  -2  -2        581.11        591.40        11.06 o                         
   3  -2  -1        512.10        531.50         9.47 o                         
   3  -2  -1        512.10        533.10         9.58 o                         
   3  -2   0        432.90        441.96         7.25 o                         
   3  -2   0        432.90        441.74         7.51 o                         
   3  -2   1        189.70        182.96         4.17 o                         
   3  -2   1        189.70        178.59         4.44 o                         
  -3  -2  -1        189.70        219.85         6.98 o                         
   3  -2   1        189.70        226.16         7.91 o                         
  -3  -2  -1        189.70        195.27         7.15 o                         
   3  -2   2         84.50         86.85         5.17 o                         
   3  -2   2         84.50         87.53         3.51 o                         
   3  -2   2         84.50         80.68         2.63 o                         
   3  -2   2         84.50         85.92         3.14 o                         
  -3  -2  -2         84.50         91.14         4.36 o                         
   3  -2   3        111.66        129.51         6.16 o                         
   3  -2   3        111.66         97.34         4.18 o                         
   3  -2   3        111.66         96.99         2.91 o                         
  -3  -2  -3        111.66        121.58         4.97 o                         
   3  -2   3        111.66         85.67         2.80 o                         
  -3  -2  -3        111.66        115.57         5.53 o                         
  -3  -2  -4         32.61         31.12         1.61 o                         
   3  -2   4         32.61         30.20         2.55 o                         
  -3  -2  -4         32.61         35.04         2.64 o                         
  -3  -2  -4         32.61         34.99         3.08 o                         
  -3  -2  -5         46.08         46.47         2.30 o                         
   3  -2   5         46.08         40.61         2.13 o                         
  -3  -2  -5         46.08         47.00         3.73 o                         
  -3  -2  -6        148.26        142.43         4.63 o                         
  -3  -2  -6        148.26        153.40         5.55 o                         
   3  -2   6        148.26        133.55         4.32 o                         
  -3  -2  -6        148.26        146.09         6.53 o                         
  -3  -2  -7        137.80        133.36         4.96 o                         
   3  -2   7        137.80        136.94         7.27 o                         
  -3  -2  -7        137.80        140.87         5.31 o                         
   3  -2   7        137.80        123.07         4.43 o                         
  -3  -2  -7        137.80        136.58         6.48 o                         
  -3  -2  -8          0.82          0.69         0.67 o                         
   3  -2   8          0.82          0.14         0.69 o                         
  -3  -2  -8          0.82          0.92         0.91 o                         
   3  -2   8          0.82          1.88         0.73 o                         
  -3  -2  -8          0.82          1.48         0.73 o                         
   3  -2   9         26.18         22.84         2.15 o                         
   3  -2   9         26.18         23.73         3.14 o                         
  -3  -2  -9         26.18         19.77         2.58 o                         
   3  -2  10         44.84         35.74         2.96 o                         
  -3  -2 -10         44.84         39.28         3.69 o                         
   3  -2  11         50.32         39.23         3.35 o                         
  -3  -2 -11         50.32         46.59         4.17 o                         
   3  -2  12          7.09         10.76         2.43 o                         
  -3  -2 -12          7.09          7.93         1.69 o                         
  -3  -2 -13          2.67          3.32         1.40 o                         
   3  -2  13          2.67          2.76         1.26 o                         
   3  -2  14          2.86          3.78         1.56 o                         
   3  -1 -16          0.94          2.72         1.34 o                         
   3  -1 -15          5.14          9.04         2.55 o                         
   3  -1 -14          4.60          3.21         1.79 o                         
  -3  -1  14          4.60          5.57         1.84 o                         
   3  -1 -13         76.98         75.25         6.50 o                         
  -3  -1  13         76.98         72.49         6.12 o                         
   3  -1 -12         88.39         83.58         6.74 o                         
  -3  -1  12         88.39         81.33         6.20 o                         
  -3  -1  11         64.77         59.58         5.13 o                         
   3  -1 -11         64.77         60.13         5.38 o                         
   3  -1 -11         64.77         62.88         3.96 o                         
   3  -1 -10         92.02         91.40         6.28 o                         
  -3  -1  10         92.02         87.23         5.98 o                         
   3  -1 -10         92.02         87.45         4.54 o                         
   3  -1 -10         92.02         72.88         2.79 o                         
   3  -1  -9         20.68         19.72         2.82 o                         
  -3  -1   9         20.68         21.38         2.95 o                         
   3  -1  -9         20.68         24.75         2.31 o                         
   3  -1  -9         20.68         20.04         1.52 o                         
   3  -1  -8        152.97        168.58         7.80 o                         
  -3  -1   8        152.97        155.70         7.69 o                         
   3  -1  -8        152.97        149.97         5.74 o                         
   3  -1  -8        152.97        160.33         4.67 o                         
   3  -1  -7        157.84        158.69         7.20 o                         
  -3  -1   7        157.84        148.05         6.21 o                         
  -3  -1   7        157.84        157.04         7.24 o                         
   3  -1  -7        157.84        146.09         5.43 o                         
   3  -1  -7        157.84        147.36         6.63 o                         
   3  -1  -7        157.84        149.62         4.63 o                         
   3  -1  -6        159.38        176.82         7.28 o                         
  -3  -1   6        159.38        178.52         6.51 o                         
  -3  -1   6        159.38        181.96         7.60 o                         
   3  -1  -6        159.38        166.66         5.07 o                         
   3  -1  -6        159.38        161.15         6.70 o                         
   3  -1  -5         76.47         79.68         4.46 o                         
   3  -1  -5         76.47         86.75         4.83 o                         
  -3  -1   5         76.47         86.10         4.24 o                         
  -3  -1   5         76.47         87.07         5.01 o                         
   3  -1  -5         76.47         80.15         3.56 o                         
   3  -1  -4         41.77         43.77         3.26 o                         
   3  -1  -4         41.77         39.24         2.98 o                         
  -3  -1   4         41.77         40.31         3.26 o                         
   3  -1  -4         41.77         44.97         2.71 o                         
  -3  -1   3        324.98        325.59         9.26 o                         
   3  -1  -3        324.98        323.69         8.34 o                         
   3  -1  -3        324.98        319.45         8.30 o                         
  -3  -1   3        324.98        336.65         8.28 o                         
   3  -1  -3        324.98        318.98         8.73 o                         
   3  -1  -3        324.98        307.11         7.87 o                         
   3  -1  -2        261.60        282.12         7.13 o                         
   3  -1  -2        261.60        285.24         7.37 o                         
   3  -1  -2        261.60        278.41         7.67 o                         
   3  -1  -2        261.60        266.19         7.41 o                         
   3  -1  -1        490.22        502.25        11.63 o                         
   3  -1  -1        490.22        491.15         9.01 o                         
   3  -1  -1        490.22        456.37         9.42 o                         
   3  -1  -1        490.22        487.51        10.01 o                         
  -3  -1   1        490.22        485.08        10.59 o                         
   3  -1  -1        490.22        470.21        10.53 o                         
   3  -1   0        152.50        181.33         6.71 o                         
   3  -1   0        152.50        173.97         6.21 o                         
   3  -1   0        152.50        174.25         4.34 o                         
   3  -1   0        152.50        161.04         5.00 o                         
   3  -1   0        152.50        169.44         5.23 o                         
  -3  -1   0        152.50        183.90         5.91 o                         
   3  -1   1        263.40        244.02         4.51 o                         
   3  -1   1        263.40        257.02         6.13 o                         
   3  -1   1        263.40        255.27         6.26 o                         
   3  -1   1        263.40        257.58         7.91 o                         
   3  -1   2         76.03         70.81         4.18 o                         
   3  -1   2         76.03         74.12         3.23 o                         
   3  -1   2         76.03         73.69         2.84 o                         
  -3  -1  -2         76.03         73.13         3.44 o                         
   3  -1   2         76.03         74.49         3.16 o                         
   3  -1   3         73.52         82.60         4.42 o                         
  -3  -1  -3         73.52         83.78         3.35 o                         
   3  -1   3         73.52         68.88         3.53 o                         
  -3  -1  -3         73.52         77.34         3.45 o                         
   3  -1   3         73.52         67.41         2.39 o                         
  -3  -1  -3         73.52         77.30         4.45 o                         
  -3  -1  -4        139.06        148.95         4.76 o                         
   3  -1   4        139.06        132.68         5.45 o                         
  -3  -1  -4        139.06        140.85         6.09 o                         
  -3  -1  -4        139.06        150.99         4.75 o                         
  -3  -1  -5         99.71        106.55         4.26 o                         
  -3  -1  -5         99.71        103.23         3.80 o                         
  -3  -1  -5         99.71        101.67         5.28 o                         
   3  -1   6        269.61        268.27         9.68 o                         
  -3  -1  -6        269.61        239.20         8.42 o                         
  -3  -1  -6        269.61        251.95         6.12 o                         
  -3  -1  -6        269.61        251.97         7.33 o                         
  -3  -1  -7         29.82         30.92         2.67 o                         
  -3  -1  -7         29.82         28.82         1.92 o                         
   3  -1   7         29.82         29.82         2.61 o                         
   3  -1   7         29.82         29.20         3.23 o                         
  -3  -1  -7         29.82         26.71         2.83 o                         
   3  -1   8         61.88         54.69         4.72 o                         
  -3  -1  -8         61.88         64.32         2.91 o                         
   3  -1   8         61.88         55.88         3.69 o                         
  -3  -1  -8         61.88         60.26         4.32 o                         
  -3  -1  -9         36.54         34.78         2.11 o                         
   3  -1   9         36.54         29.64         2.85 o                         
   3  -1   9         36.54         32.98         3.81 o                         
  -3  -1  -9         36.54         31.27         3.22 o                         
   3  -1  10         82.48         71.16         4.66 o                         
   3  -1  10         82.48         78.60         5.94 o                         
  -3  -1 -10         82.48         77.70         5.24 o                         
  -3  -1 -11         42.86         44.12         4.08 o                         
   3  -1  11         42.86         45.29         4.58 o                         
   3  -1  11         42.86         38.40         3.53 o                         
  -3  -1 -12          4.52          3.96         1.22 o                         
   3  -1  12          4.52          2.90         1.17 o                         
   3  -1  12          4.52          4.49         1.35 o                         
   3  -1  13          4.64          5.53         1.79 o                         
  -3  -1 -13          4.64          2.90         1.16 o                         
   3  -1  14          1.03          1.60         1.23 o                         
   3   0 -16          0.91          0.88         0.91 o                         
   3   0 -15          4.59          6.34         2.23 o                         
   3   0 -14         11.73          9.20         2.66 o                         
  -3   0  14         11.73          9.75         2.27 o                         
   3   0 -13         25.15         23.29         3.67 o                         
  -3   0  13         25.15         23.33         3.48 o                         
   3   0 -12          8.72          8.58         2.19 o                         
  -3   0  12          8.72         10.69         2.36 o                         
   3   0 -11         63.59         61.57         5.53 o                         
  -3   0  11         63.59         61.74         5.21 o                         
   3   0 -11         63.59         63.07         3.25 o                         
   3   0 -10          3.57          4.03         0.88 o                         
   3   0 -10          3.57          4.00         0.89 o                         
   3   0 -10          3.57          3.22         1.24 o                         
  -3   0  10          3.57          5.50         1.52 o                         
   3   0  -9         10.26          9.46         1.19 o                         
   3   0  -9         10.26          8.77         1.81 o                         
   3   0  -9         10.26          8.29         1.22 o                         
  -3   0   9         10.26         11.13         2.09 o                         
   3   0  -8         84.50         76.39         3.64 o                         
   3   0  -8         84.50         80.79         5.51 o                         
  -3   0   8         84.50         73.81         4.22 o                         
  -3   0   8         84.50         77.74         5.08 o                         
   3   0  -8         84.50         84.93         3.57 o                         
   3   0  -7        127.08        123.19         6.53 o                         
   3   0  -7        127.08        119.91         5.01 o                         
  -3   0   7        127.08        114.62         4.94 o                         
  -3   0   7        127.08        116.69         6.03 o                         
   3   0  -7        127.08        116.34         4.15 o                         
   3   0  -7        127.08        112.88         4.48 o                         
   3   0  -6         74.13         79.83         5.16 o                         
   3   0  -6         74.13         72.62         3.63 o                         
  -3   0   6         74.13         76.26         3.82 o                         
  -3   0   6         74.13         76.57         4.90 o                         
   3   0  -6         74.13         82.88         3.80 o                         
   3   0  -5         29.63         31.86         3.05 o                         
   3   0  -5         29.63         27.88         1.97 o                         
  -3   0   5         29.63         28.94         2.16 o                         
  -3   0   5         29.63         30.70         2.96 o                         
   3   0  -5         29.63         31.51         2.86 o                         
   3   0  -5         29.63         29.85         2.27 o                         
   3   0  -4        135.36        152.23         6.17 o                         
   3   0  -4        135.36        144.77         5.93 o                         
   3   0  -4        135.36        138.78         4.14 o                         
  -3   0   4        135.36        137.44         4.36 o                         
   3   0  -4        135.36        141.67         5.88 o                         
  -3   0   4        135.36        136.81         5.87 o                         
   3   0  -4        135.36        134.27         5.03 o                         
  -3   0   3         10.81          9.86         1.48 o                         
  -3   0   3         10.81         10.34         1.50 o                         
   3   0  -3         10.81         10.91         1.05 o                         
  -3   0   3         10.81         12.33         1.21 o                         
   3   0  -3         10.81         10.09         1.52 o                         
   3   0  -3         10.81         11.19         1.57 o                         
   3   0  -3         10.81          9.74         1.46 o                         
   3   0  -3         10.81         11.62         1.53 o                         
   3   0  -2        519.75        526.97        10.88 o                         
   3   0  -2        519.75        524.24         8.34 o                         
   3   0  -2        519.75        519.96        11.07 o                         
   3   0  -2        519.75        515.75        11.02 o                         
   3   0  -2        519.75        507.29        11.06 o                         
  -3   0   2        519.75        521.21        11.19 o                         
   3   0  -1        184.44        182.04         4.75 o                         
   3   0  -1        184.44        193.13         6.01 o                         
   3   0  -1        184.44        200.48         6.38 o                         
   3   0  -1        184.44        197.06         6.52 o                         
   3   0   0        297.42        325.57         8.70 o                         
   3   0   0        297.42        339.50         8.14 o                         
  -3   0   0        297.42        291.37         7.09 o                         
   3   0   0        297.42        310.48         7.56 o                         
   3   0   0        297.42        269.70         7.43 o                         
   3   0   1          6.59          6.13         1.03 o                         
   3   0   1          6.59          7.23         1.36 o                         
   3   0   1          6.59          7.29         1.24 o                         
  -3   0  -1          6.59          7.93         1.04 o                         
   3   0   1          6.59          6.03         0.99 o                         
   3   0   2         71.05         93.26         4.23 o                         
  -3   0  -2         71.05         90.25         4.27 o                         
  -3   0  -2         71.05         82.75         3.18 o                         
   3   0   2         71.05         85.81         3.44 o                         
  -3   0  -3         25.38         28.13         2.30 o                         
  -3   0  -3         25.38         24.43         1.56 o                         
   3   0   3         25.38         25.46         1.64 o                         
   3   0   4        137.76        135.48         3.64 o                         
  -3   0  -4        137.76        148.86         5.48 o                         
  -3   0  -4        137.76        133.92         3.49 o                         
   3   0   4        137.76        138.29         3.59 o                         
  -3   0  -4        137.76        132.43         5.96 o                         
  -3   0  -5         71.13         75.48         4.05 o                         
   3   0   5         71.13         62.12         2.58 o                         
  -3   0  -5         71.13         61.63         2.09 o                         
  -3   0  -5         71.13         76.44         4.59 o                         
  -3   0  -6         59.08         67.40         4.05 o                         
   3   0   6         59.08         54.84         2.60 o                         
  -3   0  -6         59.08         58.21         4.05 o                         
   3   0   6         59.08         67.41         4.88 o                         
   3   0   7          5.59          4.04         0.86 o                         
   3   0   7          5.59          4.96         1.58 o                         
  -3   0  -7          5.59          5.40         1.47 o                         
  -3   0  -8          4.00          4.09         1.22 o                         
   3   0   8          4.00          4.35         1.36 o                         
   3   0   8          4.00          4.93         1.68 o                         
   3   0   8          4.00          3.84         0.90 o                         
   3   0   9         99.05         88.97         5.48 o                         
   3   0   9         99.05         97.25         6.26 o                         
  -3   0  -9         99.05         87.77         5.56 o                         
   3   0   9         99.05         80.53         4.16 o                         
  -3   0 -10         16.32         18.19         2.68 o                         
   3   0  10         16.32         15.32         2.46 o                         
   3   0  10         16.32         13.89         2.54 o                         
   3   0  11         31.15         28.78         3.43 o                         
   3   0  11         31.15         28.24         3.68 o                         
  -3   0 -11         31.15         29.57         3.39 o                         
  -3   0 -12         21.44         19.40         2.83 o                         
   3   0  12         21.44         16.78         2.85 o                         
   3   0  12         21.44         20.72         2.99 o                         
  -3   0 -13          3.67          4.07         1.40 o                         
   3   0  13          3.67          1.94         1.12 o                         
   3   0  14          0.51         -0.84         0.84 o                         
  -3   0 -14          0.51          1.71         1.03 o                         
   3   0  14          0.51         -0.20         0.91 o                         
   3   1 -16          0.94          3.01         1.56 o                         
   3   1 -15          5.15          6.49         2.15 o                         
  -3   1  14          4.60          4.70         1.63 o                         
   3   1 -14          4.60          5.22         2.03 o                         
   3   1 -13         76.95         67.08         6.27 o                         
  -3   1  13         76.95         75.00         6.19 o                         
  -3   1  12         88.35         85.09         6.36 o                         
   3   1 -12         88.35         78.72         6.60 o                         
  -3   1  11         64.66         59.45         5.07 o                         
   3   1 -11         64.66         62.12         5.60 o                         
   3   1 -10         92.04         83.99         6.37 o                         
  -3   1  10         92.04         91.19         6.02 o                         
   3   1 -10         92.04         81.22         5.27 o                         
   3   1  -9         20.63         20.42         2.48 o                         
  -3   1   9         20.63         18.83         2.65 o                         
   3   1  -9         20.63         21.58         3.07 o                         
   3   1  -9         20.63         18.39         0.99 o                         
   3   1  -8        152.73        145.50         6.43 o                         
  -3   1   8        152.73        146.19         7.12 o                         
   3   1  -8        152.73        136.71         3.45 o                         
  -3   1   8        152.73        138.34         5.60 o                         
   3   1  -7        157.75        160.53         6.26 o                         
  -3   1   7        157.75        149.22         5.32 o                         
  -3   1   7        157.75        154.86         6.89 o                         
   3   1  -7        157.75        146.77         3.73 o                         
   3   1  -6        159.47        162.42         7.41 o                         
   3   1  -6        159.47        172.77         6.12 o                         
  -3   1   6        159.47        163.33         5.09 o                         
  -3   1   6        159.47        173.66         7.02 o                         
   3   1  -6        159.47        166.46         6.04 o                         
   3   1  -5         76.38         81.60         3.93 o                         
  -3   1   5         76.38         80.12         3.08 o                         
  -3   1   5         76.38         82.73         4.57 o                         
   3   1  -5         76.38         84.61         4.18 o                         
   3   1  -5         76.38         84.27         5.13 o                         
   3   1  -4         41.83         27.02         2.39 o                         
  -3   1   4         41.83         25.29         1.70 o                         
  -3   1   4         41.83         38.52         2.90 o                         
  -3   1   4         41.83         37.99         2.66 o                         
   3   1  -4         41.83         39.33         2.95 o                         
   3   1  -3        324.94        303.67         8.28 o                         
   3   1  -3        324.94        311.06         7.51 o                         
  -3   1   3        324.94        330.16         8.61 o                         
   3   1  -3        324.94        322.23         9.00 o                         
  -3   1   3        324.94        314.54         8.03 o                         
   3   1  -2        261.63        285.62         7.10 o                         
   3   1  -2        261.63        269.38         7.92 o                         
   3   1  -2        261.63        293.13         8.65 o                         
  -3   1   2        261.63        287.42         7.64 o                         
   3   1  -2        261.63        272.63         7.87 o                         
  -3   1   2        261.63        263.38         7.36 o                         
   3   1  -2        261.63        268.42         7.08 o                         
  -3   1   1        490.22        458.72         9.61 o                         
   3   1  -1        490.22        457.99         9.79 o                         
   3   1  -1        490.22        495.77        10.78 o                         
   3   1  -1        490.22        480.66        11.27 o                         
   3   1  -1        490.22        477.53        10.89 o                         
   3   1  -1        490.22        481.78        10.24 o                         
   3   1   0        152.49        182.71         5.08 o                         
   3   1   0        152.49        170.94         6.48 o                         
   3   1   0        152.49        179.44         5.93 o                         
   3   1   0        152.49        166.64         6.57 o                         
   3   1   0        152.49        189.08         6.32 o                         
   3   1   1        263.40        275.08         6.09 o                         
   3   1   1        263.40        278.08         7.30 o                         
   3   1   1        263.40        273.14         8.11 o                         
   3   1   1        263.40        270.59         8.35 o                         
   3   1   2         75.95         73.84         2.86 o                         
  -3   1  -2         75.95         76.08         4.24 o                         
   3   1   2         75.95         77.45         3.51 o                         
  -3   1  -3         73.61         77.20         4.35 o                         
   3   1   3         73.61         76.12         3.36 o                         
  -3   1  -4        138.94        149.83         6.18 o                         
   3   1   4        138.94        139.25         4.49 o                         
   3   1   5         99.84         85.69         3.93 o                         
  -3   1  -5         99.84         96.28         5.29 o                         
   3   1   6        270.05        244.51         7.06 o                         
  -3   1  -6        270.05        246.06         8.93 o                         
   3   1   6        270.05        269.58         9.73 o                         
   3   1   7         29.95         27.92         2.40 o                         
   3   1   7         29.95         27.80         3.14 o                         
  -3   1  -7         29.95         27.27         2.97 o                         
   3   1   8         61.86         56.96         3.67 o                         
   3   1   8         61.86         58.14         4.77 o                         
  -3   1  -8         61.86         57.46         4.48 o                         
  -3   1  -9         36.59         34.44         3.54 o                         
  -3   1  -9         36.59         30.95         2.12 o                         
   3   1   9         36.59         27.89         3.56 o                         
   3   1   9         36.59         31.87         3.68 o                         
   3   1  10         82.47         82.56         5.98 o                         
   3   1  10         82.47         78.55         6.03 o                         
  -3   1 -10         82.47         72.73         5.33 o                         
   3   1  11         42.88         36.47         4.16 o                         
   3   1  11         42.88         38.49         4.42 o                         
  -3   1 -11         42.88         44.25         4.29 o                         
  -3   1 -12          4.54          4.19         1.33 o                         
   3   1  12          4.54          4.20         1.62 o                         
   3   1  12          4.54          4.20         1.58 o                         
  -3   1 -13          4.64          4.95         1.80 o                         
   3   1  13          4.64          4.45         1.69 o                         
   3   1  13          4.64          7.47         2.00 o                         
  -3   1 -14          1.04          0.54         0.84 o                         
   3   1  14          1.04          1.25         1.20 o                         
   3   1  14          1.04          3.67         1.50 o                         
   3   2 -16          1.66          2.17         1.70 o                         
   3   2 -15          1.42         -0.55         1.10 o                         
   3   2 -14          7.58          2.83         1.63 o                         
   3   2 -13         64.88         69.09         6.49 o                         
  -3   2  13         64.88         61.64         5.72 o                         
   3   2 -12         34.29         35.36         4.57 o                         
  -3   2  12         34.29         35.16         4.19 o                         
   3   2 -12         34.29         36.81         4.07 o                         
  -3   2  11         17.75         15.43         2.79 o                         
   3   2 -11         17.75         19.73         2.83 o                         
   3   2 -11         17.75         16.75         3.05 o                         
  -3   2  10          0.97          0.80         1.09 o                         
   3   2 -10          0.97          2.27         1.26 o                         
   3   2 -10          0.97          2.82         1.48 o                         
   3   2  -9        128.97        115.50         7.34 o                         
   3   2  -9        128.97        118.91         6.49 o                         
  -3   2   9        128.97        123.65         6.77 o                         
  -3   2   8        107.02        108.88         6.09 o                         
   3   2  -8        107.02        107.57         6.67 o                         
  -3   2   8        107.02         95.59         4.46 o                         
   3   2  -8        107.02         99.48         5.59 o                         
  -3   2   7         83.50         79.02         4.89 o                         
  -3   2   7         83.50         69.56         3.40 o                         
   3   2  -7         83.50         75.74         5.39 o                         
   3   2  -7         83.50         80.28         4.77 o                         
  -3   2   6         36.20         35.18         3.17 o                         
  -3   2   6         36.20         36.10         2.16 o                         
   3   2  -6         36.20         34.98         1.52 o                         
   3   2  -6         36.20         37.21         3.16 o                         
  -3   2   6         36.20         35.25         2.27 o                         
  -3   2   5        196.46        186.11         4.42 o                         
  -3   2   5        196.46        197.34         7.05 o                         
   3   2  -5        196.46        198.62         6.94 o                         
  -3   2   5        196.46        194.44         5.67 o                         
   3   2  -5        196.46        175.67         4.30 o                         
  -3   2   4         60.48         60.66         3.86 o                         
  -3   2   4         60.48         45.54         1.67 o                         
   3   2  -4         60.48         48.60         3.62 o                         
  -3   2   4         60.48         62.00         3.86 o                         
   3   2  -4         60.48         65.46         2.83 o                         
  -3   2   4         60.48         58.82         3.20 o                         
  -3   2   3        301.94        296.41         8.12 o                         
   3   2  -3        301.94        324.16         8.89 o                         
  -3   2   3        301.94        315.98         8.15 o                         
   3   2  -3        301.94        294.70         6.99 o                         
  -3   2   3        301.94        304.26         7.84 o                         
  -3   2   2        581.66        573.91        11.12 o                         
   3   2  -2        581.66        616.50        12.73 o                         
  -3   2   2        581.66        610.68        11.38 o                         
   3   2  -2        581.66        593.80        13.08 o                         
   3   2  -2        581.66        586.54        11.12 o                         
  -3   2   2        581.66        585.66        11.94 o                         
   3   2  -1        512.03        541.60        12.28 o                         
  -3   2   1        512.03        529.18         9.70 o                         
   3   2  -1        512.03        566.96        12.42 o                         
  -3   2   1        512.03        537.42        10.01 o                         
   3   2  -1        512.03        536.56        11.06 o                         
   3   2   0        432.63        451.76        10.54 o                         
   3   2   0        432.63        460.76        10.43 o                         
  -3   2  -1        189.40        220.87         7.98 o                         
   3   2   1        189.40        201.06         6.51 o                         
   3   2   1        189.40        210.94         6.94 o                         
   3   2   2         84.71         87.06         4.24 o                         
   3   2   2         84.71         85.25         4.64 o                         
   3   2   3        111.79        120.18         4.86 o                         
   3   2   4         32.57         32.17         2.72 o                         
   3   2   4         32.57         30.12         2.50 o                         
   3   2   5         45.99         39.74         3.11 o                         
  -3   2  -5         45.99         47.46         3.90 o                         
   3   2   6        148.28        136.44         5.85 o                         
   3   2   6        148.28        149.47         7.24 o                         
  -3   2  -6        148.28        138.21         6.82 o                         
   3   2   7        137.85        142.46         7.42 o                         
  -3   2  -7        137.85        135.37         6.91 o                         
  -3   2  -8          0.83          0.82         0.33 o                         
   3   2   8          0.83          1.94         1.37 o                         
  -3   2  -8          0.83          3.60         1.57 o                         
  -3   2  -9         26.23         21.17         2.93 o                         
   3   2   9         26.23         28.72         3.59 o                         
   3   2  10         44.86         44.53         4.49 o                         
   3   2  10         44.86         44.50         4.60 o                         
  -3   2 -10         44.86         42.03         4.23 o                         
   3   2  11         50.35         54.54         5.20 o                         
   3   2  11         50.35         50.98         5.08 o                         
  -3   2 -11         50.35         46.54         4.56 o                         
  -3   2 -12          7.09          3.61         1.10 o                         
   3   2  12          7.09          7.89         2.12 o                         
   3   2  12          7.09          4.83         1.61 o                         
  -3   2 -13          2.68          1.71         0.99 o                         
   3   2  13          2.68          0.08         1.11 o                         
   3   2  13          2.68         -0.06         0.80 o                         
  -3   2 -14          2.88          0.17         0.99 o                         
   3   2  14          2.88          3.42         1.51 o                         
   3   3 -15          4.70          4.22         1.94 o                         
   3   3 -14          4.12          1.22         1.27 o                         
   3   3 -14          4.12          4.13         1.90 o                         
  -3   3  13         12.84          9.93         2.53 o                         
   3   3 -13         12.84         12.57         2.74 o                         
   3   3 -13         12.84         13.38         3.05 o                         
  -3   3  12         25.94         22.56         3.48 o                         
   3   3 -12         25.94         20.70         3.21 o                         
   3   3 -12         25.94         21.46         3.63 o                         
  -3   3  11          6.19          0.69         0.68 o                         
   3   3 -11          6.19          4.38         1.73 o                         
   3   3 -11          6.19          3.59         1.73 o                         
  -3   3  10         15.49         13.03         2.29 o                         
   3   3 -10         15.49         17.83         2.87 o                         
   3   3 -10         15.49         22.47         3.45 o                         
  -3   3   9         62.95         62.41         4.93 o                         
   3   3  -9         62.95         74.51         5.89 o                         
   3   3  -9         62.95         71.68         5.22 o                         
  -3   3   8        108.33         95.33         5.82 o                         
  -3   3   8        108.33         92.54         4.47 o                         
   3   3  -8        108.33        105.91         6.13 o                         
  -3   3   7        131.10        114.85         6.05 o                         
  -3   3   7        131.10        107.09         4.35 o                         
   3   3  -7        131.10        125.97         6.56 o                         
  -3   3   7        131.10        113.61         3.73 o                         
  -3   3   6         88.51         82.35         4.84 o                         
  -3   3   6         88.51         80.10         3.34 o                         
   3   3  -6         88.51         89.29         5.27 o                         
   3   3  -6         88.51         75.96         2.43 o                         
  -3   3   6         88.51         79.50         3.35 o                         
  -3   3   5         40.72         44.43         3.36 o                         
  -3   3   5         40.72         38.24         1.98 o                         
   3   3  -5         40.72         46.71         3.75 o                         
   3   3  -5         40.72         42.75         2.14 o                         
  -3   3   5         40.72         39.05         2.57 o                         
  -3   3   4         68.50         78.68         4.19 o                         
   3   3  -4         68.50         70.16         4.65 o                         
   3   3  -4         68.50         76.76         3.20 o                         
  -3   3   4         68.50         71.61         3.61 o                         
  -3   3   3         30.12         24.90         1.10 o                         
  -3   3   3         30.12         31.96         2.63 o                         
  -3   3   3         30.12         32.83         2.51 o                         
   3   3  -3         30.12         34.95         3.14 o                         
   3   3  -3         30.12         33.76         2.26 o                         
  -3   3   3         30.12         32.38         2.51 o                         
  -3   3   2         29.66         27.50         2.27 o                         
   3   3  -2         29.66         30.14         2.97 o                         
  -3   3   2         29.66         31.01         2.22 o                         
   3   3  -2         29.66         26.75         2.15 o                         
  -3   3   1          1.85          2.43         0.64 o                         
  -3   3   1          1.85          1.79         0.33 o                         
  -3   3   1          1.85          2.02         0.58 o                         
   3   3  -1          1.85          0.60         0.59 o                         
  -3   3   0         23.75         20.26         1.58 o                         
   3   3   0         23.75         16.42         2.53 o                         
  -3   3   0         23.75         20.14         1.26 o                         
  -3   3   0         23.75         19.31         1.37 o                         
  -3   3  -1         18.07         18.45         1.30 o                         
   3   3   1         18.07         18.54         2.14 o                         
  -3   3  -2         64.89         46.61         1.68 o                         
   3   3   2         64.89         65.98         4.22 o                         
   3   3   3         37.05         34.75         3.25 o                         
   3   3   4         77.06         76.02         4.97 o                         
  -3   3  -4         77.06         76.24         4.96 o                         
   3   3   5         95.20         91.02         5.70 o                         
  -3   3  -5         95.20         92.64         5.62 o                         
   3   3   6        200.85        195.70         8.60 o                         
  -3   3  -6        200.85        176.39         8.08 o                         
   3   3   7        100.39        108.90         6.69 o                         
  -3   3  -7        100.39        102.29         6.26 o                         
   3   3   8         20.29         17.03         2.91 o                         
  -3   3  -8         20.29         22.65         3.14 o                         
   3   3   9          5.28          6.91         1.85 o                         
  -3   3  -9          5.28          5.52         1.51 o                         
  -3   3 -10         44.23         43.01         4.58 o                         
   3   3  10         44.23         42.76         4.60 o                         
  -3   3 -11         19.13         17.26         3.00 o                         
   3   3  11         19.13         16.07         3.02 o                         
   3   3  11         19.13         21.84         3.55 o                         
  -3   3 -12          4.48          3.68         1.62 o                         
   3   3  12          4.48          3.32         1.35 o                         
   3   3  12          4.48          3.49         1.64 o                         
   3   3  13          3.61          4.26         1.69 o                         
  -3   3 -13          3.61          3.37         1.47 o                         
  -3   3 -14          1.20          5.25         2.06 o                         
   3   3  14          1.20          7.98         2.65 o                         
   3   4 -15          5.63          9.67         2.63 o                         
   3   4 -15          5.63          6.01         2.23 o                         
   3   4 -14         15.39         21.92         3.96 o                         
   3   4 -14         15.39         22.10         3.69 o                         
   3   4 -13         23.21         19.52         3.70 o                         
   3   4 -13         23.21         24.78         4.26 o                         
   3   4 -12          8.24          6.27         2.17 o                         
   3   4 -12          8.24         10.75         2.70 o                         
  -3   4  12          8.24          8.92         2.31 o                         
   3   4 -11         18.25         13.29         2.92 o                         
   3   4 -11         18.25         15.20         3.40 o                         
  -3   4  11         18.25         16.80         2.86 o                         
   3   4 -10         37.58         34.89         4.44 o                         
   3   4 -10         37.58         36.92         4.22 o                         
  -3   4  10         37.58         32.58         3.83 o                         
  -3   4   9         99.81         85.15         5.84 o                         
   3   4  -9         99.81         87.82         6.58 o                         
  -3   4   8        182.23        156.21         7.58 o                         
  -3   4   8        182.23        141.69         3.71 o                         
  -3   4   7         68.48         62.90         4.55 o                         
   3   4  -7         68.48         71.33         5.33 o                         
  -3   4   7         68.48         53.31         2.63 o                         
  -3   4   6         92.81         82.13         4.88 o                         
   3   4  -6         92.81         90.01         5.84 o                         
  -3   4   6         92.81         83.16         3.70 o                         
   3   4  -6         92.81         81.85         2.99 o                         
  -3   4   5         72.17         65.36         4.17 o                         
   3   4  -5         72.17         74.63         5.20 o                         
   3   4  -5         72.17         76.81         3.34 o                         
  -3   4   5         72.17         60.94         3.46 o                         
   3   4  -4         74.79         72.40         5.27 o                         
  -3   4   4         74.79         68.06         3.98 o                         
  -3   4   4         74.79         74.97         3.32 o                         
   3   4  -4         74.79         69.96         3.43 o                         
  -3   4   3        174.52        171.86         6.02 o                         
  -3   4   3        174.52        166.75         4.58 o                         
   3   4  -3        174.52        169.17         8.08 o                         
   3   4  -3        174.52        177.88         5.96 o                         
   3   4  -3        174.52        175.81         8.70 o                         
  -3   4   2         90.96         84.07         4.36 o                         
  -3   4   2         90.96         94.99         4.00 o                         
  -3   4   2         90.96         80.65         2.95 o                         
   3   4  -2         90.96         88.70         5.67 o                         
   3   4  -2         90.96         92.32         4.43 o                         
   3   4  -1        112.96        106.83         3.59 o                         
  -3   4   1        112.96        111.08         4.69 o                         
  -3   4   1        112.96        113.86         3.89 o                         
  -3   4   1        112.96        118.83         3.75 o                         
   3   4  -1        112.96        119.01         6.41 o                         
   3   4  -1        112.96        109.85         5.13 o                         
  -3   4   0        127.61        118.79         4.49 o                         
  -3   4   0        127.61        122.19         4.03 o                         
   3   4   0        127.61        129.72         6.77 o                         
  -3   4   0        127.61        114.68         3.24 o                         
   3   4   0        127.61        125.46         5.66 o                         
  -3   4   0        127.61        124.40         5.79 o                         
  -3   4  -1        214.32        187.31         5.32 o                         
  -3   4  -1        214.32        200.74         5.76 o                         
   3   4   1        214.32        201.28         7.59 o                         
  -3   4  -1        214.32        208.58         7.80 o                         
  -3   4  -2         73.87         59.92         2.60 o                         
  -3   4  -2         73.87         62.46         3.38 o                         
   3   4   2         73.87         57.67         4.16 o                         
  -3   4  -3        113.63        103.82         4.71 o                         
  -3   4  -3        113.63         90.98         2.93 o                         
   3   4   3        113.63        106.89         5.95 o                         
  -3   4  -4         75.20         54.23         1.96 o                         
   3   4   4         75.20         75.87         5.14 o                         
  -3   4  -5         56.89         29.67         1.37 o                         
   3   4   5         56.89         51.60         4.44 o                         
  -3   4  -5         56.89         36.80         1.42 o                         
  -3   4  -5         56.89         52.50         4.43 o                         
   3   4   6        103.80         98.89         6.51 o                         
  -3   4  -6        103.80         92.28         6.23 o                         
   3   4   7        115.42        100.57         6.69 o                         
  -3   4  -7        115.42        102.81         6.75 o                         
   3   4   8         39.45         39.21         4.34 o                         
  -3   4  -8         39.45         32.16         3.91 o                         
   3   4   9         28.34         26.87         3.70 o                         
  -3   4  -9         28.34         26.42         3.63 o                         
  -3   4 -10          4.72          6.97         2.13 o                         
   3   4  10          4.72          3.88         1.80 o                         
   3   4  11         38.48         45.64         5.22 o                         
   3   4  11         38.48         48.59         5.36 o                         
  -3   4 -11         38.48         37.39         4.53 o                         
  -3   4 -12         23.07         24.45         3.88 o                         
   3   4  12         23.07         27.94         4.18 o                         
  -3   4 -13          4.27          5.92         2.21 o                         
   3   4  13          4.27          3.39         1.64 o                         
   3   5 -14          6.70          7.41         2.39 o                         
   3   5 -14          6.70          8.42         2.91 o                         
   3   5 -13          6.74          9.24         2.63 o                         
   3   5 -13          6.74          3.50         1.78 o                         
   3   5 -12         17.65         17.75         3.34 o                         
   3   5 -12         17.65         12.15         3.03 o                         
  -3   5  12         17.65         12.88         2.67 o                         
   3   5 -11         10.40         14.64         3.03 o                         
   3   5 -11         10.40          8.82         2.50 o                         
  -3   5  11         10.40          9.58         2.34 o                         
  -3   5  10         33.89         26.41         3.39 o                         
   3   5 -10         33.89         36.07         4.47 o                         
   3   5  -9         37.23         30.98         3.96 o                         
  -3   5   9         37.23         31.93         3.63 o                         
  -3   5   8         34.21         29.60         3.33 o                         
   3   5  -8         34.21         31.90         3.97 o                         
   3   5  -7         18.98         14.72         2.77 o                         
  -3   5   7         18.98         14.02         2.22 o                         
  -3   5   7         18.98         13.51         1.49 o                         
  -3   5   6         71.27         62.77         4.37 o                         
   3   5  -6         71.27         72.64         5.72 o                         
  -3   5   6         71.27         61.73         3.50 o                         
  -3   5   5        105.80         98.86         5.30 o                         
   3   5  -5        105.80        110.80         7.25 o                         
  -3   5   5        105.80        118.58         5.40 o                         
   3   5  -5        105.80        118.93         4.79 o                         
   3   5  -4         99.21        103.29         6.64 o                         
  -3   5   4         99.21        101.09         4.56 o                         
   3   5  -4         99.21        106.82         4.87 o                         
  -3   5   4         99.21         90.45         4.73 o                         
  -3   5   3        108.61        104.64         4.73 o                         
  -3   5   3        108.61        102.67         4.34 o                         
   3   5  -3        108.61        115.08         6.94 o                         
   3   5  -3        108.61        110.14         5.16 o                         
   3   5  -2         44.96         40.54         2.79 o                         
  -3   5   2         44.96         42.51         2.76 o                         
  -3   5   2         44.96         41.44         2.63 o                         
   3   5  -2         44.96         46.57         4.41 o                         
   3   5  -2         44.96         49.48         3.55 o                         
  -3   5   1        124.84        123.43         4.22 o                         
   3   5  -1        124.84        113.23         4.24 o                         
  -3   5   1        124.84        124.00         4.67 o                         
   3   5  -1        124.84        121.05         7.09 o                         
   3   5  -1        124.84        120.05         5.77 o                         
   3   5   0         51.59         45.85         2.21 o                         
  -3   5   0         51.59         54.18         3.17 o                         
  -3   5   0         51.59         48.70         2.11 o                         
   3   5   0         51.59         51.78         4.65 o                         
   3   5   0         51.59         55.02         4.07 o                         
  -3   5   0         51.59         50.85         3.30 o                         
  -3   5  -1        119.80        107.18         4.56 o                         
  -3   5  -1        119.80        116.42         4.95 o                         
   3   5   1        119.80        118.49         7.10 o                         
   3   5   1        119.80        110.15         5.93 o                         
  -3   5  -2        101.45         88.74         3.91 o                         
   3   5   2        101.45        101.52         5.88 o                         
  -3   5  -3        168.52        151.71         4.89 o                         
   3   5   3        168.52        167.68         7.78 o                         
   3   5   4         74.46         68.29         5.21 o                         
   3   5   5         17.38         16.85         2.81 o                         
  -3   5  -5         17.38         11.89         2.04 o                         
   3   5   6         20.69         15.70         2.81 o                         
  -3   5  -6         20.69         19.08         2.73 o                         
   3   5   7         19.68         13.69         2.81 o                         
   3   5   8         18.73         17.96         3.18 o                         
   3   5   9         11.07         11.35         2.51 o                         
  -3   5  -9         11.07         12.19         2.83 o                         
  -3   5 -10         13.89         12.93         2.82 o                         
   3   5  10         13.89         15.02         3.02 o                         
  -3   5 -11          4.36          5.22         2.04 o                         
   3   5  11          4.36          3.72         1.72 o                         
   3   5  12          6.71          6.19         2.38 o                         
  -3   5 -12          6.71          7.63         2.38 o                         
   3   6 -13          8.33         11.83         3.11 o                         
   3   6 -13          8.33          9.76         2.68 o                         
   3   6 -12         11.49          6.08         2.49 o                         
   3   6 -12         11.49          9.76         2.81 o                         
   3   6 -11         20.45         14.09         3.26 o                         
  -3   6  11         20.45         17.08         2.93 o                         
   3   6 -10         29.35         25.53         4.01 o                         
  -3   6  10         29.35         23.10         3.33 o                         
  -3   6   9         55.68         48.13         4.62 o                         
   3   6  -9         55.68         49.90         5.44 o                         
  -3   6   8         26.07         23.74         3.14 o                         
   3   6  -8         26.07         31.36         4.29 o                         
  -3   6   7         38.75         28.87         3.27 o                         
   3   6  -7         38.75         38.77         4.61 o                         
  -3   6   6         38.09         35.84         3.47 o                         
   3   6  -6         38.09         36.58         4.47 o                         
   3   6  -5         52.18         52.84         5.10 o                         
  -3   6   5         52.18         48.84         3.77 o                         
  -3   6   4         78.59         67.39         4.22 o                         
   3   6  -4         78.59         76.27         6.20 o                         
   3   6  -4         78.59         79.40         4.70 o                         
  -3   6   3        180.07        170.85         6.38 o                         
   3   6  -3        180.07        170.31         6.91 o                         
   3   6  -3        180.07        181.71         9.47 o                         
   3   6  -3        180.07        186.27         7.49 o                         
   3   6  -2         45.13         42.41         4.44 o                         
  -3   6   2         45.13         42.21         2.87 o                         
   3   6  -2         45.13         45.12         3.78 o                         
   3   6  -2         45.13         37.96         3.01 o                         
  -3   6   1         23.60         20.50         1.78 o                         
   3   6  -1         23.60         20.57         2.03 o                         
   3   6  -1         23.60         17.80         2.94 o                         
   3   6  -1         23.60         23.31         2.79 o                         
   3   6   0         63.82         52.58         2.80 o                         
  -3   6   0         63.82         57.23         2.50 o                         
   3   6   0         63.82         56.13         5.22 o                         
   3   6   0         63.82         57.81         4.46 o                         
   3   6   1        179.69        184.61         9.68 o                         
   3   6   1        179.69        168.84         7.86 o                         
   3   6   2        101.58         99.73         7.18 o                         
   3   6   2        101.58         89.24         5.89 o                         
  -3   6  -3         30.05         27.88         3.02 o                         
   3   6   3         30.05         25.72         3.44 o                         
  -3   6  -4         39.21         42.09         3.80 o                         
   3   6   4         39.21         41.32         4.19 o                         
  -3   6  -5         60.98         63.35         4.88 o                         
   3   6   5         60.98         49.12         4.79 o                         
  -3   6  -6         35.94         35.15         3.77 o                         
   3   6   6         35.94         37.24         4.23 o                         
   3   6   7         29.82         23.00         3.57 o                         
  -3   6  -7         29.82         27.80         3.55 o                         
   3   6   8         23.65         20.84         3.43 o                         
  -3   6  -8         23.65         25.36         3.57 o                         
   3   6   9         36.47         32.64         4.33 o                         
   3   6  10          9.26          9.68         2.74 o                         
  -3   6 -11         11.66         18.95         3.69 o                         
   3   6  11         11.66         15.09         3.12 o                         
   3   7 -11          8.68          8.37         2.58 o                         
   3   7 -10         12.99         14.34         3.16 o                         
  -3   7  10         12.99          7.09         2.03 o                         
   3   7  -9         19.56         20.07         3.71 o
[truncated: 240,571 more chars]
